# Supplementary material for: Transcriptome Analysis of the Oil-Rich Tea Plant, Camellia oleifera, Reveals Candidate Genes Related to Lipid Metabolism
Source: PLoS One. 2014 Aug 19;9(8):e104150. doi: 10.1371/journal.pone.0104150 (PMC4138098; doi:10.1371/journal.pone.0104150)
Supplement: Table S2 — Summary of PFAM domains/families in the C. oleifera transcriptome. PFAM search results for all the unigenes with E-value≤10−5 are shown. (XLS) [file pone.0104150.s003.xls]

## Sheet: PFAM_Statistic
Pfam ID	Accession number	Number of unigenes
Pkinase	PF00069.20	440
Pkinase_Tyr	PF07714.12	220
WD40	PF00400.27	178
p450	PF00067.17	171
RRM_1	PF00076.17	151
RVT_2	PF07727.9	112
UDPGT	PF00201.13	103
Mito_carr	PF00153.22	86
ABC_tran	PF00005.22	86
PPR_2	PF13041.1	84
Transferase	PF02458.10	83
AAA	PF00004.24	83
Pfam-B_3458	PB003458	82
NB-ARC	PF00931.17	80
Sugar_tr	PF00083.19	79
Ras	PF00071.17	78
Myb_DNA-binding	PF00249.26	76
Pfam-B_2673	PB002673	75
zf-RING_2	PF13639.1	72
PP2C	PF00481.16	72
Peptidase_S10	PF00450.17	70
LRR_1	PF00560.28	68
2OG-FeII_Oxy	PF03171.15	68
PPR	PF01535.15	67
EF-hand_7	PF13499.1	65
Pfam-B_2910	PB002910	62
Helicase_C	PF00271.26	61
Aa_trans	PF01490.13	59
peroxidase	PF00141.18	58
UQ_con	PF00179.21	55
Lipase_GDSL	PF00657.17	53
TPR_11	PF13414.1	53
DnaJ	PF00226.26	53
Histone	PF00125.19	53
AUX_IAA	PF02309.11	51
Abhydrolase_6	PF12697.2	51
Ank_2	PF12796.2	50
adh_short	PF00106.20	50
AMP-binding	PF00501.23	49
Pfam-B_663	PB000663	49
UBN2_3	PF14244.1	49
RVT_1	PF00078.22	48
Thioredoxin	PF00085.15	48
Pfam-B_12106	PB012106	48
Aldo_ket_red	PF00248.16	48
Aldedh	PF00171.17	47
Abhydrolase_3	PF07859.8	47
Methyltransf_29	PF03141.11	46
Pfam-B_3601	PB003601	46
Cellulose_synt	PF03552.9	45
ADH_zinc_N	PF00107.21	44
Epimerase	PF01370.16	43
Pfam-B_2199	PB002199	43
LRR_8	PF13855.1	43
PTR2	PF00854.16	42
Arm	PF00514.18	42
Pfam-B_3926	PB003926	41
MIP	PF00230.15	41
GRAS	PF03514.9	40
PC-Esterase	PF13839.1	40
Pfam-B_56	PB000056	39
Chloroa_b-bind	PF00504.16	39
Pectinesterase	PF01095.14	38
ubiquitin	PF00240.18	38
RVT_3	PF13456.1	38
Cpn60_TCP1	PF00118.19	38
HSP70	PF00012.15	37
Glyco_hydro_1	PF00232.13	37
Pro_isomerase	PF00160.16	37
C2	PF00168.25	37
LRR_4	PF12799.2	37
rve	PF00665.21	36
Usp	PF00582.21	36
PMEI	PF04043.10	36
zf-C3HC4_3	PF13920.1	35
WRKY	PF03106.10	35
EMP70	PF02990.11	35
HLH	PF00010.21	35
TAXi_C	PF14541.1	34
AP2	PF00847.15	34
Cu-oxidase_2	PF07731.9	34
Pfam-B_17515	PB017515	34
Glyco_transf_8	PF01501.15	34
adh_short_C2	PF13561.1	33
Pfam-B_11516	PB011516	33
Arf	PF00025.16	33
MatE	PF01554.13	32
HMA	PF00403.21	32
Metallophos	PF00149.23	32
GST_C	PF00043.20	32
K-box	PF01486.12	31
LRR_6	PF13516.1	31
Hydrolase	PF00702.21	31
Glyco_hydro_17	PF00332.13	31
TPT	PF03151.11	30
HSP20	PF00011.16	30
DEAD	PF00270.24	30
Glyco_hydro_9	PF00759.14	30
Proteasome	PF00227.21	29
Glutaredoxin	PF00462.19	29
DIOX_N	PF14226.1	29
Aminotran_1_2	PF00155.16	29
DUF247	PF03140.10	29
PPR_1	PF12854.2	29
K_trans	PF02705.11	29
Cu-oxidase	PF00394.17	28
KH_1	PF00013.24	28
Pfam-B_9096	PB009096	28
Pfam-B_18348	PB018348	28
NAM	PF02365.10	28
zf-CCCH	PF00642.19	28
Pfam-B_12549	PB012549	27
Pfam-B_18733	PB018733	27
Tubulin	PF00091.20	27
Branch	PF02485.16	27
bZIP_1	PF00170.16	27
Glyco_hydro_28	PF00295.12	27
Pfam-B_11981	PB011981	26
PHD	PF00628.24	26
Auxin_inducible	PF02519.9	26
LRRNT_2	PF08263.7	26
FKBP_C	PF00254.23	26
Pfam-B_541	PB000541	26
O-FucT	PF10250.4	26
Pfam-B_12889	PB012889	25
EF-hand_8	PF13833.1	25
Pfam-B_8081	PB008081	25
Trehalose_PPase	PF02358.11	25
LTP_2	PF14368.1	25
zf-CCHC	PF00098.18	25
Kinesin	PF00225.18	25
SET	PF00856.23	25
DUF538	PF04398.7	25
Tubulin_C	PF03953.12	25
HSP90	PF00183.13	25
Pfam-B_671	PB000671	24
Peptidase_M24	PF00557.19	24
Cu_bind_like	PF02298.12	24
Pfam-B_2051	PB002051	24
SRF-TF	PF00319.13	24
F-box	PF00646.28	24
Pollen_allerg_1	PF01357.16	24
Pfam-B_2632	PB002632	24
Cu-oxidase_3	PF07732.10	24
Pfam-B_5202	PB005202	24
Peptidase_C1	PF00112.18	23
Homeobox	PF00046.24	23
ADH_N	PF08240.7	23
Pyr_redox_2	PF07992.9	23
X8	PF07983.8	23
DUF761	PF05553.6	22
Peptidase_S8	PF00082.17	22
Glyco_hydro_16	PF00722.16	22
AMP-binding_C	PF13193.1	22
Pfam-B_19876	PB019876	22
Pfam-B_2773	PB002773	22
CBS	PF00571.23	22
Pfam-B_19038	PB019038	22
XET_C	PF06955.7	22
2014-03-03	PF00244.15	22
Exo70	PF03081.10	22
ABC2_membrane	PF01061.19	22
RRM_6	PF14259.1	22
NAF	PF03822.9	21
Pfam-B_12404	PB012404	21
Pfam-B_12199	PB012199	21
H_PPase	PF03030.11	21
Pfam-B_1449	PB001449	21
UCH	PF00443.24	21
Retrotrans_gag	PF03732.12	21
EamA	PF00892.15	21
ABC_membrane	PF00664.18	21
Exostosin	PF03016.10	21
LSM	PF01423.17	20
Pfam-B_451	PB000451	20
Pfam-B_46	PB000046	20
Pfam-B_18409	PB018409	20
Pfam-B_2699	PB002699	20
CCT	PF06203.9	20
GTP_EFTU_D3	PF03143.12	20
Pfam-B_5885	PB005885	20
Pfam-B_943	PB000943	20
Pfam-B_14677	PB014677	20
SNF2_N	PF00176.18	20
NUDIX	PF00293.23	20
Lipoxygenase	PF00305.14	20
PGG	PF13962.1	20
PP2	PF14299.1	19
SWIB	PF02201.13	19
Actin	PF00022.14	19
DPBB_1	PF03330.13	19
Response_reg	PF00072.19	19
Pfam-B_2897	PB002897	19
PEPcase	PF00311.12	19
Amino_oxidase	PF01593.19	19
OPT	PF03169.10	19
SNARE	PF05739.14	19
Transketolase_C	PF02780.15	19
Glyco_hydro_100	PF12899.2	18
Phi_1	PF04674.7	18
Pfam-B_1111	PB001111	18
Cupin_1	PF00190.17	18
Pfam-B_10066	PB010066	18
EF-hand_1	PF00036.27	18
FH2	PF02181.18	18
PB1	PF00564.19	18
Pfam-B_11976	PB011976	18
Iso_dh	PF00180.15	18
Pfam-B_1744	PB001744	18
RCC1	PF00415.13	18
TPR_1	PF00515.23	18
Pfam-B_218	PB000218	18
CTDII	PF01556.13	18
Glucan_synthase	PF02364.10	18
DUF4378	PF14309.1	18
UBA	PF00627.26	18
RRM_5	PF13893.1	18
Pfam-B_6053	PB006053	18
UBN2_2	PF14227.1	18
DUF3411	PF11891.3	17
Pec_lyase_C	PF00544.14	17
DYW_deaminase	PF14432.1	17
Pollen_Ole_e_I	PF01190.12	17
Oxysterol_BP	PF01237.13	17
Thaumatin	PF00314.12	17
Homeobox_KN	PF05920.6	17
Bet_v_1	PF00407.14	17
Cyt-b5	PF00173.23	17
Glyco_hydro_19	PF00182.14	17
PCI	PF01399.22	17
Acetyltransf_1	PF00583.19	17
ACP_syn_III_C	PF08541.5	17
Pfam-B_15722	PB015722	17
DUF2823	PF11034.3	17
CRAL_TRIO	PF00650.15	17
Pfam-B_471	PB000471	17
GTP_EFTU	PF00009.22	17
Pfam-B_18780	PB018780	16
Peptidase_M41	PF01434.13	16
Terpene_synth_C	PF03936.11	16
Zip	PF02535.17	16
Gp_dh_N	PF00044.19	16
Inositol_P	PF00459.20	16
ACT	PF01842.20	16
Myb_DNA-bind_4	PF13837.1	16
Pfam-B_5800	PB005800	16
RabGAP-TBC	PF00566.13	16
Methyltransf_11	PF08241.7	16
FAE1_CUT1_RppA	PF08392.7	16
OTU	PF02338.14	16
GH3	PF03321.8	16
PLAC8	PF04749.12	16
Synaptobrevin	PF00957.16	16
HALZ	PF02183.13	16
BTB	PF00651.26	16
Dirigent	PF03018.9	16
ADK	PF00406.17	16
PK	PF00224.16	16
Pfam-B_10214	PB010214	16
Pfam-B_1545	PB001545	16
PAN_2	PF08276.6	16
CLP_protease	PF00574.18	16
LEA_2	PF03168.8	15
Ribosomal_60s	PF00428.14	15
E1-E2_ATPase	PF00122.15	15
NmrA	PF05368.8	15
Pfam-B_5100	PB005100	15
Pfam-B_8129	PB008129	15
Asp	PF00026.18	15
Cystatin	PF00031.16	15
IQ	PF00612.22	15
Dimer_Tnp_hAT	PF05699.9	15
SHMT	PF00464.14	15
DUF588	PF04535.7	15
Methyltransf_2	PF00891.13	15
Cofilin_ADF	PF00241.15	15
Pfam-B_8268	PB008268	15
Glyco_hydro_3_C	PF01915.17	15
HATPase_c	PF02518.21	15
HECT	PF00632.20	15
Cu_amine_oxid	PF01179.15	14
Enolase_C	PF00113.17	14
Galactosyl_T	PF01762.16	14
Pfam-B_3528	PB003528	14
Aldose_epim	PF01263.15	14
Pfam-B_81	PB000081	14
Pfam-B_4593	PB004593	14
Porin_3	PF01459.17	14
Pfam-B_6815	PB006815	14
FA_desaturase	PF00487.19	14
tRNA-synt_2	PF00152.15	14
Pfam-B_13438	PB013438	14
NPH3	PF03000.9	14
MBD	PF01429.14	14
HAD_2	PF13419.1	14
PfkB	PF00294.19	14
gag_pre-integrs	PF13976.1	14
Glyco_hydro_35	PF01301.14	14
GST_N_3	PF13417.1	14
mTERF	PF02536.9	14
Glycos_transf_1	PF00534.15	14
Ank	PF00023.25	14
Pfam-B_18407	PB018407	14
Pfam-B_9	PB000009	14
Pfam-B_10734	PB010734	14
PIP5K	PF01504.13	14
Ribosomal_L7Ae	PF01248.21	14
Pfam-B_615	PB000615	14
Pfam-B_780	PB000780	14
Pfam-B_12346	PB012346	13
Cullin	PF00888.17	13
2-Hacid_dh_C	PF02826.14	13
Raffinose_syn	PF05691.7	13
Pfam-B_1542	PB001542	13
DUF1336	PF07059.7	13
Reticulon	PF02453.12	13
Adaptin_N	PF01602.15	13
Pfam-B_1150	PB001150	13
ATP-synt_ab_C	PF00306.22	13
Fasciclin	PF02469.17	13
NTP_transferase	PF00483.18	13
GST_N	PF02798.15	13
ATP-synt_ab	PF00006.20	13
Pfam-B_5753	PB005753	13
Biotin_lipoyl	PF00364.17	13
Gp_dh_C	PF02800.15	13
Ribosomal_L18p	PF00861.17	13
AAA_2	PF07724.9	13
Snf7	PF03357.16	13
PI3_PI4_kinase	PF00454.22	13
tify	PF06200.9	13
Pfam-B_5929	PB005929	13
Atg8	PF02991.11	13
Pfam-B_19993	PB019993	13
Mem_trans	PF03547.13	13
Pfam-B_18093	PB018093	13
Gln-synt_C	PF00120.19	13
Pfam-B_15676	PB015676	13
tRNA-synt_1	PF00133.17	13
Pfam-B_2788	PB002788	13
Pfam-B_4624	PB004624	13
Pfam-B_12320	PB012320	13
GATA	PF00320.22	13
ELK	PF03789.8	13
Pfam-B_3191	PB003191	13
FAD_binding_3	PF01494.14	13
Longin	PF13774.1	13
Glyco_transf_90	PF05686.7	13
2-oxoacid_dh	PF00198.18	13
Pfam-B_1348	PB001348	13
Ldh_1_C	PF02866.13	13
Pfam-B_9692	PB009692	13
Kelch_1	PF01344.20	13
GAGA_bind	PF06217.7	13
Ammonium_transp	PF00909.16	13
Pfam-B_9179	PB009179	13
Bromodomain	PF00439.20	13
Pfam-B_293	PB000293	13
Pfam-B_818	PB000818	13
Dynamin_M	PF01031.15	13
GTP_EFTU_D2	PF03144.20	13
Pfam-B_17018	PB017018	13
U-box	PF04564.10	13
zf-RVT	PF13966.1	13
DUF239	PF03080.10	13
Mlo	PF03094.10	13
Transket_pyr	PF02779.19	13
Aminotran_3	PF00202.16	13
Inhibitor_I29	PF08246.7	13
Pfam-B_19914	PB019914	13
DUF3403	PF11883.3	13
DSPc	PF00782.15	13
Myosin_head	PF00063.16	12
Amidase	PF01425.16	12
Malic_M	PF03949.10	12
Adap_comp_sub	PF00928.16	12
Cation_ATPase_C	PF00689.16	12
NAD_binding_1	PF00175.16	12
RALF	PF05498.6	12
NAD_binding_10	PF13460.1	12
MULE	PF10551.4	12
Malectin_like	PF12819.2	12
KOW	PF00467.24	12
Pfam-B_4707	PB004707	12
Profilin	PF00235.14	12
Glycolytic	PF00274.14	12
Pfam-B_10854	PB010854	12
ATP-synt_C	PF00137.16	12
CS	PF04969.11	12
Peptidase_S9	PF00326.16	12
IF-2B	PF01008.12	12
Hydrolase_like2	PF13246.1	12
Glyco_hydro_31	PF01055.21	12
Stress-antifung	PF01657.12	12
DUF1423	PF07227.6	12
Pfam-B_406	PB000406	12
Pfam-B_19283	PB019283	12
Pfam-B_417	PB000417	12
Cys_Met_Meta_PP	PF01053.15	12
FAR1	PF03101.10	12
Pfam-B_2105	PB002105	12
Hydrophob_seed	PF14547.1	12
Pfam-B_4004	PB004004	12
Pfam-B_2286	PB002286	12
DUF3444	PF11926.3	12
polyprenyl_synt	PF00348.12	12
NAD_binding_6	PF08030.7	12
Glyco_hydro_14	PF01373.12	12
DUF296	PF03479.10	12
UBX	PF00789.15	12
DUF4005	PF13178.1	12
EF-hand_6	PF13405.1	12
EMP24_GP25L	PF01105.19	12
Cation_efflux	PF01545.16	12
DUF616	PF04765.8	12
Sina	PF03145.11	12
HMG_box	PF00505.14	12
G6PD_C	PF02781.11	12
PMD	PF10536.4	12
Pfam-B_18344	PB018344	11
Ribosomal_L2_C	PF03947.13	11
MFS_1	PF07690.11	11
Skp1	PF01466.14	11
PFK	PF00365.15	11
PALP	PF00291.20	11
B56	PF01603.15	11
Exo_endo_phos	PF03372.18	11
Polysacc_synt_4	PF04669.8	11
PMR5N	PF14416.1	11
Pfam-B_19907	PB019907	11
EFG_IV	PF03764.13	11
TCP	PF03634.8	11
Pfam-B_2149	PB002149	11
DUF789	PF05623.7	11
Tub	PF01167.13	11
WEMBL	PF05701.6	11
Pfam-B_17528	PB017528	11
Alliinase_C	PF04864.8	11
Remorin_C	PF03763.8	11
GHMP_kinases_C	PF08544.8	11
EFG_C	PF00679.19	11
Piwi	PF02171.12	11
Metallophos_C	PF14008.1	11
AvrRpt-cleavage	PF05627.6	11
ANTH	PF07651.11	11
SAM_decarbox	PF01536.11	11
Pfam-B_528	PB000528	11
Methyltransf_7	PF03492.10	11
PRONE	PF03759.8	11
Pfam-B_8671	PB008671	11
Acid_phosphat_B	PF03767.9	11
Hexapep	PF00132.19	11
GASA	PF02704.9	11
Peptidase_S28	PF05577.7	11
Ins134_P3_kin	PF05770.6	11
DDE_Tnp_4	PF13359.1	11
Pfam-B_6846	PB006846	11
PsbP	PF01789.11	11
ALMT	PF11744.3	11
G-patch	PF01585.18	11
DUF1087	PF06465.8	11
SWIM	PF04434.12	11
Fer2	PF00111.22	10
TB2_DP1_HVA22	PF03134.14	10
TIR	PF01582.15	10
SapB_1	PF05184.10	10
ECH	PF00378.15	10
Tub_2	PF04525.7	10
PA	PF02225.17	10
DUF632	PF04782.7	10
Chalcone	PF02431.10	10
Pfam-B_1421	PB001421	10
PLD_C	PF12357.3	10
B3	PF02362.16	10
DUF3490	PF11995.3	10
DUF3774	PF12609.3	10
MATH	PF00917.21	10
Pfam-B_11724	PB011724	10
Rhomboid	PF01694.17	10
Pfam-B_1619	PB001619	10
SUI1	PF01253.17	10
Pfam-B_18625	PB018625	10
Pfam-B_3776	PB003776	10
TPX2	PF06886.6	10
Pfam-B_8530	PB008530	10
Methyltransf_3	PF01596.12	10
Senescence_reg	PF04520.8	10
Pfam-B_6300	PB006300	10
dsrm	PF00035.20	10
Pfam-B_6912	PB006912	10
zf-C3HC4_2	PF13923.1	10
MMR_HSR1	PF01926.18	10
GSHPx	PF00255.14	10
Ank_5	PF13857.1	10
GST_C_2	PF13410.1	10
Xan_ur_permease	PF00860.15	10
BBE	PF08031.7	10
CRAL_TRIO_N	PF03765.10	10
Prenyltrans	PF00432.16	10
DUF810	PF05664.6	10
UBN2	PF14223.1	10
Cyclin_N	PF00134.18	10
Pfam-B_11727	PB011727	10
Fn3-like	PF14310.1	10
S1	PF00575.18	10
Aminotran_5	PF00266.14	10
Pfam-B_9657	PB009657	10
STAS	PF01740.16	10
DUF936	PF06075.7	10
Pfam-B_6665	PB006665	10
Ribosomal_S9	PF00380.14	10
TPR_12	PF13424.1	10
S4	PF01479.20	10
RINGv	PF12906.2	10
NDK	PF00334.14	10
Pfam-B_14537	PB014537	10
Cation_ATPase_N	PF00690.21	10
SecY	PF00344.15	10
Pfam-B_12698	PB012698	10
Pfam-B_3337	PB003337	9
C1_3	PF07649.7	9
Gelsolin	PF00626.17	9
Pfam-B_7884	PB007884	9
IBR	PF01485.16	9
DUF4057	PF13266.1	9
OB_NTP_bind	PF07717.11	9
UDPGP	PF01704.13	9
Myb_DNA-bind_3	PF12776.2	9
Pfam-B_238	PB000238	9
Dus	PF01207.12	9
Acyl-ACP_TE	PF01643.12	9
NAP	PF00956.13	9
Inhibitor_I9	PF05922.11	9
Pfam-B_4567	PB004567	9
DUF1218	PF06749.7	9
Hist_deacetyl	PF00850.14	9
Thiolase_C	PF02803.13	9
Transaldolase	PF00923.14	9
Pfam-B_2690	PB002690	9
PGK	PF00162.14	9
DAO	PF01266.19	9
Pfam-B_2848	PB002848	9
Pfam-B_1059	PB001059	9
Thiolase_N	PF00108.18	9
Pfam-B_19291	PB019291	9
Calreticulin	PF00262.13	9
Pfam-B_9192	PB009192	9
Pfam-B_1586	PB001586	9
GDPD	PF03009.12	9
Ribosomal_L1	PF00687.16	9
DUF620	PF04788.7	9
CAF1	PF04857.15	9
HGTP_anticodon	PF03129.15	9
Sulfotransfer_1	PF00685.22	9
Glyco_transf_34	PF05637.7	9
MtN3_slv	PF03083.11	9
Pfam-B_16807	PB016807	9
DUF869	PF05911.6	9
Pfam-B_14423	PB014423	9
Annexin	PF00191.15	9
RGP	PF03214.8	9
SNAP	PF14938.1	9
FMN_red	PF03358.10	9
Pfam-B_227	PB000227	9
Malectin	PF11721.3	9
Dynein_light	PF01221.13	9
Amidohydro_1	PF01979.15	9
Phosphorylase	PF00343.15	9
PAE	PF03283.8	9
PK_C	PF02887.11	9
Glyco_hydro_3	PF00933.16	9
FMN_dh	PF01070.13	9
EIN3	PF04873.8	9
Choline_transpo	PF04515.7	9
Pfam-B_2623	PB002623	9
Carboxyl_trans	PF01039.17	9
Pfam-B_11070	PB011070	9
Pfam-B_16677	PB016677	9
GATase	PF00117.23	9
S_locus_glycop	PF00954.15	9
FAD_binding_7	PF03441.9	9
Pfam-B_126	PB000126	9
RPE65	PF03055.10	9
Kelch_4	PF13418.1	9
Pfam-B_5712	PB005712	9
Ribosomal_S8e	PF01201.17	9
zf-met	PF12874.2	9
VQ	PF05678.9	9
Peptidase_C97	PF05903.9	9
zf-BED	PF02892.10	9
Pfam-B_11947	PB011947	9
eIF-5a	PF01287.15	9
Chromo	PF00385.19	9
Pfam-B_2177	PB002177	9
MA3	PF02847.12	9
Ribosomal_L5_C	PF00673.16	9
MORN	PF02493.15	9
RWP-RK	PF02042.10	9
Na_H_Exchanger	PF00999.16	9
FBD	PF08387.5	9
Peptidase_M20	PF01546.23	9
SapB_2	PF03489.12	9
Pfam-B_8261	PB008261	9
Wax2_C	PF12076.3	9
Pfam-B_4135	PB004135	9
zf-Tim10_DDP	PF02953.10	8
Pfam-B_18364	PB018364	8
Lung_7-TM_R	PF06814.8	8
START	PF01852.14	8
ATP-synt	PF00231.14	8
Lyase_1	PF00206.15	8
Pfam-B_11887	PB011887	8
bHLH-MYC_N	PF14215.1	8
Cpn10	PF00166.16	8
Pyr_redox	PF00070.22	8
V_ATPase_I	PF01496.14	8
Pfam-B_11842	PB011842	8
Pfam-B_3931	PB003931	8
Tetraspannin	PF00335.15	8
Pfam-B_12731	PB012731	8
Pfam-B_1661	PB001661	8
Pfam-B_970	PB000970	8
Pfam-B_8316	PB008316	8
Ndr	PF03096.9	8
BRX	PF08381.6	8
CN_hydrolase	PF00795.17	8
Lipase_3	PF01764.20	8
eIF-4B	PF06273.6	8
HEAT	PF02985.17	8
VARLMGL	PF14383.1	8
BURP	PF03181.10	8
HAUS5	PF14817.1	8
NIF	PF03031.13	8
Metallothio_2	PF01439.13	8
DUF946	PF06101.6	8
DUF1645	PF07816.6	8
Pfam-B_7134	PB007134	8
Pfam-B_4256	PB004256	8
Pfam-B_14063	PB014063	8
ECH_C	PF13766.1	8
DUF659	PF04937.10	8
FAD_binding_4	PF01565.18	8
YTH	PF04146.10	8
DLH	PF01738.13	8
Pfam-B_1188	PB001188	8
DUF3675	PF12428.3	8
Hydrolase_3	PF08282.7	8
CAP	PF00188.21	8
Transposase_24	PF03004.9	8
PUF	PF00806.14	8
DUF581	PF04570.9	8
Terpene_synth	PF01397.16	8
Pfam-B_1384	PB001384	8
DUF4094	PF13334.1	8
DUF707	PF05212.7	8
GMC_oxred_C	PF05199.8	8
Ribosomal_L5	PF00281.14	8
Gal_Lectin	PF02140.13	8
zf-C2H2_6	PF13912.1	8
Pfam-B_11998	PB011998	8
GED	PF02212.13	8
Cellulase	PF00150.13	8
DUF1639	PF07797.9	8
Pfam-B_2652	PB002652	8
RVP_2	PF08284.6	8
Agenet	PF05641.7	8
DUF4228	PF14009.1	8
DNA_methylase	PF00145.12	8
tRNA_bind	PF01588.15	8
DUF617	PF04759.8	8
Tim17	PF02466.14	8
Pfam-B_368	PB000368	8
PMSR	PF01625.16	8
ClpB_D2-small	PF10431.4	8
Ribosomal_S27	PF01599.14	8
DUF3527	PF12043.3	8
Ldh_1_N	PF00056.18	8
Pyrophosphatase	PF00719.14	8
Pfam-B_5748	PB005748	8
Prefoldin_2	PF01920.15	8
Pfam-B_9674	PB009674	8
Ribosomal_L14	PF00238.14	8
DUF4409	PF14365.1	8
COPIIcoated_ERV	PF07970.7	8
BRCT	PF00533.21	8
Linker_histone	PF00538.14	8
HATPase_c_3	PF13589.1	8
Pfam-B_19140	PB019140	8
Pfam-B_819	PB000819	8
FA_desaturase_2	PF03405.9	8
Pfam-B_1749	PB001749	8
DUF868	PF05910.7	8
Pfam-B_1423	PB001423	8
CCT_2	PF09425.5	8
Bac_surface_Ag	PF01103.18	8
PWWP	PF00855.12	8
Pfam-B_1851	PB001851	8
Mo25	PF08569.6	8
LIM	PF00412.17	8
DUF506	PF04720.7	8
Pre-SET	PF05033.11	8
Glyoxalase	PF00903.20	8
Ribosomal_L36e	PF01158.13	8
PRT_C	PF08372.5	8
Patatin	PF01734.17	8
Pfam-B_4754	PB004754	7
zf-B_box	PF00643.19	7
Pfam-B_1500	PB001500	7
Ribosomal_S17	PF00366.15	7
CMAS	PF02353.15	7
Ribosomal_L23	PF00276.15	7
Ribosomal_L3	PF00297.17	7
Pfam-B_15918	PB015918	7
Pfam-B_1128	PB001128	7
GCV_H	PF01597.14	7
HMG-CoA_red	PF00368.13	7
FF	PF01846.14	7
Pribosyltran	PF00156.22	7
Pfam-B_512	PB000512	7
Glyco_transf_20	PF00982.16	7
Pfam-B_11834	PB011834	7
Pfam-B_3694	PB003694	7
CorA	PF01544.13	7
DUF1637	PF07847.7	7
Mpv17_PMP22	PF04117.7	7
Frigida	PF07899.6	7
DUF3049	PF11250.3	7
zf-GRF	PF06839.7	7
DUF1068	PF06364.7	7
Transcrip_act	PF04949.8	7
Anticodon_1	PF08264.8	7
Med26	PF08711.6	7
Pfam-B_9671	PB009671	7
Ribosomal_L6	PF00347.18	7
zf-C2H2_4	PF13894.1	7
Kunitz_legume	PF00197.13	7
Pfam-B_13637	PB013637	7
Chorismate_bind	PF00425.13	7
DUF3700	PF12481.3	7
Lysine_decarbox	PF03641.9	7
Asn_synthase	PF00733.16	7
Myb_CC_LHEQLE	PF14379.1	7
Proteasome_A_N	PF10584.4	7
Alpha-amyl_C2	PF07821.7	7
Alba	PF01918.16	7
Di19_C	PF14571.1	7
Na_sulph_symp	PF00939.14	7
Bax1-I	PF01027.15	7
zf-RanBP	PF00641.13	7
Oxidored_FMN	PF00724.15	7
PLDc	PF00614.17	7
Ribosomal_S30	PF04758.9	7
Pfam-B_4280	PB004280	7
Pfam-B_7931	PB007931	7
DUF604	PF04646.7	7
Acyltransferase	PF01553.16	7
ADH_zinc_N_2	PF13602.1	7
Nucleotid_trans	PF03407.11	7
Ovate	PF04844.8	7
Pfam-B_17537	PB017537	7
TGS	PF02824.16	7
Ribosomal_L21e	PF01157.13	7
WCOR413	PF05562.6	7
Glyoxalase_2	PF12681.2	7
DUF793	PF05633.6	7
Pyridoxal_deC	PF00282.14	7
Na_Ca_ex	PF01699.19	7
Pfam-B_18634	PB018634	7
AAA_12	PF13087.1	7
Pfam-B_16454	PB016454	7
Band_7	PF01145.20	7
zf-CW	PF07496.10	7
RNA_pol_Rpb1_2	PF00623.15	7
Pfam-B_3389	PB003389	7
Pfam-B_1862	PB001862	7
Pfam-B_132	PB000132	7
Pfam-B_1622	PB001622	7
Pfam-B_14632	PB014632	7
Dynamin_N	PF00350.18	7
HSF_DNA-bind	PF00447.12	7
PPR_3	PF13812.1	7
RHD3	PF05879.7	7
eIF-5_eIF-2B	PF01873.12	7
USP7_ICP0_bdg	PF12436.3	7
CBFD_NFYB_HMF	PF00808.18	7
Pfam-B_4526	PB004526	7
DUF3511	PF12023.3	7
Ribosomal_L18_c	PF14204.1	7
Hexokinase_2	PF03727.11	7
Nucleoside_tran	PF01733.13	7
Pfam-B_5343	PB005343	7
cNMP_binding	PF00027.24	7
Peptidase_C14	PF00656.17	7
DUF642	PF04862.7	7
Pfam-B_3382	PB003382	7
Pfam-B_1273	PB001273	7
DUF1421	PF07223.6	7
3Beta_HSD	PF01073.14	7
Cytochrom_B561	PF03188.11	7
TPP_enzyme_C	PF02775.16	7
Pfam-B_6658	PB006658	7
PEPCK_ATP	PF01293.15	7
Pfam-B_968	PB000968	7
Lycopene_cycl	PF05834.7	7
Abhydrolase_2	PF02230.11	7
EF-hand_5	PF13202.1	7
FBA_1	PF07734.8	7
Enolase_N	PF03952.11	7
Pfam-B_5180	PB005180	7
tRNA-synt_2c	PF01411.14	7
KNOX2	PF03791.8	7
Pfam-B_2017	PB002017	7
DUF674	PF05056.7	7
F-box-like	PF12937.2	7
E1_DerP2_DerF2	PF02221.10	7
DAGK_cat	PF00781.19	7
Dev_Cell_Death	PF10539.4	7
DUF4050	PF13259.1	7
DUF3594	PF12165.3	7
Ribosomal_L18e	PF00828.14	7
TatD_DNase	PF01026.16	7
XS	PF03468.9	7
Pfam-B_16490	PB016490	7
Sec1	PF00995.18	7
Aminotran_4	PF01063.14	7
zf-Dof	PF02701.10	7
Pfam-B_3220	PB003220	7
CHCH	PF06747.8	7
Catalase-rel	PF06628.7	7
TPP_enzyme_M	PF00205.17	7
Lectin_legB	PF00139.14	6
CBF	PF03914.12	6
Pfam-B_13555	PB013555	6
DUF569	PF04601.8	6
Molybdopterin	PF00384.17	6
CTP_transf_1	PF01148.15	6
DUF608	PF04685.8	6
DUF605	PF04652.11	6
GRAM	PF02893.15	6
B_lectin	PF01453.19	6
TIM	PF00121.13	6
Pfam-B_896	PB000896	6
Pfam-B_1309	PB001309	6
Pfam-B_17861	PB017861	6
JAB	PF01398.16	6
Pfam-B_3438	PB003438	6
HMGL-like	PF00682.14	6
DUF1685	PF07939.6	6
Tryp_alpha_amyl	PF00234.17	6
Lactamase_B	PF00753.22	6
ATP-sulfurylase	PF01747.12	6
Pfam-B_1351	PB001351	6
Ctr	PF04145.10	6
Pfam-B_4287	PB004287	6
Dimerisation	PF08100.6	6
Pfam-B_258	PB000258	6
Peptidase_M3	PF01432.15	6
Citrate_synt	PF00285.16	6
Pfam-B_9909	PB009909	6
Nodulin-like	PF06813.8	6
Pfam-B_7552	PB007552	6
Pfam-B_2775	PB002775	6
FA_hydroxylase	PF04116.8	6
His_Phos_2	PF00328.17	6
ketoacyl-synt	PF00109.21	6
ALS_ss_C	PF10369.4	6
Skp1_POZ	PF03931.10	6
Pfam-B_2517	PB002517	6
GDA1_CD39	PF01150.12	6
Pfam-B_5801	PB005801	6
Chal_sti_synt_C	PF02797.10	6
zf-AN1	PF01428.11	6
FBPase	PF00316.15	6
E1_dh	PF00676.15	6
Copine	PF07002.11	6
malic	PF00390.14	6
eIF-3c_N	PF05470.7	6
Pfam-B_12926	PB012926	6
Pfam-B_1748	PB001748	6
Pfam-B_17721	PB017721	6
Ribosomal_L2	PF00181.18	6
Ribosomal_L13	PF00572.13	6
Pfam-B_3852	PB003852	6
Pfam-B_10459	PB010459	6
Pfam-B_5789	PB005789	6
Pfam-B_13282	PB013282	6
Ribosomal_L4	PF00573.17	6
Ribosomal_L34e	PF01199.13	6
Glyco_transf_17	PF04724.8	6
ACBP	PF00887.14	6
Glyco_hydro_38C	PF07748.8	6
Pfam-B_10755	PB010755	6
Pfam-B_11260	PB011260	6
RSN1_TM	PF13967.1	6
Peptidase_M16_C	PF05193.16	6
S6PP	PF05116.8	6
SAP	PF02037.22	6
Pfam-B_11498	PB011498	6
ARD	PF03079.9	6
Pfam-B_19871	PB019871	6
Ribosomal_S5_C	PF03719.10	6
Alpha_adaptinC2	PF02883.15	6
SPX	PF03105.14	6
Ribosomal_L19e	PF01280.15	6
Caleosin	PF05042.8	6
Pfam-B_893	PB000893	6
Pfam-B_5477	PB005477	6
TRAPP	PF04051.11	6
Pfam-B_5326	PB005326	6
Ribophorin_I	PF04597.9	6
Pfam-B_116	PB000116	6
Orn_DAP_Arg_deC	PF00278.17	6
Pfam-B_19066	PB019066	6
Yippee-Mis18	PF03226.9	6
ATP-synt_ab_N	PF02874.18	6
Pfam-B_8980	PB008980	6
Rad60-SLD	PF11976.3	6
Ribosomal_S4	PF00163.14	6
Pfam-B_4884	PB004884	6
Pfam-B_903	PB000903	6
Pfam-B_11686	PB011686	6
Lyase_aromatic	PF00221.14	6
Pfam-B_8408	PB008408	6
Ketoacyl-synt_C	PF02801.17	6
Ribosomal_S8	PF00410.14	6
Sulfate_transp	PF00916.15	6
DHO_dh	PF01180.16	6
Ribosomal_S11	PF00411.14	6
CRS1_YhbY	PF01985.16	6
DSS1_SEM1	PF05160.8	6
DUF221	PF02714.10	6
Aconitase	PF00330.15	6
UFD1	PF03152.9	6
POX	PF07526.6	6
Pfam-B_1674	PB001674	6
Chal_sti_synt_N	PF00195.14	6
His_Phos_1	PF00300.17	6
Pfam-B_6713	PB006713	6
TPR_2	PF07719.12	6
Pfam-B_1174	PB001174	6
PABP	PF00658.13	6
KIP1	PF07765.7	6
GDI	PF00996.13	6
zf-C2H2_jaz	PF12171.3	6
Pfam-B_7267	PB007267	6
zinc_ribbon_6	PF14599.1	6
Choline_kinase	PF01633.15	6
DUF573	PF04504.9	6
Pfam-B_10279	PB010279	6
FAD_binding_6	PF00970.19	6
Tmemb_14	PF03647.8	6
tRNA-synt_1c	PF00749.16	6
Clat_adaptor_s	PF01217.15	6
Rad60-SLD_2	PF13881.1	6
2-Hacid_dh	PF00389.25	6
DHquinase_I	PF01487.10	6
GPCR_chapero_1	PF11904.3	6
Glyco_hydro_20	PF00728.17	6
ZF-HD_dimer	PF04770.7	6
Motile_Sperm	PF00635.21	6
PAH	PF02671.16	6
Pfam-B_2858	PB002858	6
zf-UDP	PF14569.1	6
DUF1640	PF07798.6	6
Sec23_BS	PF08033.7	6
Ran_BP1	PF00638.13	6
Mg_trans_NIPA	PF05653.9	6
2OG-FeII_Oxy_2	PF13532.1	6
Pept_tRNA_hydro	PF01195.14	6
Ribosomal_L11	PF00298.14	6
YABBY	PF04690.8	6
DUF778	PF05608.7	6
Pfam-B_16488	PB016488	6
Pfam-B_9355	PB009355	6
Ribosomal_L22	PF00237.14	6
Pfam-B_579	PB000579	6
Pfam-B_17724	PB017724	6
Acyl-CoA_dh_1	PF00441.19	6
DEK_C	PF08766.6	6
Pfam-B_8797	PB008797	6
Pyr_redox_dim	PF02852.17	6
Peptidase_A22B	PF04258.8	6
DnaJ_CXXCXGXG	PF00684.14	6
Pfam-B_16242	PB016242	6
DUF1191	PF06697.7	6
Pfam-B_6184	PB006184	6
DUF706	PF05153.10	6
HIG_1_N	PF04588.8	6
DUF679	PF05078.7	6
FYVE	PF01363.16	6
PBD	PF00786.23	6
Pfam-B_760	PB000760	6
Ribosomal_S7	PF00177.16	6
Pfam-B_9865	PB009865	6
SMC_N	PF02463.14	6
Asparaginase_2	PF01112.13	6
Pfam-B_4186	PB004186	6
TAXi_N	PF14543.1	6
Vps53_N	PF04100.7	6
Pfam-B_4350	PB004350	5
Tcp11	PF05794.8	5
EIF_2_alpha	PF07541.7	5
Tricho_coat	PF05892.6	5
GXGXG	PF01493.14	5
PGI	PF00342.14	5
Pfam-B_152	PB000152	5
RdRP_2	PF00978.16	5
Pfam-B_5052	PB005052	5
LCAT	PF02450.10	5
KNOX1	PF03790.8	5
S-AdoMet_synt_C	PF02773.11	5
IU_nuc_hydro	PF01156.14	5
DAHP_synth_2	PF01474.11	5
Pfam-B_4094	PB004094	5
Pfam-B_3425	PB003425	5
Pfam-B_1850	PB001850	5
SBP	PF03110.9	5
Vps26	PF03643.10	5
TAP42	PF04177.7	5
V-ATPase_G	PF03179.10	5
ACC_central	PF08326.7	5
VHS	PF00790.14	5
Pfam-B_4510	PB004510	5
RNA_pol_Rpb2_7	PF04560.15	5
Fumble	PF03630.9	5
Topo_C_assoc	PF14370.1	5
USP7_C2	PF14533.1	5
DUF4283	PF14111.1	5
Bac_rhodopsin	PF01036.13	5
HA2	PF04408.18	5
Cullin_Nedd8	PF10557.4	5
ATS3	PF06232.6	5
Pfam-B_681	PB000681	5
MOR2-PAG1_mid	PF14228.1	5
DUF3223	PF11523.3	5
AIRS_C	PF02769.17	5
Pfam-B_8012	PB008012	5
Pfam-B_16690	PB016690	5
Pfam-B_602	PB000602	5
Pfam-B_11610	PB011610	5
RNA_pol_Rpb1_5	PF04998.12	5
FMO-like	PF00743.14	5
Pfam-B_19334	PB019334	5
SBP_bac_3	PF00497.15	5
ER_lumen_recept	PF00810.13	5
GrpE	PF01025.14	5
S-AdoMet_synt_N	PF00438.15	5
SNase	PF00565.12	5
Pfam-B_6867	PB006867	5
6PGD	PF00393.14	5
LUC7	PF03194.10	5
Glyco_transf_41	PF13844.1	5
FHA	PF00498.21	5
Pfam-B_5365	PB005365	5
Shugoshin_C	PF07557.6	5
PGM_PMM_III	PF02880.11	5
DUF4413	PF14372.1	5
Pfam-B_8196	PB008196	5
RNA_pol_Rpb1_3	PF04983.13	5
Miro	PF08477.8	5
Pfam-B_6753	PB006753	5
Pfam-B_19647	PB019647	5
NOSIC	PF08060.8	5
CDI	PF02234.14	5
NAD_Gly3P_dh_C	PF07479.9	5
Glyco_hydro_38	PF01074.17	5
Glyco_transf_64	PF09258.5	5
Shikimate_dh_N	PF08501.6	5
DUF563	PF04577.9	5
PDZ_2	PF13180.1	5
Pfam-B_971	PB000971	5
DUF1675	PF07897.6	5
zf-DHHC	PF01529.15	5
DOG1	PF14144.1	5
DUF1761	PF08570.5	5
RNA_pol_Rpb2_6	PF00562.23	5
DUF3354	PF11834.3	5
PAP_fibrillin	PF04755.7	5
Ribosomal_S5	PF00333.15	5
Exo_endo_phos_2	PF14529.1	5
SAD_SRA	PF02182.12	5
CDC50	PF03381.10	5
Pfam-B_8409	PB008409	5
Cyclin_C	PF02984.14	5
Pfam-B_65	PB000065	5
Ribosomal_L38e	PF01781.13	5
URO-D	PF01208.12	5
Spermine_synth	PF01564.12	5
Pfam-B_15666	PB015666	5
PAZ	PF02170.17	5
RST	PF12174.3	5
DUF1005	PF06219.7	5
Pfam-B_1476	PB001476	5
Pfam-B_18422	PB018422	5
Vmethyltransf	PF01660.12	5
Sod_Cu	PF00080.15	5
CH	PF00307.26	5
LEA_3	PF03242.8	5
AA_permease_2	PF13520.1	5
MitMem_reg	PF13012.1	5
Pfam-B_8951	PB008951	5
Ribosomal_S10	PF00338.17	5
PDT	PF00800.13	5
PGM_PMM_IV	PF00408.15	5
Ribosomal_L12	PF00542.14	5
Clathrin	PF00637.15	5
RF-1	PF00472.15	5
Pfam-B_4838	PB004838	5
Sigma70_r2	PF04542.9	5
E3_UbLigase_R4	PF13764.1	5
Pfam-B_4763	PB004763	5
SH3_9	PF14604.1	5
Pfam-B_18304	PB018304	5
Polyketide_cyc2	PF10604.4	5
4HBT	PF03061.17	5
MAP65_ASE1	PF03999.7	5
DUF572	PF04502.8	5
Ribosomal_L44	PF00935.14	5
UDPG_MGDP_dh	PF00984.14	5
EF1_GNE	PF00736.14	5
BSP	PF04450.7	5
DUF1644	PF07800.7	5
Pfam-B_12417	PB012417	5
GcpE	PF04551.9	5
DUF639	PF04842.7	5
Pfam-B_1107	PB001107	5
Sec10	PF07393.6	5
Glyco_hydro_32C	PF08244.7	5
Pfam-B_2139	PB002139	5
Peptidase_S9_N	PF02897.10	5
Patched	PF02460.13	5
DUF724	PF05266.9	5
W2	PF02020.13	5
Pfam-B_16875	PB016875	5
GMC_oxred_N	PF00732.14	5
Pfam-B_10321	PB010321	5
MIF	PF01187.13	5
CHORD	PF04968.7	5
AMMECR1	PF01871.12	5
TCTP	PF00838.12	5
Ins_P5_2-kin	PF06090.7	5
Pfam-B_7031	PB007031	5
AOX	PF01786.12	5
Topoisom_bac	PF01131.15	5
Redoxin	PF08534.5	5
Pfam-B_12650	PB012650	5
Sod_Fe_C	PF02777.13	5
DXP_synthase_N	PF13292.1	5
Pfam-B_18328	PB018328	5
PRA1	PF03208.14	5
Ribosomal_S13	PF00416.17	5
Pfam-B_143	PB000143	5
Ribosomal_S2	PF00318.15	5
Whirly	PF08536.6	5
cobW	PF02492.14	5
Ribosomal_L24e	PF01246.15	5
Pfam-B_18070	PB018070	5
NifU	PF01106.12	5
TauE	PF01925.14	5
CYSTM	PF12734.2	5
Glyco_hydro_18	PF00704.23	5
Pfam-B_19912	PB019912	5
Pfam-B_1970	PB001970	5
LysM	PF01476.15	5
Pfam-B_7462	PB007462	5
Complex1_LYR	PF05347.10	5
Glu_syn_central	PF04898.9	5
GTP_cyclohydro2	PF00925.15	5
Smr	PF01713.16	5
zf-C3HC4	PF00097.20	5
FAD_binding_8	PF08022.7	5
Ribosomal_L35Ae	PF01247.13	5
Peptidase_M16	PF00675.15	5
Hydrolase_like	PF13242.1	5
Rho_GDI	PF02115.12	5
Coatomer_WDAD	PF04053.9	5
Methyltransf_16	PF10294.4	5
zf-C2H2	PF00096.21	5
DUF1117	PF06547.7	5
Ank_4	PF13637.1	5
DUF212	PF02681.9	5
HEAT_EZ	PF13513.1	5
DSHCT	PF08148.7	5
Pam16	PF03656.8	5
Oxidored_molyb	PF00174.14	5
Pfam-B_926	PB000926	5
Pfam-B_146	PB000146	5
Str_synth	PF03088.11	5
MCM	PF00493.18	5
Agglutinin	PF07468.6	5
RNase_T	PF00929.19	5
Pfam-B_16785	PB016785	5
Proteasom_PSMB	PF10508.4	5
Catalase	PF00199.14	5
Granulin	PF00396.13	5
Nol1_Nop2_Fmu	PF01189.12	5
Plus-3	PF03126.13	5
SURNod19	PF07712.7	5
UDPG_MGDP_dh_C	PF03720.10	5
Pfam-B_4179	PB004179	5
GRP	PF07172.6	5
EDR1	PF14381.1	5
Clathrin_lg_ch	PF01086.12	5
ZZ	PF00569.12	5
Pfam-B_2785	PB002785	5
CaM_binding	PF07839.6	5
Lzipper-MIP1	PF14389.1	5
Coprogen_oxidas	PF01218.13	5
AA_kinase	PF00696.23	5
Pfam-B_9820	PB009820	5
Glyco_transf_29	PF00777.13	5
Complex1_49kDa	PF00346.14	5
CPSF_A	PF03178.10	5
Pfam-B_3086	PB003086	5
DUF568	PF04526.8	5
Meth_synt_1	PF08267.7	5
NTF2	PF02136.15	5
Ebp2	PF05890.7	5
DUF1313	PF07011.6	5
Ferrochelatase	PF00762.14	5
SOUL	PF04832.7	5
Pterin_4a	PF01329.14	5
Isochorismatase	PF00857.15	5
GFO_IDH_MocA	PF01408.17	5
HABP4_PAI-RBP1	PF04774.10	5
CPSase_L_D2	PF02786.12	5
Rhodanese	PF00581.15	5
Pfam-B_3664	PB003664	5
Ribosomal_L14e	PF01929.12	5
Pfam-B_1024	PB001024	5
Ribosomal_S7e	PF01251.13	5
Dehydrin	PF00257.14	5
RNase_PH	PF01138.16	5
Cornichon	PF03311.9	5
XH	PF03469.9	5
Ribosom_S12_S23	PF00164.20	5
LRR_7	PF13504.1	5
HisKA	PF00512.20	5
Pfam-B_1569	PB001569	5
Surp	PF01805.15	5
RdRP	PF05183.7	5
Sec7	PF01369.15	5
RuBisCO_small	PF00101.15	5
RIP	PF00161.14	5
Pfam-B_14265	PB014265	5
Zein-binding	PF04576.10	5
Pfam-B_13941	PB013941	4
Semialdhyde_dh	PF01118.19	4
DUF594	PF04578.8	4
ATP-synt_G	PF04718.10	4
Med21	PF11221.3	4
CTP_transf_2	PF01467.21	4
Pfam-B_88	PB000088	4
Pfam-B_4236	PB004236	4
OTCace	PF00185.19	4
PARP	PF00644.15	4
Pfam-B_19811	PB019811	4
Ribul_P_3_epim	PF00834.14	4
PI-PLC-Y	PF00387.14	4
ERp29	PF07749.7	4
Pfam-B_14338	PB014338	4
PNRC	PF15365.1	4
DUF260	PF03195.9	4
ERG4_ERG24	PF01222.12	4
DNA_pol_A_exo1	PF01612.15	4
DUF4033	PF13225.1	4
Pfam-B_12225	PB012225	4
M20_dimer	PF07687.9	4
Pfam-B_543	PB000543	4
SAP30_Sin3_bdg	PF13867.1	4
Pfam-B_6746	PB006746	4
G-alpha	PF00503.15	4
Pfam-B_16525	PB016525	4
Pfam-B_8579	PB008579	4
SAM_1	PF00536.25	4
Pfam-B_9220	PB009220	4
3HCDH	PF00725.17	4
Pfam-B_5980	PB005980	4
DUF676	PF05057.9	4
ArsA_ATPase	PF02374.10	4
Ist1	PF03398.9	4
Pfam-B_3782	PB003782	4
Ribosomal_S15	PF00312.17	4
Pfam-B_15061	PB015061	4
RPOL_N	PF14700.1	4
ArfGap	PF01412.13	4
CYTH	PF01928.16	4
Ribosomal_L13e	PF01294.13	4
Sulfate_tra_GLY	PF13792.1	4
Pfam-B_62	PB000062	4
PAP2	PF01569.16	4
ATP-synt_DE_N	PF02823.11	4
RCC1_2	PF13540.1	4
SpoIIE	PF07228.7	4
Pfam-B_17160	PB017160	4
Pfam-B_14452	PB014452	4
Methyltransf_6	PF03737.10	4
Pfam-B_14572	PB014572	4
Ribosomal_L16	PF00252.13	4
Pfam-B_251	PB000251	4
XPC-binding	PF09280.6	4
Vps51	PF08700.6	4
ARGLU	PF15346.1	4
HlyIII	PF03006.15	4
Thi4	PF01946.12	4
TK	PF00265.13	4
TPR_19	PF14559.1	4
60KD_IMP	PF02096.15	4
Serinc	PF03348.10	4
Pfam-B_321	PB000321	4
MEKHLA	PF08670.6	4
PNP_UDP_1	PF01048.15	4
Ribosomal_S25	PF03297.10	4
Pfam-B_19372	PB019372	4
Isy1	PF06246.7	4
Tyrosinase	PF00264.15	4
Pfam-B_16182	PB016182	4
Pfam-B_7094	PB007094	4
Senescence	PF06911.7	4
Pfam-B_7362	PB007362	4
TLD	PF07534.11	4
Glyco_hydro_81	PF03639.8	4
Pfam-B_11236	PB011236	4
DUF3458	PF11940.3	4
HCO3_cotransp	PF00955.16	4
Pfam-B_7959	PB007959	4
Guanylate_kin	PF00625.16	4
DUF1995	PF09353.5	4
Mito_fiss_Elm1	PF06258.6	4
Pfam-B_3054	PB003054	4
APO_RNA-bind	PF05634.6	4
DUF1997	PF09366.5	4
HSBP1	PF06825.7	4
LA-virus_coat	PF09220.5	4
Lon_C	PF05362.8	4
Suc_Fer-like	PF06999.7	4
LRR_9	PF14580.1	4
Pfam-B_7588	PB007588	4
SelR	PF01641.13	4
Ribosomal_S21e	PF01249.13	4
Pfam-B_6179	PB006179	4
DUF92	PF01940.11	4
HAD	PF12710.2	4
Auxin_resp	PF06507.8	4
MIF4G	PF02854.14	4
Pfam-B_8999	PB008999	4
CBM-like	PF14683.1	4
Pfam-B_653	PB000653	4
Abhydrolase_5	PF12695.2	4
Pfam-B_3040	PB003040	4
Plant_zn_clust	PF10533.4	4
DUF599	PF04654.7	4
GLTP	PF08718.6	4
Pfam-B_9919	PB009919	4
Pfam-B_14180	PB014180	4
Clp1	PF06807.9	4
RINT1_TIP1	PF04437.8	4
GFA	PF04828.9	4
DBINO	PF13892.1	4
DUF1517	PF07466.6	4
Pfam-B_361	PB000361	4
JmjC	PF02373.17	4
PPDK_N	PF01326.14	4
Pfam-B_18076	PB018076	4
Pfam-B_3476	PB003476	4
Pfam-B_12772	PB012772	4
CaATP_NAI	PF12515.3	4
SpoU_methylase	PF00588.14	4
Methyltransf_PK	PF05891.7	4
ACP_syn_III	PF08545.5	4
DIM1	PF02966.11	4
Pfam-B_298	PB000298	4
DHDPS	PF00701.17	4
Ubie_methyltran	PF01209.13	4
PP-binding	PF00550.20	4
V-SNARE_C	PF12352.3	4
Cytokin-bind	PF09265.5	4
DER1	PF04511.10	4
DUF760	PF05542.6	4
Ribosomal_L29	PF00831.18	4
Pfam-B_16247	PB016247	4
Chlorophyllase	PF07224.6	4
BT1	PF03092.11	4
Pfam-B_9408	PB009408	4
Solute_trans_a	PF03619.11	4
Pfam-B_17720	PB017720	4
CAAD	PF14159.1	4
WAK_assoc	PF14380.1	4
zf-RING_4	PF14570.1	4
Spc97_Spc98	PF04130.8	4
Gln-synt_N	PF03951.14	4
RmlD_sub_bind	PF04321.12	4
Pfam-B_13657	PB013657	4
Nexin_C	PF08628.7	4
Vps35	PF03635.12	4
Formyl_trans_N	PF00551.14	4
Pfam-B_14983	PB014983	4
Pfam-B_29	PB000029	4
Glyco_hydro_10	PF00331.15	4
HEAT_2	PF13646.1	4
DUF1298	PF06974.8	4
Pfam-B_6853	PB006853	4
Pfam-B_5935	PB005935	4
3HCDH_N	PF02737.13	4
SGS	PF05002.10	4
ELO	PF01151.13	4
Pfam-B_13970	PB013970	4
Rib_5-P_isom_A	PF06026.9	4
Pfam-B_5919	PB005919	4
PSI_PsaH	PF03244.9	4
PPO1_DWL	PF12142.3	4
Pfam-B_16846	PB016846	4
Peptidase_M1	PF01433.15	4
Hpt	PF01627.18	4
Ligase_CoA	PF00549.14	4
Pkinase_C	PF00433.19	4
Ribosomal_S3Ae	PF01015.13	4
Pfam-B_1477	PB001477	4
TIP49	PF06068.8	4
PsaD	PF02531.11	4
Histidinol_dh	PF00815.15	4
UBA_4	PF14555.1	4
DUF1666	PF07891.7	4
Kelch_2	PF07646.10	4
Pfam-B_8970	PB008970	4
Pfam-B_115	PB000115	4
UDPG_MGDP_dh_N	PF03721.9	4
Ribosomal_L37ae	PF01780.14	4
S-AdoMet_synt_M	PF02772.11	4
RS4NT	PF08071.7	4
Pfam-B_16711	PB016711	4
Dabb	PF07876.7	4
E2F_TDP	PF02319.15	4
DUF2921	PF11145.3	4
DUF561	PF04481.7	4
DUF607	PF04678.8	4
Pfam-B_8938	PB008938	4
Ribosomal_L28e	PF01778.12	4
Pfam-B_13168	PB013168	4
Pfam-B_15135	PB015135	4
Pfam-B_12551	PB012551	4
Fe-S_biosyn	PF01521.15	4
Pfam-B_696	PB000696	4
Pfam-B_18944	PB018944	4
Pfam-B_1834	PB001834	4
FmdA_AmdA	PF03069.10	4
SRP54	PF00448.17	4
tRNA-synt_1b	PF00579.20	4
Carb_anhydrase	PF00194.16	4
Pmp3	PF01679.12	4
PPO1_KFDV	PF12143.3	4
ATP-synt_D	PF01813.12	4
THF_DHG_CYH_C	PF02882.14	4
Pfam-B_10462	PB010462	4
Pfam-B_16644	PB016644	4
TPR_9	PF13371.1	4
zf-XS	PF03470.9	4
Pfam-B_13800	PB013800	4
Rtt106	PF08512.7	4
FGGY_C	PF02782.11	4
Pfam-B_10129	PB010129	4
Pfam-B_1497	PB001497	4
Pro_CA	PF00484.14	4
ThiF	PF00899.16	4
Saccharop_dh	PF03435.13	4
Ribonuc_red_lgC	PF02867.10	4
UIM	PF02809.15	4
Myosin_HC-like	PF07058.6	4
Pfam-B_7805	PB007805	4
Pfam-B_16959	PB016959	4
Nuc_sug_transp	PF04142.10	4
CRAL_TRIO_2	PF13716.1	4
DUF3595	PF12166.3	4
Pfam-B_7257	PB007257	4
UMPH-1	PF05822.7	4
Pfam-B_3555	PB003555	4
UPF0061	PF02696.9	4
PaO	PF08417.7	4
DDT	PF02791.12	4
Pfam-B_8977	PB008977	4
Pfam-B_1116	PB001116	4
Pfam-B_2894	PB002894	4
RNase_PH_C	PF03725.10	4
RAMP4	PF06624.7	4
RNA_pol_Rpb2_1	PF04563.10	4
DUF702	PF05142.7	4
DUF1929	PF09118.6	4
Melibiase	PF02065.13	4
Pfam-B_7659	PB007659	4
Pfam-B_12735	PB012735	4
Ham1p_like	PF01725.11	4
Paf67	PF10255.4	4
Kelch_3	PF13415.1	4
XG_FTase	PF03254.8	4
FDF	PF09532.5	4
Shikimate_DH	PF01488.15	4
Nramp	PF01566.13	4
Sec23_trunk	PF04811.10	4
SnoaL_2	PF12680.2	4
Pfam-B_2238	PB002238	4
zf-TAZ	PF02135.11	4
ABC1	PF03109.11	4
NAD_kinase	PF01513.16	4
Pfam-B_18423	PB018423	4
Pfam-B_3068	PB003068	4
Pfam-B_2406	PB002406	4
Pfam-B_2125	PB002125	4
Pfam-B_10351	PB010351	4
Pfam-B_8751	PB008751	4
Pfam-B_4015	PB004015	4
Pfam-B_12202	PB012202	4
Pfam-B_9743	PB009743	4
Pfam-B_3808	PB003808	4
Wbp11	PF09429.5	4
tRNA-synt_1c_C	PF03950.13	4
Pfam-B_6720	PB006720	4
SAC3_GANP	PF03399.11	4
Pfam-B_8561	PB008561	4
Pfam-B_557	PB000557	4
Syntaxin	PF00804.20	4
BRO1	PF03097.13	4
TOM20_plant	PF06552.7	4
Clp_N	PF02861.15	4
DUF1138	PF06592.8	4
Uso1_p115_C	PF04871.8	4
DUF629	PF04780.7	4
Glyco_hydro_47	PF01532.15	4
Pfam-B_4816	PB004816	4
KTI12	PF08433.5	4
Pfam-B_10052	PB010052	4
Ricin_B_lectin	PF00652.17	4
zf-Di19	PF05605.7	4
LON	PF02190.11	4
WRC	PF08879.5	4
Pfam-B_7269	PB007269	4
STT3	PF02516.9	4
Pfam-B_15575	PB015575	4
UPF0016	PF01169.14	4
ThiS	PF02597.15	4
Ribosomal_S13_N	PF08069.7	4
Arginosuc_synth	PF00764.14	4
tRNA-synt_2b	PF00587.20	4
Rep_fac-A_C	PF08646.5	4
Pfam-B_13302	PB013302	4
SSrecog	PF03531.9	4
Mitovir_RNA_pol	PF05919.6	4
PLAT	PF01477.18	4
zf-TRAF	PF02176.13	4
Ribosomal_S4e	PF00900.15	4
ERGIC_N	PF13850.1	4
Pfam-B_14518	PB014518	4
Pfam-B_6231	PB006231	4
Pfam-B_16164	PB016164	4
Pfam-B_15975	PB015975	4
Pfam-B_15590	PB015590	4
SAM_2	PF07647.12	4
NAC	PF01849.13	4
DUF566	PF04484.7	4
BolA	PF01722.13	4
Coq4	PF05019.8	4
PAS	PF00989.19	4
IF-2	PF11987.3	4
SPT2	PF08243.6	4
RNA_pol_Rpb4	PF03874.11	4
Ribonuclease_T2	PF00445.13	4
Pfam-B_12281	PB012281	4
FAD_binding_2	PF00890.19	4
CK_II_beta	PF01214.13	4
NicO	PF03824.11	4
Pfam-B_9811	PB009811	4
zf-4CXXC_R1	PF10497.4	4
Pfam-B_2285	PB002285	4
Peptidase_M17	PF00883.16	4
PsaA_PsaB	PF00223.14	4
Transketolase_N	PF00456.16	4
Pfam-B_16892	PB016892	4
Aconitase_C	PF00694.14	4
Peptidase_M50	PF02163.17	4
Ribosomal_S14	PF00253.16	4
Pfam-B_14406	PB014406	4
Ceramidase_alk	PF04734.8	4
Ribosomal_L30	PF00327.15	4
Pfam-B_223	PB000223	4
Pfam-B_3349	PB003349	4
Pfam-B_19241	PB019241	4
Pfam-B_3422	PB003422	4
Pfam-B_13495	PB013495	4
Pfam-B_4815	PB004815	4
Pfam-B_13291	PB013291	4
SurE	PF01975.12	4
Pfam-B_3742	PB003742	4
Nop	PF01798.13	4
Pfam-B_5811	PB005811	4
Pfam-B_2084	PB002084	4
4F5	PF04419.9	4
Pfam-B_16797	PB016797	4
Pfam-B_3620	PB003620	4
Auxin_repressed	PF05564.7	4
Gb3_synth	PF04572.7	4
DUF295	PF03478.13	4
CBM_48	PF02922.13	3
EPL1	PF10513.4	3
Pfam-B_10801	PB010801	3
Pfam-B_686	PB000686	3
PEX11	PF05648.9	3
Remorin_N	PF03766.8	3
Pfam-B_2294	PB002294	3
Pfam-B_4272	PB004272	3
DUF167	PF02594.11	3
Pfam-B_2939	PB002939	3
N2227	PF07942.7	3
Pfam-B_18285	PB018285	3
Methyltransf_31	PF13847.1	3
Pfam-B_10232	PB010232	3
Pfam-B_5262	PB005262	3
Trehalase	PF01204.13	3
Pfam-B_649	PB000649	3
Pfam-B_9614	PB009614	3
Pfam-B_15118	PB015118	3
Pfam-B_854	PB000854	3
TPMT	PF05724.6	3
Fer4_17	PF13534.1	3
Glyco_hydro_79n	PF03662.9	3
Pfam-B_3779	PB003779	3
Pfam-B_7543	PB007543	3
tRNA_SAD	PF07973.9	3
Vwaint	PF14624.1	3
DUF2419	PF10343.4	3
FTHFS	PF01268.14	3
Pfam-B_10457	PB010457	3
Pfam-B_5874	PB005874	3
Pfam-B_650	PB000650	3
FAD_binding_1	PF00667.15	3
Pfam-B_17773	PB017773	3
Pfam-B_14832	PB014832	3
SRP_SPB	PF02978.14	3
Ald_Xan_dh_C2	PF02738.13	3
FATC	PF02260.15	3
DXP_reductoisom	PF02670.11	3
eRF1_2	PF03464.10	3
SRP40_C	PF05022.7	3
Orn_Arg_deC_N	PF02784.11	3
Pfam-B_3478	PB003478	3
DUF667	PF05018.8	3
eIF-1a	PF01176.14	3
SKI	PF01202.17	3
Pfam-B_1935	PB001935	3
Pfam-B_11472	PB011472	3
Phytochelatin_C	PF09328.5	3
Rubredoxin	PF00301.15	3
CBM49	PF09478.5	3
Pfam-B_2113	PB002113	3
Ribosomal_L37e	PF01907.14	3
Pfam-B_13471	PB013471	3
Pfam-B_3046	PB003046	3
Adenine_glyco	PF03352.8	3
Pfam-B_19288	PB019288	3
MAM33	PF02330.11	3
Pfam-B_18759	PB018759	3
Pfam-B_19704	PB019704	3
ACT_5	PF13710.1	3
Chitin_bind_1	PF00187.14	3
Pfam-B_1383	PB001383	3
Pfam-B_5997	PB005997	3
Pfam-B_2360	PB002360	3
Ribonuc_red_sm	PF00268.16	3
Pfam-B_3663	PB003663	3
Pfam-B_4522	PB004522	3
DREPP	PF05558.7	3
SNARE_assoc	PF09335.6	3
EGF_alliinase	PF04863.8	3
DUF1296	PF06972.6	3
Sec23_helical	PF04815.10	3
SUZ	PF12752.2	3
HMG_CoA_synt_C	PF08540.5	3
Pfam-B_18400	PB018400	3
Ribosomal_L40e	PF01020.12	3
TCR	PF03638.10	3
ODR4-like	PF14778.1	3
NIR_SIR_ferr	PF03460.12	3
MAPEG	PF01124.13	3
Prefoldin	PF02996.12	3
SQS_PSY	PF00494.14	3
Pfam-B_2221	PB002221	3
RNA_pol_Rpb5_C	PF01191.14	3
Pfam-B_14094	PB014094	3
Pfam-B_944	PB000944	3
Pfam-B_1691	PB001691	3
Nucleoporin2	PF04096.9	3
Pfam-B_3557	PB003557	3
PGM_PMM_II	PF02879.11	3
DUF303	PF03629.13	3
WW	PF00397.21	3
AdoHcyase	PF05221.12	3
R3H	PF01424.17	3
Pfam-B_12527	PB012527	3
Tfb2	PF03849.9	3
NIR_SIR	PF01077.17	3
Sec63	PF02889.11	3
NADHdh	PF00146.16	3
DUF791	PF05631.9	3
Pfam-B_5480	PB005480	3
Ribosomal_L22e	PF01776.12	3
Pfam-B_578	PB000578	3
Pfam-B_14982	PB014982	3
Lipocalin_2	PF08212.7	3
zf-CCHC_3	PF13917.1	3
Gpi16	PF04113.9	3
dCMP_cyt_deam_1	PF00383.17	3
EF_TS	PF00889.14	3
Pfam-B_7929	PB007929	3
Pfam-B_18232	PB018232	3
Pfam-B_14255	PB014255	3
Pfam-B_4383	PB004383	3
DUF2045	PF09741.4	3
Pfam-B_9262	PB009262	3
Pfam-B_17911	PB017911	3
Pfam-B_19651	PB019651	3
HD_4	PF13328.1	3
F_bP_aldolase	PF01116.15	3
DUF677	PF05055.7	3
Pfam-B_10791	PB010791	3
HhH-GPD	PF00730.20	3
Sedlin_N	PF04628.8	3
DUF3406	PF11886.3	3
ENOD93	PF03386.9	3
Pfam-B_3008	PB003008	3
Memo	PF01875.12	3
Pfam-B_13235	PB013235	3
bZIP_2	PF07716.10	3
REF	PF05755.7	3
RNA_pol_L_2	PF13656.1	3
LRAT	PF04970.8	3
Pfam-B_3550	PB003550	3
ATP-grasp_2	PF08442.5	3
DIL	PF01843.14	3
NdhM	PF10664.4	3
Peptidase_S49	PF01343.13	3
DUF1350	PF07082.6	3
Pfam-B_5796	PB005796	3
RNB	PF00773.14	3
Pfam-B_8172	PB008172	3
MFMR	PF07777.6	3
Pfam-B_515	PB000515	3
ENTH	PF01417.15	3
Dak1	PF02733.12	3
Pfam-B_11027	PB011027	3
Pfam-B_16452	PB016452	3
zf-RING_UBOX	PF13445.1	3
Pfam-B_3508	PB003508	3
COX17	PF05051.8	3
DUF1977	PF09320.6	3
PseudoU_synth_1	PF01416.15	3
Cullin_binding	PF03556.10	3
Pfam-B_4370	PB004370	3
Pfam-B_18712	PB018712	3
Pfam-B_9066	PB009066	3
Pfam-B_6968	PB006968	3
BAG	PF02179.11	3
Pfam-B_6327	PB006327	3
Pfam-B_2547	PB002547	3
Pfam-B_2469	PB002469	3
API5	PF05918.6	3
Pfam-B_10552	PB010552	3
PHY	PF00360.15	3
Pfam-B_127	PB000127	3
NAD_binding_8	PF13450.1	3
Sec39	PF08314.6	3
ClpS	PF02617.12	3
Polyketide_cyc	PF03364.15	3
Rieske	PF00355.21	3
Put_Phosphatase	PF06888.7	3
Mt_ATP-synt_B	PF05405.9	3
CP12	PF02672.10	3
Pfam-B_5291	PB005291	3
Phosphoesterase	PF04185.9	3
Sec15	PF04091.7	3
Pfam-B_3595	PB003595	3
RNA_pol_Rpb8	PF03870.10	3
Pfam-B_48	PB000048	3
Pfam-B_76	PB000076	3
Pfam-B_18879	PB018879	3
Pfam-B_4305	PB004305	3
Pfam-B_5908	PB005908	3
DUF1077	PF06417.7	3
RNA_pol_L	PF01193.19	3
Pfam-B_6750	PB006750	3
efThoc1	PF11957.3	3
IF4E	PF01652.13	3
DUF1442	PF07279.6	3
Pfam-B_4088	PB004088	3
Pfam-B_11552	PB011552	3
Stm1_N	PF09598.5	3
Pfam-B_15017	PB015017	3
Pfam-B_2470	PB002470	3
5_nucleotid	PF05761.9	3
Pfam-B_19931	PB019931	3
Brix	PF04427.13	3
Pfam-B_10523	PB010523	3
Pfam-B_427	PB000427	3
DUF1771	PF08590.5	3
SHS2_Rpb7-N	PF03876.12	3
Cryptochrome_C	PF12546.3	3
Pirin	PF02678.11	3
Pfam-B_2426	PB002426	3
CIA30	PF08547.7	3
Pfam-B_4627	PB004627	3
Aldolase_II	PF00596.16	3
Cytochrom_C1	PF02167.10	3
Katanin_con80	PF13925.1	3
THF_DHG_CYH	PF00763.18	3
Transposase_21	PF02992.9	3
DUF740	PF05340.7	3
RNA_pol_Rpb2_2	PF04561.9	3
PPTA	PF01239.17	3
Pfam-B_6657	PB006657	3
CLTH	PF10607.4	3
PHO4	PF01384.15	3
UCR_14kD	PF02271.11	3
TRAPPC9-Trs120	PF08626.6	3
AAA_11	PF13086.1	3
PH_2	PF08458.5	3
Glyco_transf_5	PF08323.6	3
Pfam-B_9992	PB009992	3
CAF1C_H4-bd	PF12265.3	3
Peptidase_M22	PF00814.20	3
DUF716	PF04819.7	3
Pfam-B_4996	PB004996	3
PD40	PF07676.7	3
DUF641	PF04859.7	3
NOT2_3_5	PF04153.13	3
Pfam-B_8310	PB008310	3
COesterase	PF00135.23	3
Pfam-B_8589	PB008589	3
NABP	PF07990.7	3
Pfam-B_6336	PB006336	3
Pfam-B_584	PB000584	3
CPDase	PF07823.6	3
Glu_synthase	PF01645.12	3
DUF1325	PF07039.6	3
ERAP1_C	PF11838.3	3
UPRTase	PF14681.1	3
zf-DNL	PF05180.7	3
Pfam-B_6226	PB006226	3
G6PD_N	PF00479.17	3
DUF688	PF05097.7	3
RRM_2	PF04059.7	3
Pfam-B_18793	PB018793	3
GIDE	PF12483.3	3
RNA_pol_Rpb6	PF01192.17	3
ELMO_CED12	PF04727.8	3
MPC	PF03650.8	3
PDCD2_C	PF04194.8	3
Esterase	PF00756.15	3
YchF-GTPase_C	PF06071.8	3
Es2	PF09751.4	3
Pfam-B_9556	PB009556	3
GUB_WAK_bind	PF13947.1	3
Pfam-B_17132	PB017132	3
KA1	PF02149.14	3
tRNA-synt_2d	PF01409.15	3
Pfam-B_5379	PB005379	3
GST_C_3	PF14497.1	3
zf-CHY	PF05495.7	3
Sec3_C	PF09763.4	3
Pfam-B_759	PB000759	3
Mt_ATP-synt_D	PF05873.7	3
Pfam-B_18229	PB018229	3
DUF773	PF05600.7	3
Cmc1	PF08583.5	3
Rad51	PF08423.6	3
Pfam-B_12151	PB012151	3
Fis1_TPR_N	PF14852.1	3
AAA_34	PF13872.1	3
RelA_SpoT	PF04607.12	3
DNA_photolyase	PF00875.13	3
Pfam-B_12670	PB012670	3
ThiC	PF01964.13	3
AA_permease	PF00324.16	3
Vps4_C	PF09336.5	3
SSB	PF00436.20	3
potato_inhibit	PF00280.13	3
Pfam-B_1931	PB001931	3
Pfam-B_8461	PB008461	3
DAHP_synth_1	PF00793.15	3
Pfam-B_18000	PB018000	3
G-gamma	PF00631.17	3
DAD	PF02109.11	3
Pfam-B_12323	PB012323	3
ACOX	PF01756.14	3
Mpp10	PF04006.7	3
Pfam-B_17892	PB017892	3
TLC	PF03219.9	3
Pfam-B_2555	PB002555	3
DUF1279	PF06916.8	3
Ribosomal_S19	PF00203.16	3
Pfam-B_1610	PB001610	3
Ribosomal_S3_C	PF00189.15	3
V-ATPase_H_N	PF03224.9	3
Glyco_hydro_32N	PF00251.15	3
V-ATPase_H_C	PF11698.3	3
Pfam-B_9782	PB009782	3
MutS_V	PF00488.16	3
Presenilin	PF01080.12	3
XYPPX	PF02162.12	3
Pfam-B_1388	PB001388	3
Peptidase_C48	PF02902.14	3
PAPA-1	PF04795.7	3
Fis1_TPR_C	PF14853.1	3
Pfam-B_6517	PB006517	3
TauD	PF02668.11	3
Eaf7	PF07904.8	3
SIR2	PF02146.12	3
DUF393	PF04134.7	3
Pfam-B_55	PB000055	3
AIG1	PF04548.11	3
Pfam-B_3889	PB003889	3
Pfam-B_10361	PB010361	3
Pfam-B_12920	PB012920	3
Pfam-B_19816	PB019816	3
Ribosomal_S17e	PF00833.13	3
Pfam-B_12618	PB012618	3
PAD_porph	PF04371.10	3
Translin	PF01997.11	3
TAF4	PF05236.9	3
Pfam-B_15998	PB015998	3
Thioredoxin_6	PF13848.1	3
DUF1677	PF07911.8	3
FAA_hydrolase	PF01557.13	3
Viral_helicase1	PF01443.13	3
SMC_hinge	PF06470.8	3
ABC_trans_N	PF14510.1	3
Pfam-B_839	PB000839	3
Pfam-B_16808	PB016808	3
AT_hook	PF02178.14	3
Pfam-B_17856	PB017856	3
PGM_PMM_I	PF02878.11	3
NPR1_like_C	PF12313.3	3
Vps5	PF09325.5	3
CTD_bind	PF04818.8	3
ELFV_dehydrog	PF00208.16	3
TPR_MLP1_2	PF07926.7	3
Pfam-B_15973	PB015973	3
tRNA-synt_1e	PF01406.14	3
EXS	PF03124.9	3
Pfam-B_687	PB000687	3
DAGK_acc	PF00609.14	3
Pfam-B_10995	PB010995	3
Pfam-B_827	PB000827	3
Pfam-B_4150	PB004150	3
Glyco_transf_43	PF03360.11	3
S-methyl_trans	PF02574.11	3
DUF3550	PF12070.3	3
YIF1	PF03878.10	3
Pfam-B_16257	PB016257	3
Auxin_canalis	PF05703.6	3
Ribosomal_L27e	PF01777.13	3
Ribosomal_L11_N	PF03946.9	3
CUE	PF02845.11	3
Pfam-B_1360	PB001360	3
PLATZ	PF04640.9	3
MazG	PF03819.12	3
Ribosomal_S27e	PF01667.12	3
Pfam-B_915	PB000915	3
Pfam-B_7778	PB007778	3
GAT	PF03127.9	3
Pfam-B_8477	PB008477	3
DUF966	PF06136.8	3
Calmodulin_bind	PF07887.6	3
CDC45	PF02724.9	3
Mob1_phocein	PF03637.12	3
SCAMP	PF04144.8	3
NAD_binding_11	PF14833.1	3
Pfam-B_8430	PB008430	3
Pfam-B_2126	PB002126	3
AMPKBI	PF04739.10	3
Glyco_hydro_77	PF02446.12	3
DUF1070	PF06376.7	3
Pfam-B_3923	PB003923	3
Pfam-B_6426	PB006426	3
Pfam-B_332	PB000332	3
Epimerase_Csub	PF13950.1	3
DUF2828	PF11443.3	3
Pfam-B_4308	PB004308	3
DUF1086	PF06461.6	3
PORR	PF11955.3	3
La	PF05383.12	3
P16-Arc	PF04699.9	3
ATG_C	PF09333.6	3
DUF914	PF06027.7	3
RNA_pol_I_A49	PF06870.7	3
Palm_thioest	PF02089.10	3
DUF4219	PF13961.1	3
Pfam-B_15323	PB015323	3
EB_dh	PF09459.5	3
Ribosomal_S6e	PF01092.14	3
Pfam-B_3147	PB003147	3
eIF3_subunit	PF08597.5	3
Peptidase_C12	PF01088.16	3
[truncated: 2,861 more rows]
