# Supplementary material for: Transcriptome Analysis of the Oil-Rich Tea Plant, Camellia oleifera, Reveals Candidate Genes Related to Lipid Metabolism
Source: PLoS One. 2014 Aug 19;9(8):e104150. doi: 10.1371/journal.pone.0104150 (PMC4138098; doi:10.1371/journal.pone.0104150)
Supplement: Table S3 — Gene Ontology (GO) annotation of the C. oleifera transcripts. Unigenes with the best matches from NR database were further assigned with GO terms using Blast2GO package. (XLS) [file pone.0104150.s004.xls]

## Sheet: Tea_Cole.annot.GO
UnigeneID	Molecular Function	Biological Process	Cellular Component
ColeContig10	GO:0008236 serine-type peptidase activity	GO:0006655 phosphatidylglycerol biosynthetic process GO:0006508 proteolysis	GO:0005739 mitochondrion GO:0005576 extracellular region GO:0009543 chloroplast thylakoid lumen
ColeContig11	GO:0016747 transferase activity, transferring acyl groups other than amino-acyl groups
ColeContig13	GO:0046961 proton-transporting ATPase activity, rotational mechanism GO:0046933 proton-transporting ATP synthase activity, rotational mechanism GO:0005524 ATP binding	GO:0015991 ATP hydrolysis coupled proton transport GO:0042777 plasma membrane ATP synthesis coupled proton transport GO:0006119 oxidative phosphorylation	GO:0045261 proton-transporting ATP synthase complex, catalytic core F(1) GO:0009535 chloroplast thylakoid membrane
ColeContig14	GO:0046933 proton-transporting ATP synthase activity, rotational mechanism GO:0005524 ATP binding	GO:0015986 ATP synthesis coupled proton transport	GO:0016021 integral to membrane GO:0045263 proton-transporting ATP synthase complex, coupling factor F(o) GO:0009535 chloroplast thylakoid membrane
ColeContig16		GO:0019684 photosynthesis, light reaction	GO:0009535 chloroplast thylakoid membrane
ColeContig17	GO:0048038 quinone binding GO:0008137 NADH dehydrogenase (ubiquinone) activity	GO:0006120 mitochondrial electron transport, NADH to ubiquinone GO:0006744 ubiquinone biosynthetic process GO:0006814 sodium ion transport GO:0015992 proton transport	GO:0016021 integral to membrane GO:0009507 chloroplast
ColeContig18	GO:0003735 structural constituent of ribosome	GO:0006412 translation GO:0042254 ribosome biogenesis	GO:0015934 large ribosomal subunit GO:0009507 chloroplast
ColeContig2	GO:0046933 proton-transporting ATP synthase activity, rotational mechanism	GO:0042777 plasma membrane ATP synthesis coupled proton transport	GO:0016021 integral to membrane GO:0045263 proton-transporting ATP synthase complex, coupling factor F(o) GO:0009535 chloroplast thylakoid membrane GO:0005886 plasma membrane
ColeContig21	GO:0004129 cytochrome-c oxidase activity GO:0016820 hydrolase activity, acting on acid anhydrides, catalyzing transmembrane movement of substances	GO:0015986 ATP synthesis coupled proton transport GO:0019646 aerobic electron transport chain GO:0006123 mitochondrial electron transport, cytochrome c to oxygen	GO:0000276 mitochondrial proton-transporting ATP synthase complex, coupling factor F(o) GO:0016021 integral to membrane GO:0045277 respiratory chain complex IV
ColeContig25	GO:0003735 structural constituent of ribosome	GO:0006412 translation GO:0042254 ribosome biogenesis	GO:0015934 large ribosomal subunit
ColeContig26		GO:1901700 response to oxygen-containing compound
ColeContig27	GO:0008565 protein transporter activity	GO:0006606 protein import into nucleus	GO:0005737 cytoplasm GO:0005634 nucleus
ColeContig28			GO:0005777 peroxisome
ColeContig3	GO:0016210 naringenin-chalcone synthase activity	GO:0009813 flavonoid biosynthetic process
ColeContig33	GO:0005507 copper ion binding GO:0004013 adenosylhomocysteinase activity	GO:0006730 one-carbon metabolic process GO:0016441 posttranscriptional gene silencing GO:0006346 methylation-dependent chromatin silencing GO:0006555 methionine metabolic process	GO:0005773 vacuole GO:0005886 plasma membrane
ColeContig35	GO:0097159 organic cyclic compound binding GO:1901363 heterocyclic compound binding
ColeContig36	GO:0016853 isomerase activity	GO:0009987 cellular process
ColeContig37	GO:0003743 translation initiation factor activity GO:0003746 translation elongation factor activity GO:0043022 ribosome binding	GO:0006452 translational frameshifting GO:0034050 host programmed cell death induced by symbiont GO:0042742 defense response to bacterium GO:0009611 response to wounding GO:0008612 peptidyl-lysine modification to hypusine GO:0045905 positive regulation of translational termination GO:0010089 xylem development GO:0045901 positive regulation of translational elongation GO:0046686 response to cadmiu…	GO:0005634 nucleus GO:0005840 ribosome
ColeContig39	GO:0016210 naringenin-chalcone synthase activity	GO:0009813 flavonoid biosynthetic process
ColeContig4	GO:0042284 sphingolipid delta-4 desaturase activity	GO:0006633 fatty acid biosynthetic process GO:0030148 sphingolipid biosynthetic process GO:0055114 oxidation-reduction process	GO:0016021 integral to membrane
ColeContig40	GO:0016301 kinase activity	GO:0016310 phosphorylation GO:0010093 specification of floral organ identity GO:0000085 G2 phase of mitotic cell cycle
ColeContig41	GO:0005509 calcium ion binding
ColeContig43	GO:0003743 translation initiation factor activity	GO:0006446 regulation of translational initiation	GO:0005840 ribosome
ColeContig45	GO:0005524 ATP binding GO:0004055 argininosuccinate synthase activity	GO:0006526 arginine biosynthetic process GO:0006522 alanine metabolic process GO:0006531 aspartate metabolic process GO:0006560 proline metabolic process	GO:0009570 chloroplast stroma
ColeContig46		GO:0009415 response to water stimulus
ColeContig47			GO:0005737 cytoplasm
ColeContig49	GO:0015078 hydrogen ion transmembrane transporter activity GO:0003735 structural constituent of ribosome	GO:0006412 translation GO:0015986 ATP synthesis coupled proton transport GO:0015991 ATP hydrolysis coupled proton transport GO:0042254 ribosome biogenesis	GO:0015935 small ribosomal subunit GO:0045263 proton-transporting ATP synthase complex, coupling factor F(o)
ColeContig5		GO:0009902 chloroplast relocation	GO:0009707 chloroplast outer membrane
ColeContig50	GO:0016168 chlorophyll binding GO:0046872 metal ion binding	GO:0010114 response to red light GO:0018298 protein-chromophore linkage GO:0009637 response to blue light GO:0010218 response to far red light GO:0009765 photosynthesis, light harvesting	GO:0009522 photosystem I GO:0016021 integral to membrane GO:0009941 chloroplast envelope GO:0009535 chloroplast thylakoid membrane GO:0009523 photosystem II GO:0010287 plastoglobule GO:0005886 plasma membrane
ColeContig52	GO:0008289 lipid binding	GO:0006869 lipid transport
ColeContig53		GO:0009415 response to water stimulus
ColeContig54	GO:0016629 12-oxophytodienoate reductase activity GO:0010181 FMN binding	GO:0009695 jasmonic acid biosynthetic process GO:0031408 oxylipin biosynthetic process	GO:0005777 peroxisome
ColeContig55			GO:0009507 chloroplast
ColeContig56	GO:0016787 hydrolase activity
ColeContig57	GO:0016787 hydrolase activity	GO:0009507 chloroplast
ColeContig61	GO:0008289 lipid binding	GO:0006869 lipid transport
ColeContig62	GO:0003746 translation elongation factor activity GO:0003924 GTPase activity GO:0005525 GTP binding	GO:0006184 GTP catabolic process GO:0006448 regulation of translational elongation	GO:0009507 chloroplast GO:0005840 ribosome
ColeContig63			GO:0009507 chloroplast
ColeContig65	GO:0020037 heme binding GO:0046872 metal ion binding	GO:0055085 transmembrane transport	GO:0009507 chloroplast
ColeContig66	GO:0016758 transferase activity, transferring hexosyl groups	GO:0016021 integral to membrane
ColeContig67	GO:0016210 naringenin-chalcone synthase activity	GO:0009813 flavonoid biosynthetic process
ColeContig69	GO:0004129 cytochrome-c oxidase activity	GO:0019646 aerobic electron transport chain GO:0006123 mitochondrial electron transport, cytochrome c to oxygen GO:0015992 proton transport	GO:0016021 integral to membrane GO:0045277 respiratory chain complex IV
ColeContig7		GO:0009734 auxin mediated signaling pathway	GO:0005886 plasma membrane
ColeContig70	GO:0043167 ion binding GO:0000166 nucleotide binding
ColeContig8	GO:0042803 protein homodimerization activity	GO:0009733 response to auxin stimulus	GO:0005829 cytosol GO:0005634 nucleus
ColeContig9	GO:0032794 GTPase activating protein binding GO:0005525 GTP binding GO:0004767 sphingomyelin phosphodiesterase activity	GO:0051650 establishment of vesicle localization GO:0009734 auxin mediated signaling pathway GO:0030833 regulation of actin filament polymerization GO:0007264 small GTPase mediated signal transduction GO:0009416 response to light stimulus GO:0009860 pollen tube growth GO:0006687 glycosphingolipid metabolic process	GO:0030427 site of polarized growth GO:0009524 phragmoplast GO:0005730 nucleolus GO:0005819 spindle GO:0045177 apical part of cell GO:0005886 plasma membrane
ColeIsotig1000	GO:0005488 binding
ColeIsotig10000	GO:0016491 oxidoreductase activity	GO:0055114 oxidation-reduction process
ColeIsotig10001	GO:0046872 metal ion binding GO:0003735 structural constituent of ribosome	GO:0006412 translation GO:0042254 ribosome biogenesis	GO:0005840 ribosome
ColeIsotig10002	GO:0005093 Rab GDP-dissociation inhibitor activity	GO:0048227 plasma membrane to endosome transport GO:0015031 protein transport
ColeIsotig10004	GO:0016747 transferase activity, transferring acyl groups other than amino-acyl groups
ColeIsotig10007	GO:0030410 nicotianamine synthase activity	GO:0010043 response to zinc ion
ColeIsotig10008	GO:0010329 auxin efflux transmembrane transporter activity GO:0008559 xenobiotic-transporting ATPase activity GO:0005524 ATP binding	GO:0010541 acropetal auxin transport GO:0010540 basipetal auxin transport GO:0010315 auxin efflux GO:0006200 ATP catabolic process GO:0006855 drug transmembrane transport	GO:0016021 integral to membrane GO:0005886 plasma membrane
ColeIsotig1001	GO:0003676 nucleic acid binding GO:0008270 zinc ion binding
ColeIsotig10010	GO:0003887 DNA-directed DNA polymerase activity GO:0003677 DNA binding	GO:0006261 DNA-dependent DNA replication	GO:0005739 mitochondrion GO:0008622 epsilon DNA polymerase complex
ColeIsotig10011	GO:0008270 zinc ion binding
ColeIsotig10013	GO:0005215 transporter activity	GO:0006810 transport	GO:0016020 membrane
ColeIsotig10016	GO:0016779 nucleotidyltransferase activity GO:0051213 dioxygenase activity GO:0043167 ion binding GO:0000166 nucleotide binding	GO:0016070 RNA metabolic process GO:0010467 gene expression
ColeIsotig10017	GO:0016787 hydrolase activity	GO:0008152 metabolic process
ColeIsotig1002	GO:0008135 translation factor activity, nucleic acid binding	GO:0005840 ribosome GO:0006445
ColeIsotig10020	GO:0097159 organic cyclic compound binding GO:1901363 heterocyclic compound binding
ColeIsotig10022	GO:0008565 protein transporter activity	GO:0006606 protein import into nucleus	GO:0005737 cytoplasm GO:0005634 nucleus
ColeIsotig10024		GO:0006355 regulation of transcription, DNA-dependent
ColeIsotig10027	GO:0050126 N-carbamoylputrescine amidase activity	GO:0006596 polyamine biosynthetic process GO:0006525 arginine metabolic process GO:0006560 proline metabolic process
ColeIsotig10028	GO:0005484 SNAP receptor activity	GO:0006810 transport	GO:0005634 nucleus GO:0005886 plasma membrane
ColeIsotig10029	GO:0008270 zinc ion binding GO:0003676 nucleic acid binding
ColeIsotig1003	GO:0003924 GTPase activity GO:0005525 GTP binding	GO:0006184 GTP catabolic process
ColeIsotig10030	GO:0008601 protein phosphatase type 2A regulator activity	GO:0007165 signal transduction	GO:0000159 protein phosphatase type 2A complex
ColeIsotig10031	GO:0003735 structural constituent of ribosome	GO:0006412 translation GO:0042254 ribosome biogenesis	GO:0015934 large ribosomal subunit GO:0005739 mitochondrion
ColeIsotig10034			GO:0043229 intracellular organelle
ColeIsotig10035	GO:0005524 ATP binding GO:0017111 nucleoside-triphosphatase activity	GO:0009570 chloroplast stroma
ColeIsotig10036	GO:0016706 oxidoreductase activity, acting on paired donors, with incorporation or reduction of molecular oxygen, 2-oxoglutarate as one donor, and incorporation of one atom each of oxygen into both donors	GO:0055114 oxidation-reduction process
ColeIsotig10037	GO:0016616 oxidoreductase activity, acting on the CH-OH group of donors, NAD or NADP as acceptor GO:0008270 zinc ion binding	GO:0046183 L-idonate catabolic process GO:0055114 oxidation-reduction process
ColeIsotig10038	GO:0003984 acetolactate synthase activity	GO:0009097 isoleucine biosynthetic process GO:0009098 leucine biosynthetic process GO:0009099 valine biosynthetic process GO:0015940 pantothenate biosynthetic process	GO:0009507 chloroplast GO:0005948 acetolactate synthase complex
ColeIsotig10039	GO:0004602 glutathione peroxidase activity	GO:0042542 response to hydrogen peroxide GO:0009738 abscisic acid mediated signaling pathway GO:0055114 oxidation-reduction process GO:0006749 glutathione metabolic process GO:0006804 peroxidase reaction
ColeIsotig10041	GO:0004725 protein tyrosine phosphatase activity GO:0008138 protein tyrosine/serine/threonine phosphatase activity GO:0016314 phosphatidylinositol-3,4,5-trisphosphate 3-phosphatase activity	GO:0035335 peptidyl-tyrosine dephosphorylation GO:0006570 tyrosine metabolic process
ColeIsotig10043	GO:0001104 RNA polymerase II transcription cofactor activity	GO:0006357 regulation of transcription from RNA polymerase II promoter	GO:0016592 mediator complex
ColeIsotig10045	GO:0042284 sphingolipid delta-4 desaturase activity	GO:0006633 fatty acid biosynthetic process GO:0030148 sphingolipid biosynthetic process GO:0055114 oxidation-reduction process	GO:0016021 integral to membrane
ColeIsotig10046	GO:0016746 transferase activity, transferring acyl groups
ColeIsotig10047	GO:0016651 oxidoreductase activity, acting on NAD(P)H	GO:0022900 electron transport chain
ColeIsotig10048	GO:0015416 organic phosphonate transmembrane-transporting ATPase activity GO:0005524 ATP binding	GO:0006200 ATP catabolic process GO:0046686 response to cadmium ion GO:0015716 organic phosphonate transport GO:0015748 organophosphate ester transport
ColeIsotig10049	GO:0003735 structural constituent of ribosome	GO:0006412 translation GO:0042254 ribosome biogenesis	GO:0022625 cytosolic large ribosomal subunit
ColeIsotig1005	GO:0016747 transferase activity, transferring acyl groups other than amino-acyl groups
ColeIsotig10050			GO:0005840 ribosome
ColeIsotig10051	GO:0016491 oxidoreductase activity	GO:0055114 oxidation-reduction process
ColeIsotig10053	GO:0004185 serine-type carboxypeptidase activity	GO:0006508 proteolysis
ColeIsotig10054	GO:0046872 metal ion binding	GO:0009959 negative gravitropism GO:0009660 amyloplast organization GO:0009590 detection of gravity	GO:0009705 plant-type vacuole membrane
ColeIsotig10055	GO:0046872 metal ion binding	GO:0030001 metal ion transport GO:0009790 embryo development
ColeIsotig10056	GO:0005215 transporter activity	GO:0006857 oligopeptide transport	GO:0016021 integral to membrane
ColeIsotig10058	GO:0004842 ubiquitin-protein ligase activity	GO:0016567 protein ubiquitination	GO:0005622 intracellular
ColeIsotig1006	GO:0047672 anthranilate N-benzoyltransferase activity
ColeIsotig10062		GO:0055085 transmembrane transport
ColeIsotig10065	GO:0042626 ATPase activity, coupled to transmembrane movement of substances GO:0005524 ATP binding GO:0032440 2-alkenal reductase [NAD(P)] activity	GO:0055114 oxidation-reduction process GO:0006200 ATP catabolic process	GO:0016021 integral to membrane
ColeIsotig10069	GO:0005507 copper ion binding GO:0052716 hydroquinone:oxygen oxidoreductase activity	GO:0046688 response to copper ion GO:0010228 vegetative to reproductive phase transition of meristem GO:0046274 lignin catabolic process GO:0055114 oxidation-reduction process	GO:0048046 apoplast
ColeIsotig1007	GO:0050321 tau-protein kinase activity GO:0005524 ATP binding GO:0032440 2-alkenal reductase [NAD(P)] activity	GO:0006468 protein phosphorylation GO:0055114 oxidation-reduction process	GO:0016021 integral to membrane
ColeIsotig10070	GO:0008887 glycerate kinase activity	GO:0009853 photorespiration GO:0006544 glycine metabolic process GO:0006563 L-serine metabolic process GO:0006566 threonine metabolic process GO:0046486 glycerolipid metabolic process GO:0046487 glyoxylate metabolic process	GO:0009941 chloroplast envelope GO:0009570 chloroplast stroma
ColeIsotig10071			GO:0005773 vacuole
ColeIsotig10072		GO:0006950 response to stress
ColeIsotig10074	GO:0009055 electron carrier activity GO:0015035 protein disulfide oxidoreductase activity	GO:0045454 cell redox homeostasis GO:0006118 electron transport
ColeIsotig10075	GO:0003899 DNA-directed RNA polymerase activity GO:0008270 zinc ion binding GO:0003677 DNA binding	GO:0006351 transcription, DNA-dependent GO:0006144 purine nucleobase metabolic process GO:0006206 pyrimidine nucleobase metabolic process	GO:0000418 DNA-directed RNA polymerase IV complex GO:0005665 DNA-directed RNA polymerase II, core complex GO:0005730 nucleolus
ColeIsotig10076		GO:0030150 protein import into mitochondrial matrix	GO:0005742 mitochondrial outer membrane translocase complex
ColeIsotig10077	GO:0004871 signal transducer activity GO:0005179 hormone activity	GO:0019722 calcium-mediated signaling	GO:0009505 plant-type cell wall
ColeIsotig10078	GO:0015450 P-P-bond-hydrolysis-driven protein transmembrane transporter activity GO:0046872 metal ion binding	GO:0015031 protein transport	GO:0005758 mitochondrial intermembrane space GO:0005743 mitochondrial inner membrane GO:0009941 chloroplast envelope
ColeIsotig10079	GO:0030060 L-malate dehydrogenase activity	GO:0009409 response to cold GO:0006108 malate metabolic process GO:0006090 pyruvate metabolic process GO:0019643 reductive tricarboxylic acid cycle GO:0046487 glyoxylate metabolic process	GO:0005886 plasma membrane GO:0010319 stromule GO:0009570 chloroplast stroma GO:0048046 apoplast GO:0005739 mitochondrion
ColeIsotig1008	GO:0051082 unfolded protein binding GO:0005524 ATP binding	GO:0009651 response to salt stress GO:0009658 chloroplast organization GO:0009408 response to heat GO:0009704 de-etiolation GO:0045037 protein import into chloroplast stroma GO:0048481 ovule development	GO:0009570 chloroplast stroma GO:0005886 plasma membrane GO:0005739 mitochondrion
ColeIsotig10080	GO:1901363 heterocyclic compound binding GO:0097159 organic cyclic compound binding
ColeIsotig10082	GO:0005488 binding
ColeIsotig10085	GO:0016787 hydrolase activity
ColeIsotig10086	GO:0005515 protein binding	GO:0009220 pyrimidine ribonucleotide biosynthetic process	GO:0005829 cytosol GO:0009507 chloroplast GO:0005773 vacuole GO:0005634 nucleus
ColeIsotig10087	GO:0004715 non-membrane spanning protein tyrosine kinase activity GO:0016597 amino acid binding GO:0005524 ATP binding GO:0004674 protein serine/threonine kinase activity	GO:0006468 protein phosphorylation GO:0009069 serine family amino acid metabolic process	GO:0005829 cytosol
ColeIsotig10088	GO:0080046 quercetin 4'-O-glucosyltransferase activity GO:0080045 quercetin 3'-O-glucosyltransferase activity GO:0080044 quercetin 7-O-glucosyltransferase activity GO:0080043 quercetin 3-O-glucosyltransferase activity	GO:0008152 metabolic process
ColeIsotig1009	GO:0050321 tau-protein kinase activity GO:0005524 ATP binding GO:0032440 2-alkenal reductase [NAD(P)] activity	GO:0006468 protein phosphorylation GO:0055114 oxidation-reduction process	GO:0016021 integral to membrane
ColeIsotig10092	GO:0015175 neutral amino acid transmembrane transporter activity GO:0015172 acidic amino acid transmembrane transporter activity GO:0015399 primary active transmembrane transporter activity	GO:0015800 acidic amino acid transport GO:0015804 neutral amino acid transport	GO:0016021 integral to membrane
ColeIsotig10094	GO:0008270 zinc ion binding GO:0003950 NAD+ ADP-ribosyltransferase activity
ColeIsotig10098	GO:0008270 zinc ion binding GO:0003677 DNA binding
ColeIsotig10099	GO:0015250 water channel activity	GO:0006833 water transport	GO:0005783 endoplasmic reticulum
ColeIsotig1010	GO:0003700 sequence-specific DNA binding transcription factor activity GO:0003677 DNA binding GO:0046983 protein dimerization activity	GO:0006355 regulation of transcription, DNA-dependent	GO:0005667 transcription factor complex GO:0045449
ColeIsotig10102	GO:0003735 structural constituent of ribosome	GO:0042254 ribosome biogenesis GO:0006412 translation	GO:0022625 cytosolic large ribosomal subunit
ColeIsotig10104	GO:0008806 carboxymethylenebutenolidase activity	GO:0010043 response to zinc ion GO:0019261 1,4-dichlorobenzene catabolic process	GO:0009507 chloroplast
ColeIsotig10106	GO:0005543 phospholipid binding
ColeIsotig10107	GO:0003676 nucleic acid binding GO:0005524 ATP binding GO:0008026 ATP-dependent helicase activity
ColeIsotig10108	GO:0032440 2-alkenal reductase [NAD(P)] activity GO:0008234 cysteine-type peptidase activity	GO:0006508 proteolysis GO:0055114 oxidation-reduction process	GO:0016023 cytoplasmic membrane-bounded vesicle
ColeIsotig10109	GO:0046872 metal ion binding GO:0016491 oxidoreductase activity		GO:0016020 membrane
ColeIsotig1011	GO:0003677 DNA binding GO:0046983 protein dimerization activity GO:0003700 sequence-specific DNA binding transcription factor activity GO:0032440 2-alkenal reductase [NAD(P)] activity	GO:0006355 regulation of transcription, DNA-dependent	GO:0005667 transcription factor complex GO:0045449
ColeIsotig10111	GO:0003735 structural constituent of ribosome GO:0016705 oxidoreductase activity, acting on paired donors, with incorporation or reduction of molecular oxygen GO:0009055 electron carrier activity GO:0020037 heme binding GO:0005506 iron ion binding	GO:0055114 oxidation-reduction process GO:0042254 ribosome biogenesis GO:0006118 electron transport	GO:0005730 nucleolus GO:0009507 chloroplast GO:0022626 cytosolic ribosome GO:0005886 plasma membrane
ColeIsotig10112	GO:0005545 1-phosphatidylinositol binding GO:0016491 oxidoreductase activity GO:0030276 clathrin binding	GO:0048268 clathrin coat assembly	GO:0005886 plasma membrane GO:0030118 clathrin coat GO:0005634 nucleus GO:0005829 cytosol
ColeIsotig10114	GO:0005509 calcium ion binding GO:0005544 calcium-dependent phospholipid binding
ColeIsotig10115	GO:0016491 oxidoreductase activity	GO:0055114 oxidation-reduction process
ColeIsotig10116	GO:0008270 zinc ion binding GO:0003960 NADPH:quinone reductase activity	GO:0055114 oxidation-reduction process GO:0006118 electron transport
ColeIsotig10117	GO:0046872 metal ion binding GO:0008081 phosphoric diester hydrolase activity	GO:0008152 metabolic process
ColeIsotig10118	GO:0005509 calcium ion binding
ColeIsotig1012	GO:0003677 DNA binding GO:0046983 protein dimerization activity GO:0003700 sequence-specific DNA binding transcription factor activity	GO:0010228 vegetative to reproductive phase transition of meristem GO:0010093 specification of floral organ identity	GO:0005667 transcription factor complex GO:0045449
ColeIsotig10121	GO:0046872 metal ion binding
ColeIsotig10123		GO:0034605 cellular response to heat	GO:0009507 chloroplast
ColeIsotig10124	GO:0005215 transporter activity	GO:0055085 transmembrane transport	GO:0016021 integral to membrane
ColeIsotig10125			GO:0005886 plasma membrane
ColeIsotig10127	GO:0033808 6'-deoxychalcone synthase activity GO:0016491 oxidoreductase activity	GO:0055114 oxidation-reduction process
ColeIsotig10128	GO:0008270 zinc ion binding GO:0004222 metalloendopeptidase activity GO:0005524 ATP binding GO:0008568 microtubule-severing ATPase activity	GO:0051301 cell division GO:0010027 thylakoid membrane organization GO:0006508 proteolysis GO:0010205 photoinhibition GO:0030163 protein catabolic process	GO:0031977 thylakoid lumen GO:0016021 integral to membrane GO:0009941 chloroplast envelope GO:0009535 chloroplast thylakoid membrane
ColeIsotig10129		GO:0006891 intra-Golgi vesicle-mediated transport	GO:0017119 Golgi transport complex
ColeIsotig1013	GO:0046923 ER retention sequence binding	GO:0006621 protein retention in ER lumen GO:0015031 protein transport	GO:0016021 integral to membrane GO:0005783 endoplasmic reticulum
ColeIsotig10131	GO:0008830 dTDP-4-dehydrorhamnose 3,5-epimerase activity GO:0008831 dTDP-4-dehydrorhamnose reductase activity	GO:0019305 dTDP-rhamnose biosynthetic process GO:0045226 extracellular polysaccharide biosynthetic process GO:0010253 UDP-rhamnose biosynthetic process GO:0019872 streptomycin biosynthetic process GO:0030639 polyketide biosynthetic process	GO:0005886 plasma membrane
ColeIsotig10132	GO:0032934 sterol binding	GO:0009567 double fertilization forming a zygote and endosperm	GO:0005783 endoplasmic reticulum
ColeIsotig10138	GO:0005515 protein binding	GO:0010310 regulation of hydrogen peroxide metabolic process GO:0001666 response to hypoxia	GO:0005886 plasma membrane GO:0005634 nucleus GO:0005829 cytosol
ColeIsotig10139	GO:0016757 transferase activity, transferring glycosyl groups	GO:0009969 xyloglucan biosynthetic process GO:0042353 fucose biosynthetic process	GO:0030173 integral to Golgi membrane
ColeIsotig1014	GO:0003700 sequence-specific DNA binding transcription factor activity GO:0003677 DNA binding GO:0046983 protein dimerization activity	GO:0006355 regulation of transcription, DNA-dependent	GO:0005667 transcription factor complex GO:0045449
ColeIsotig10140	GO:0003684 damaged DNA binding	GO:0043161 proteasomal ubiquitin-dependent protein catabolic process GO:0006289 nucleotide-excision repair	GO:0005634 nucleus
ColeIsotig10141	GO:0005524 ATP binding GO:0004674 protein serine/threonine kinase activity	GO:0006468 protein phosphorylation GO:0007165 signal transduction GO:0009069 serine family amino acid metabolic process
ColeIsotig10142	GO:0004056 argininosuccinate lyase activity	GO:0042450 arginine biosynthetic process via ornithine GO:0006522 alanine metabolic process GO:0006531 aspartate metabolic process GO:0006560 proline metabolic process
ColeIsotig10145	GO:0016706 oxidoreductase activity, acting on paired donors, with incorporation or reduction of molecular oxygen, 2-oxoglutarate as one donor, and incorporation of one atom each of oxygen into both donors
ColeIsotig10146	GO:0008270 zinc ion binding GO:0003677 DNA binding
ColeIsotig10148	GO:0046872 metal ion binding
ColeIsotig10149	GO:0008270 zinc ion binding	GO:0005622 intracellular GO:0016020 membrane
ColeIsotig1015	GO:0003677 DNA binding GO:0046983 protein dimerization activity GO:0003700 sequence-specific DNA binding transcription factor activity GO:0004372 glycine hydroxymethyltransferase activity	GO:0006355 regulation of transcription, DNA-dependent GO:0048481 ovule development GO:0010093 specification of floral organ identity GO:0006563 L-serine metabolic process GO:0001708 cell fate specification GO:0048833 specification of floral organ number	GO:0005667 transcription factor complex GO:0045449
ColeIsotig10150	GO:0003735 structural constituent of ribosome	GO:0032544 plastid translation GO:0042254 ribosome biogenesis	GO:0009941 chloroplast envelope GO:0009570 chloroplast stroma
ColeIsotig10154	GO:0005215 transporter activity	GO:0006857 oligopeptide transport	GO:0016021 integral to membrane
ColeIsotig10156			GO:0005886 plasma membrane
ColeIsotig10158	GO:0016787 hydrolase activity	GO:0010043 response to zinc ion	GO:0009507 chloroplast
ColeIsotig1016	GO:0003677 DNA binding GO:0046983 protein dimerization activity GO:0003700 sequence-specific DNA binding transcription factor activity GO:0004372 glycine hydroxymethyltransferase activity	GO:0006355 regulation of transcription, DNA-dependent GO:0048481 ovule development GO:0010093 specification of floral organ identity GO:0006563 L-serine metabolic process GO:0001708 cell fate specification GO:0048833 specification of floral organ number	GO:0005667 transcription factor complex GO:0045449
ColeIsotig10160	GO:0005215 transporter activity	GO:0006810 transport	GO:0016020 membrane
ColeIsotig10162		GO:0050832 defense response to fungus	GO:0016021 integral to membrane
ColeIsotig10164	GO:0017069 snRNA binding GO:0000166 nucleotide binding	GO:0000398 mRNA splicing, via spliceosome	GO:0005739 mitochondrion
ColeIsotig10167	GO:0043565 sequence-specific DNA binding GO:0003700 sequence-specific DNA binding transcription factor activity	GO:0010072 primary shoot apical meristem specification GO:0009855 determination of bilateral symmetry GO:0080060 integument development	GO:0005667 transcription factor complex GO:0045449
ColeIsotig10168	GO:0004022 alcohol dehydrogenase (NAD) activity GO:0008270 zinc ion binding	GO:0046686 response to cadmium ion GO:0001666 response to hypoxia GO:0009651 response to salt stress GO:0055114 oxidation-reduction process	GO:0005886 plasma membrane GO:0005829 cytosol
ColeIsotig10170	GO:0003735 structural constituent of ribosome	GO:0006412 translation GO:0042254 ribosome biogenesis	GO:0005773 vacuole GO:0005886 plasma membrane GO:0022625 cytosolic large ribosomal subunit GO:0009507 chloroplast
ColeIsotig10174	GO:0016702 oxidoreductase activity, acting on single donors with incorporation of molecular oxygen, incorporation of two atoms of oxygen GO:0016706 oxidoreductase activity, acting on paired donors, with incorporation or reduction of molecular oxygen, 2-oxoglutarate as one donor, and incorporation of one atom each of oxygen into both donors	GO:0055114 oxidation-reduction process
ColeIsotig10176	GO:0015171 amino acid transmembrane transporter activity	GO:0003333 amino acid transmembrane transport	GO:0016021 integral to membrane
ColeIsotig10177	GO:0016866 intramolecular transferase activity	GO:0008152 metabolic process
ColeIsotig10181	GO:0008270 zinc ion binding GO:0016491 oxidoreductase activity	GO:0055114 oxidation-reduction process
ColeIsotig10183	GO:0008270 zinc ion binding
ColeIsotig10184	GO:0008236 serine-type peptidase activity	GO:0006508 proteolysis	GO:0016021 integral to membrane
ColeIsotig10186		GO:0016192 vesicle-mediated transport	GO:0016021 integral to membrane
ColeIsotig10187		GO:0006777 Mo-molybdopterin cofactor biosynthetic process
ColeIsotig10188	GO:0050590 desacetoxyvindoline 4-hydroxylase activity GO:0045431 flavonol synthase activity	GO:0055114 oxidation-reduction process GO:0042432 indole biosynthetic process
ColeIsotig10191	GO:0008270 zinc ion binding GO:0043565 sequence-specific DNA binding GO:0003700 sequence-specific DNA binding transcription factor activity	GO:0045893 positive regulation of transcription, DNA-dependent	GO:0005667 transcription factor complex GO:0045449
ColeIsotig10192	GO:0015386 potassium:hydrogen antiporter activity	GO:0015992 proton transport GO:0006813 potassium ion transport	GO:0009941 chloroplast envelope GO:0016021 integral to membrane
ColeIsotig10193	GO:0032440 2-alkenal reductase [NAD(P)] activity GO:0008233 peptidase activity	GO:0006508 proteolysis GO:0055114 oxidation-reduction process	GO:0005773 vacuole
ColeIsotig10196	GO:0005524 ATP binding GO:0004674 protein serine/threonine kinase activity	GO:0006468 protein phosphorylation GO:0007165 signal transduction GO:0009069 serine family amino acid metabolic process
ColeIsotig102	GO:0016157 sucrose synthase activity	GO:0009058 biosynthetic process GO:0005985 sucrose metabolic process GO:0005982 starch metabolic process
ColeIsotig1020	GO:0004725 protein tyrosine phosphatase activity	GO:0035335 peptidyl-tyrosine dephosphorylation GO:0006570 tyrosine metabolic process
ColeIsotig10201	GO:0008270 zinc ion binding
ColeIsotig10202	GO:0046983 protein dimerization activity	GO:0006355 regulation of transcription, DNA-dependent GO:0009734 auxin mediated signaling pathway	GO:0009536 plastid GO:0005634 nucleus
ColeIsotig10205	GO:0016787 hydrolase activity
ColeIsotig10206		GO:0006886 intracellular protein transport	GO:0005622 intracellular
ColeIsotig10207	GO:0004222 metalloendopeptidase activity GO:0005524 ATP binding GO:0008568 microtubule-severing ATPase activity	GO:0006508 proteolysis GO:0051301 cell division	GO:0009941 chloroplast envelope
ColeIsotig10208	GO:0004697 protein kinase C activity GO:0005524 ATP binding	GO:0048825 cotyledon development GO:0006468 protein phosphorylation GO:0007165 signal transduction GO:0009069 serine family amino acid metabolic process
ColeIsotig10209	GO:0005215 transporter activity	GO:0006810 transport GO:0046685 response to arsenic-containing substance	GO:0005886 plasma membrane
ColeIsotig1021	GO:0004725 protein tyrosine phosphatase activity	GO:0035335 peptidyl-tyrosine dephosphorylation GO:0006570 tyrosine metabolic process
ColeIsotig10210	GO:0004672 protein kinase activity GO:0004871 signal transducer activity GO:0042802 identical protein binding GO:0005524 ATP binding	GO:0010100 negative regulation of photomorphogenesis GO:0048608 reproductive structure development GO:0007165 signal transduction	GO:0080008 Cul4-RING ubiquitin ligase complex GO:0005834 heterotrimeric G-protein complex GO:0005634 nucleus
ColeIsotig10211	GO:0051741 2-methyl-6-phytyl-1,4-benzoquinone methyltransferase activity	GO:0010189 vitamin E biosynthetic process GO:0010236 plastoquinone biosynthetic process GO:0032259 methylation	GO:0009941 chloroplast envelope GO:0019031 viral envelope
ColeIsotig10212	GO:0005215 transporter activity	GO:0010228 vegetative to reproductive phase transition of meristem	GO:0005794 Golgi apparatus
ColeIsotig10215	GO:0004674 protein serine/threonine kinase activity GO:0005524 ATP binding	GO:0006468 protein phosphorylation GO:0000165 MAPK cascade GO:0009069 serine family amino acid metabolic process
ColeIsotig10216	GO:0022891 substrate-specific transmembrane transporter activity GO:0032440 2-alkenal reductase [NAD(P)] activity	GO:0055114 oxidation-reduction process GO:0055085 transmembrane transport GO:0008643 carbohydrate transport	GO:0016021 integral to membrane
ColeIsotig10219	GO:0016706 oxidoreductase activity, acting on paired donors, with incorporation or reduction of molecular oxygen, 2-oxoglutarate as one donor, and incorporation of one atom each of oxygen into both donors	GO:0055114 oxidation-reduction process
ColeIsotig1022	GO:0004721 phosphoprotein phosphatase activity	GO:1900424 regulation of defense response to bacterium GO:0006470 protein dephosphorylation
ColeIsotig10220	GO:0003723 RNA binding GO:0003677 DNA binding	GO:0016070 RNA metabolic process
ColeIsotig10221	GO:0000166 nucleotide binding GO:0017111 nucleoside-triphosphatase activity
ColeIsotig10222	GO:0016787 hydrolase activity
ColeIsotig10225	GO:0032440 2-alkenal reductase [NAD(P)] activity GO:0008270 zinc ion binding GO:0005385 zinc ion transmembrane transporter activity	GO:0071577 zinc ion transmembrane transport GO:0055114 oxidation-reduction process	GO:0016021 integral to membrane
ColeIsotig10227	GO:0004560 alpha-L-fucosidase activity	GO:0005975 carbohydrate metabolic process
ColeIsotig10228		GO:0050896 response to stimulus
ColeIsotig10234	GO:0004707 MAP kinase activity GO:0005524 ATP binding	GO:0000165 MAPK cascade GO:0009409 response to cold GO:0009737 response to abscisic acid stimulus GO:2000037 regulation of stomatal complex patterning GO:0009723 response to ethylene stimulus GO:0048481 ovule development GO:0080136 priming of cellular response to stress GO:0007178 transmembrane receptor protein serine/threonine kinase signaling pathway GO:0009069 serine family amino acid metaboli…	GO:0009524 phragmoplast GO:0009574 preprophase band
ColeIsotig10235	GO:0004128 cytochrome-b5 reductase activity, acting on NAD(P)H	GO:0022900 electron transport chain GO:0006040 amino sugar metabolic process GO:0006118 electron transport	GO:0005783 endoplasmic reticulum GO:0005886 plasma membrane
ColeIsotig10236	GO:0004849 uridine kinase activity GO:0016773 phosphotransferase activity, alcohol group as acceptor GO:0005524 ATP binding GO:0016757 transferase activity, transferring glycosyl groups	GO:0044211 CTP salvage GO:0044206 UMP salvage GO:0016310 phosphorylation GO:0006206 pyrimidine nucleobase metabolic process	GO:0005737 cytoplasm
ColeIsotig10238	GO:0004842 ubiquitin-protein ligase activity	GO:0016567 protein ubiquitination	GO:0005622 intracellular
ColeIsotig10239	GO:0045309 protein phosphorylated amino acid binding GO:0019904 protein domain specific binding	GO:0009651 response to salt stress GO:0042742 defense response to bacterium GO:0032880 regulation of protein localization GO:0006096 glycolysis GO:0016310 phosphorylation GO:0048366 leaf development GO:0006094 gluconeogenesis GO:0009742 brassinosteroid mediated signaling pathway GO:0046686 response to cadmium ion GO:0009407 toxin catabolic process	GO:0005618 cell wall GO:0009507 chloroplast GO:0005634 nucleus GO:0005886 plasma membrane
ColeIsotig10241	GO:0003723 RNA binding GO:0004525 ribonuclease III activity	GO:0016075 rRNA catabolic process GO:0006396 RNA processing GO:0051252 regulation of RNA metabolic process	GO:0005773 vacuole
ColeIsotig10242	GO:0005215 transporter activity	GO:0006857 oligopeptide transport	GO:0016021 integral to membrane
ColeIsotig10245			GO:0005886 plasma membrane
ColeIsotig10246	GO:0050660 flavin adenine dinucleotide binding
ColeIsotig10247	GO:0004674 protein serine/threonine kinase activity	GO:0009069 serine family amino acid metabolic process GO:0016310 phosphorylation
ColeIsotig10248	GO:0043565 sequence-specific DNA binding GO:0003700 sequence-specific DNA binding transcription factor activity	GO:0006355 regulation of transcription, DNA-dependent	GO:0005829 cytosol GO:0005667 transcription factor complex GO:0045449
ColeIsotig10249	GO:0016301 kinase activity GO:0004612 phosphoenolpyruvate carboxykinase (ATP) activity GO:0005524 ATP binding	GO:0006094 gluconeogenesis GO:0016310 phosphorylation GO:0006099 tricarboxylic acid cycle GO:0015976 carbon utilization
ColeIsotig10250	GO:0005524 ATP binding GO:0004775 succinate-CoA ligase (ADP-forming) activity	GO:0019643 reductive tricarboxylic acid cycle	GO:0042709 succinate-CoA ligase complex
ColeIsotig10251	GO:0004222 metalloendopeptidase activity GO:0005524 ATP binding GO:0008568 microtubule-severing ATPase activity	GO:0030163 protein catabolic process GO:0006508 proteolysis GO:0009408 response to heat	GO:0009507 chloroplast GO:0016020 membrane GO:0005739 mitochondrion
ColeIsotig10253	GO:0004842 ubiquitin-protein ligase activity GO:0008270 zinc ion binding	GO:0016567 protein ubiquitination
ColeIsotig10254		GO:0009860 pollen tube growth	GO:0005886 plasma membrane
ColeIsotig10258		GO:0022900 electron transport chain	GO:0005750 mitochondrial respiratory chain complex III
ColeIsotig10259	GO:0050662 coenzyme binding GO:0003824 catalytic activity	GO:0046686 response to cadmium ion
ColeIsotig1026	GO:0003677 DNA binding
ColeIsotig10260	GO:0004375 glycine dehydrogenase (decarboxylating) activity GO:0005524 ATP binding GO:0032440 2-alkenal reductase [NAD(P)] activity GO:0030170 pyridoxal phosphate binding	GO:0055114 oxidation-reduction process GO:0006546 glycine catabolic process GO:0046686 response to cadmium ion GO:0006563 L-serine metabolic process GO:0006566 threonine metabolic process	GO:0005739 mitochondrion GO:0009941 chloroplast envelope GO:0048046 apoplast
ColeIsotig10261	GO:0008601 protein phosphatase type 2A regulator activity	GO:0009789 positive regulation of abscisic acid mediated signaling pathway GO:0016049 cell growth GO:0042325 regulation of phosphorylation GO:0009926 auxin polar transport GO:0000902 cell morphogenesis GO:0010119 regulation of stomatal movement GO:0048193 Golgi vesicle transport GO:0009723 response to ethylene stimulus GO:0046686 response to cadmium ion	GO:0005829 cytosol GO:0005618 cell wall GO:0005886 plasma membrane
ColeIsotig10262	GO:0016760 cellulose synthase (UDP-forming) activity	GO:0030244 cellulose biosynthetic process GO:0009846 pollen germination GO:0009832 plant-type cell wall biogenesis GO:0005982 starch metabolic process GO:0005985 sucrose metabolic process GO:0006011 UDP-glucose metabolic process	GO:0016021 integral to membrane GO:0005794 Golgi apparatus
ColeIsotig10263	GO:0004523 ribonuclease H activity GO:0003964 RNA-directed DNA polymerase activity GO:0003723 RNA binding	GO:0006278 RNA-dependent DNA replication GO:0015074 DNA integration GO:0051252 regulation of RNA metabolic process
ColeIsotig10264	GO:0016871 cycloartenol synthase activity	GO:0006694 steroid biosynthetic process
ColeIsotig10265	GO:0008026 ATP-dependent helicase activity GO:0003723 RNA binding GO:0005524 ATP binding		GO:0005730 nucleolus
ColeIsotig10267	GO:0004674 protein serine/threonine kinase activity GO:0004722 protein serine/threonine phosphatase activity	GO:0009910 negative regulation of flower development GO:0009407 toxin catabolic process GO:0009793 embryo development ending in seed dormancy GO:0009069 serine family amino acid metabolic process GO:0016310 phosphorylation GO:0006470 protein dephosphorylation	GO:0000159 protein phosphatase type 2A complex GO:0005737 cytoplasm GO:0005634 nucleus
ColeIsotig10269		GO:0006355 regulation of transcription, DNA-dependent
ColeIsotig1027	GO:0003677 DNA binding GO:0046982 protein heterodimerization activity	GO:0048015 phosphatidylinositol-mediated signaling	GO:0005730 nucleolus GO:0015629 actin cytoskeleton GO:0005576 extracellular region GO:0005654 nucleoplasm
ColeIsotig10272	GO:0046961 proton-transporting ATPase activity, rotational mechanism	GO:0015991 ATP hydrolysis coupled proton transport GO:0006119 oxidative phosphorylation	GO:0005886 plasma membrane GO:0033180 proton-transporting V-type ATPase, V1 domain
ColeIsotig10277		GO:0009561 megagametogenesis	GO:0032040 small-subunit processome
ColeIsotig10284	GO:0003755 peptidyl-prolyl cis-trans isomerase activity	GO:0000413 protein peptidyl-prolyl isomerization	GO:0005737 cytoplasm
ColeIsotig10285			GO:0009570 chloroplast stroma
ColeIsotig10286	GO:0003677 DNA binding		GO:0005634 nucleus
ColeIsotig10287	GO:0004674 protein serine/threonine kinase activity	GO:0006468 protein phosphorylation GO:0000165 MAPK cascade GO:0009069 serine family amino acid metabolic process
ColeIsotig10288		GO:0006396 RNA processing	GO:0005622 intracellular
ColeIsotig10290		GO:0055085 transmembrane transport	GO:0016021 integral to membrane
ColeIsotig10292	GO:0003676 nucleic acid binding GO:0008168 methyltransferase activity	GO:0032259 methylation
ColeIsotig10293	GO:0003676 nucleic acid binding GO:0000166 nucleotide binding	GO:0009853 photorespiration	GO:0005747 mitochondrial respiratory chain complex I GO:0005634 nucleus
ColeIsotig10294	GO:0005488 binding GO:0016779 nucleotidyltransferase activity
ColeIsotig10295	GO:0042802 identical protein binding GO:0004252 serine-type endopeptidase activity	GO:0006508 proteolysis
ColeIsotig10296	GO:0004300 enoyl-CoA hydratase activity	GO:0030154 cell differentiation GO:0048640 negative regulation of developmental growth GO:0006550 isoleucine catabolic process GO:0006552 leucine catabolic process GO:0006554 lysine catabolic process GO:0006568 tryptophan metabolic process GO:0006574 valine catabolic process GO:0006633 fatty acid biosynthetic process GO:0018874 benzoate metabolic process GO:0019482 beta-alanine metabolic process …	GO:0009923 fatty acid elongase complex GO:0005634 nucleus
ColeIsotig10298	GO:0003964 RNA-directed DNA polymerase activity GO:0003723 RNA binding GO:0005524 ATP binding	GO:0051276 chromosome organization GO:0006278 RNA-dependent DNA replication	GO:0005694 chromosome
ColeIsotig10299	GO:0000166 nucleotide binding	GO:0051301 cell division	GO:0005874 microtubule
ColeIsotig103	GO:0016621 cinnamoyl-CoA reductase activity GO:0050662 coenzyme binding	GO:0055114 oxidation-reduction process GO:0009805 coumarin biosynthetic process GO:0009809 lignin biosynthetic process GO:0009811 stilbene biosynthetic process
ColeIsotig10301		GO:0016036 cellular response to phosphate starvation	GO:0005739 mitochondrion
ColeIsotig10302	GO:0008138 protein tyrosine/serine/threonine phosphatase activity	GO:0006470 protein dephosphorylation
ColeIsotig10303	GO:0008270 zinc ion binding
ColeIsotig10304	GO:0005484 SNAP receptor activity	GO:0016192 vesicle-mediated transport GO:0009860 pollen tube growth GO:0006886 intracellular protein transport	GO:0030133 transport vesicle GO:0005886 plasma membrane
ColeIsotig10308	GO:0004683 calmodulin-dependent protein kinase activity GO:0005509 calcium ion binding GO:0005524 ATP binding	GO:0006468 protein phosphorylation GO:0009069 serine family amino acid metabolic process
ColeIsotig10309			GO:0005750 mitochondrial respiratory chain complex III
ColeIsotig1031	GO:0005524 ATP binding GO:0004674 protein serine/threonine kinase activity	GO:0006468 protein phosphorylation GO:0009069 serine family amino acid metabolic process	GO:0005886 plasma membrane
ColeIsotig10311	GO:0003843 1,3-beta-D-glucan synthase activity	GO:0009556 microsporogenesis GO:0006944 cellular membrane fusion GO:0005982 starch metabolic process GO:0005985 sucrose metabolic process	GO:0000148 1,3-beta-D-glucan synthase complex
ColeIsotig10312	GO:0004719 protein-L-isoaspartate (D-aspartate) O-methyltransferase activity	GO:0007568 aging GO:0009737 response to abscisic acid stimulus GO:0009845 seed germination GO:0009651 response to salt stress GO:0006479 protein methylation GO:0046500 S-adenosylmethionine metabolic process	GO:0005737 cytoplasm
ColeIsotig10313	GO:0004197 cysteine-type endopeptidase activity	GO:0006508 proteolysis	GO:0009507 chloroplast GO:0005886 plasma membrane
ColeIsotig10315	GO:0005509 calcium ion binding
ColeIsotig10316	GO:0080124 pheophytinase activity	GO:0015996 chlorophyll catabolic process
ColeIsotig10318	GO:0002161 aminoacyl-tRNA editing activity GO:0004823 leucine-tRNA ligase activity GO:0005524 ATP binding	GO:0006450 regulation of translational fidelity GO:0006429 leucyl-tRNA aminoacylation GO:0009097 isoleucine biosynthetic process GO:0009098 leucine biosynthetic process GO:0009099 valine biosynthetic process	GO:0009507 chloroplast
ColeIsotig10319	GO:0003825 alpha,alpha-trehalose-phosphate synthase (UDP-forming) activity GO:0004805 trehalose-phosphatase activity	GO:0005992 trehalose biosynthetic process GO:0005982 starch metabolic process GO:0005985 sucrose metabolic process
ColeIsotig10321	GO:0016174 NAD(P)H oxidase activity	GO:0055114 oxidation-reduction process	GO:0016021 integral to membrane
ColeIsotig10322	GO:0003824 catalytic activity	GO:0042221 response to chemical stimulus
ColeIsotig10324			GO:0005739 mitochondrion
ColeIsotig10326	GO:0003755 peptidyl-prolyl cis-trans isomerase activity	GO:0000413 protein peptidyl-prolyl isomerization	GO:0005886 plasma membrane
ColeIsotig10328	GO:0000166 nucleotide binding		GO:0044430 cytoskeletal part GO:0015630 microtubule cytoskeleton
ColeIsotig10329			GO:0005739 mitochondrion
ColeIsotig10332			GO:0016021 integral to membrane
ColeIsotig10333	GO:0004176 ATP-dependent peptidase activity	GO:0006508 proteolysis GO:0006510 ATP-dependent proteolysis	GO:0005634 nucleus
ColeIsotig10334			GO:0005773 vacuole
ColeIsotig10335		GO:0006511 ubiquitin-dependent protein catabolic process
ColeIsotig10336	GO:0030170 pyridoxal phosphate binding GO:0008184 glycogen phosphorylase activity	GO:0005975 carbohydrate metabolic process
ColeIsotig10337	GO:0050661 NADP binding GO:0004616 phosphogluconate dehydrogenase (decarboxylating) activity	GO:0006098 pentose-phosphate shunt GO:0019521 D-gluconate metabolic process
ColeIsotig10341	GO:0008270 zinc ion binding	GO:0005622 intracellular
ColeIsotig10342	GO:0046872 metal ion binding GO:0003735 structural constituent of ribosome GO:0019843 rRNA binding	GO:0006412 translation GO:0042254 ribosome biogenesis	GO:0005840 ribosome
ColeIsotig10343	GO:0004650 polygalacturonase activity	GO:0005982 starch metabolic process GO:0005985 sucrose metabolic process	GO:0005576 extracellular region
ColeIsotig10344	GO:0016740 transferase activity
ColeIsotig10346		GO:0006886 intracellular protein transport	GO:0005886 plasma membrane
ColeIsotig10347	GO:0016747 transferase activity, transferring acyl groups other than amino-acyl groups
ColeIsotig10348	GO:1901363 heterocyclic compound binding GO:0097159 organic cyclic compound binding
ColeIsotig10349	GO:0008270 zinc ion binding
ColeIsotig10350	GO:0016787 hydrolase activity
ColeIsotig10351	GO:0045548 phenylalanine ammonia-lyase activity	GO:0009800 cinnamic acid biosynthetic process GO:0006559 L-phenylalanine catabolic process GO:0006570 tyrosine metabolic process GO:0009821 alkaloid biosynthetic process	GO:0005737 cytoplasm
ColeIsotig10354	GO:0004535 poly(A)-specific ribonuclease activity	GO:0051252 regulation of RNA metabolic process
ColeIsotig10357		GO:0010150 leaf senescence
ColeIsotig10358	GO:0005524 ATP binding GO:0004674 protein serine/threonine kinase activity	GO:0006468 protein phosphorylation GO:0009069 serine family amino acid metabolic process
ColeIsotig10359	GO:0005524 ATP binding GO:0003777 microtubule motor activity	GO:0007018 microtubule-based movement	GO:0005875 microtubule associated complex GO:0005874 microtubule
ColeIsotig1036	GO:0005525 GTP binding GO:0016787 hydrolase activity	GO:0007264 small GTPase mediated signal transduction GO:0015031 protein transport
ColeIsotig10360	GO:0004372 glycine hydroxymethyltransferase activity GO:0030170 pyridoxal phosphate binding GO:0008168 methyltransferase activity	GO:0009555 pollen development GO:0006563 L-serine metabolic process GO:0046686 response to cadmium ion	GO:0005886 plasma membrane
ColeIsotig10361	GO:0003677 DNA binding GO:0008270 zinc ion binding	GO:0006355 regulation of transcription, DNA-dependent
ColeIsotig10363	GO:0047672 anthranilate N-benzoyltransferase activity
ColeIsotig10365	GO:0008565 protein transporter activity GO:0016787 hydrolase activity	GO:0006913 nucleocytoplasmic transport GO:0006886 intracellular protein transport	GO:0005643 nuclear pore
ColeIsotig10366		GO:0051260 protein homooligomerization
ColeIsotig10370	GO:0016491 oxidoreductase activity GO:0046982 protein heterodimerization activity GO:0003677 DNA binding GO:0003700 sequence-specific DNA binding transcription factor activity	GO:0009651 response to salt stress GO:0080149 sucrose induced translational repression GO:0006096 glycolysis GO:0046686 response to cadmium ion GO:0055114 oxidation-reduction process GO:0009963 positive regulation of flavonoid biosynthetic process GO:0030968 endoplasmic reticulum unfolded protein response	GO:0009941 chloroplast envelope GO:0005829 cytosol GO:0005886 plasma membrane GO:0005667 transcription factor complex GO:0045449
ColeIsotig10373	GO:0051087 chaperone binding
ColeIsotig10377	GO:0008474 palmitoyl-(protein) hydrolase activity	GO:0006464 cellular protein modification process	GO:0005773 vacuole
ColeIsotig10378	GO:0016630 protochlorophyllide reductase activity	GO:0055114 oxidation-reduction process GO:0015995 chlorophyll biosynthetic process GO:0019685 photosynthesis, dark reaction
ColeIsotig1038	GO:0051015 actin filament binding GO:0008270 zinc ion binding	GO:0051017 actin filament bundle assembly
ColeIsotig10381	GO:0008353 RNA polymerase II carboxy-terminal domain kinase activity GO:0005524 ATP binding	GO:0006468 protein phosphorylation GO:0009069 serine family amino acid metabolic process	GO:0005886 plasma membrane
ColeIsotig10383	GO:0008270 zinc ion binding
ColeIsotig10386		GO:0007030 Golgi organization	GO:0005773 vacuole
ColeIsotig10388	GO:0008270 zinc ion binding GO:0003723 RNA binding
ColeIsotig1039	GO:0051015 actin filament binding GO:0008270 zinc ion binding	GO:0051017 actin filament bundle assembly
ColeIsotig10390	GO:0003735 structural constituent of ribosome	GO:0006412 translation GO:0042254 ribosome biogenesis	GO:0005840 ribosome
ColeIsotig10392	GO:0004672 protein kinase activity GO:0005524 ATP binding	GO:0006468 protein phosphorylation GO:0050821 protein stabilization GO:1902171 regulation of tocopherol cyclase activity	GO:0010287 plastoglobule GO:0005886 plasma membrane
ColeIsotig10394	GO:0004402 histone acetyltransferase activity	GO:0016573 histone acetylation GO:0042967 acyl-carrier-protein biosynthetic process	GO:0000123 histone acetyltransferase complex
ColeIsotig10395	GO:0003830 beta-1,4-mannosylglycoprotein 4-beta-N-acetylglucosaminyltransferase activity	GO:0006487 protein N-linked glycosylation	GO:0016020 membrane
ColeIsotig10396	GO:0005234 extracellular-glutamate-gated ion channel activity GO:0004970 ionotropic glutamate receptor activity GO:0004965 G-protein coupled GABA receptor activity	GO:0006811 ion transport GO:0035235 ionotropic glutamate receptor signaling pathway GO:0007268 synaptic transmission GO:0007216 G-protein coupled glutamate receptor signaling pathway	GO:0016021 integral to membrane GO:0030288 outer membrane-bounded periplasmic space
ColeIsotig10397	GO:0042626 ATPase activity, coupled to transmembrane movement of substances GO:0005524 ATP binding	GO:0055085 transmembrane transport GO:0006200 ATP catabolic process	GO:0016021 integral to membrane
ColeIsotig1040	GO:0003735 structural constituent of ribosome	GO:0006412 translation GO:0042254 ribosome biogenesis	GO:0022627 cytosolic small ribosomal subunit
ColeIsotig10404	GO:0016757 transferase activity, transferring glycosyl groups	GO:0009058 biosynthetic process
ColeIsotig10406	GO:0003723 RNA binding GO:0000166 nucleotide binding	GO:0006396 RNA processing	GO:0030529 ribonucleoprotein complex GO:0005634 nucleus
ColeIsotig10407	GO:0016788 hydrolase activity, acting on ester bonds	GO:0006629 lipid metabolic process
ColeIsotig10408		GO:0007067 mitosis	GO:0009507 chloroplast
ColeIsotig1041	GO:0003735 structural constituent of ribosome	GO:0006412 translation GO:0042254 ribosome biogenesis	GO:0022627 cytosolic small ribosomal subunit
ColeIsotig10410	GO:0016597 amino acid binding	GO:0008152 metabolic process
ColeIsotig10413	GO:0046029 mannitol dehydrogenase activity GO:0008270 zinc ion binding	GO:0055114 oxidation-reduction process
ColeIsotig10414			GO:0042765 GPI-anchor transamidase complex
ColeIsotig10416	GO:0004420 hydroxymethylglutaryl-CoA reductase (NADPH) activity GO:0050661 NADP binding	GO:0055114 oxidation-reduction process GO:0008299 isoprenoid biosynthetic process GO:0006694 steroid biosynthetic process	GO:0016021 integral to membrane GO:0005789 endoplasmic reticulum membrane
ColeIsotig10419	GO:0019900 kinase binding GO:0003677 DNA binding GO:0005524 ATP binding GO:0004709 MAP kinase kinase kinase activity	GO:0009651 response to salt stress GO:0009409 response to cold GO:0009611 response to wounding GO:0000186 activation of MAPKK activity GO:0046686 response to cadmium ion GO:0007178 transmembrane receptor protein serine/threonine kinase signaling pathway GO:0009069 serine family amino acid metabolic process	GO:0005634 nucleus
ColeIsotig10420			GO:0005739 mitochondrion
ColeIsotig10422	GO:0003677 DNA binding GO:0008270 zinc ion binding	GO:0006355 regulation of transcription, DNA-dependent
ColeIsotig10425	GO:0046872 metal ion binding GO:0003735 structural constituent of ribosome	GO:0006412 translation GO:0042254 ribosome biogenesis	GO:0005840 ribosome
ColeIsotig10429	GO:0008270 zinc ion binding
ColeIsotig1043	GO:0005524 ATP binding	GO:0006950 response to stress	GO:0005739 mitochondrion
ColeIsotig10430	GO:0008270 zinc ion binding
ColeIsotig10431	GO:0003676 nucleic acid binding GO:0046872 metal ion binding
ColeIsotig10433	GO:0030246 carbohydrate binding GO:0004565 beta-galactosidase activity	GO:0006012 galactose metabolic process GO:0006027 glycosaminoglycan catabolic process GO:0006687 glycosphingolipid metabolic process GO:0046486 glycerolipid metabolic process	GO:0009341 beta-galactosidase complex
ColeIsotig10434		GO:0044763 single-organism cellular process
ColeIsotig10435	GO:0003723 RNA binding	GO:0009611 response to wounding	GO:0009941 chloroplast envelope GO:0009570 chloroplast stroma GO:0009535 chloroplast thylakoid membrane
ColeIsotig10438		GO:0055085 transmembrane transport	GO:0016021 integral to membrane
ColeIsotig1044	GO:0005524 ATP binding	GO:0006950 response to stress	GO:0005739 mitochondrion
ColeIsotig10440	GO:0003676 nucleic acid binding	GO:0006952 defense response GO:0008219 cell death	GO:0005730 nucleolus GO:0005829 cytosol
ColeIsotig10441	GO:0004615 phosphomannomutase activity	GO:0006000 fructose metabolic process GO:0006013 mannose metabolic process	GO:0009507 chloroplast
ColeIsotig10443	GO:0003743 translation initiation factor activity GO:0017025 TBP-class protein binding GO:0008270 zinc ion binding	GO:0006355 regulation of transcription, DNA-dependent GO:0006352 DNA-dependent transcription, initiation GO:0006446 regulation of translational initiation	GO:0005634 nucleus GO:0005840 ribosome
ColeIsotig10445	GO:0004842 ubiquitin-protein ligase activity	GO:0016567 protein ubiquitination
ColeIsotig10446			GO:0005739 mitochondrion
ColeIsotig10448	GO:0005524 ATP binding	GO:0009658 chloroplast organization GO:0009790 embryo development	GO:0009579 thylakoid GO:0009570 chloroplast stroma GO:0022626 cytosolic ribosome GO:0016020 membrane GO:0048046 apoplast
ColeIsotig10450	GO:0042626 ATPase activity, coupled to transmembrane movement of substances	GO:0006810 transport	GO:0000325 plant-type vacuole GO:0005886 plasma membrane GO:0005774 vacuolar membrane
ColeIsotig10454	GO:0020037 heme binding GO:0016705 oxidoreductase activity, acting on paired donors, with incorporation or reduction of molecular oxygen GO:0004497 monooxygenase activity GO:0005506 iron ion binding GO:0009055 electron carrier activity	GO:0055114 oxidation-reduction process GO:0006118 electron transport
ColeIsotig10457	GO:0004252 serine-type endopeptidase activity GO:0032440 2-alkenal reductase [NAD(P)] activity	GO:0010206 photosystem II repair GO:0006508 proteolysis GO:0055114 oxidation-reduction process	GO:0009543 chloroplast thylakoid lumen GO:0005634 nucleus GO:0009535 chloroplast thylakoid membrane
ColeIsotig10460	GO:0051082 unfolded protein binding GO:0031072 heat shock protein binding	GO:0009507 chloroplast
ColeIsotig10463			GO:0005634 nucleus
ColeIsotig10465	GO:0004553 hydrolase activity, hydrolyzing O-glycosyl compounds GO:0043169 cation binding GO:0003844 1,4-alpha-glucan branching enzyme activity	GO:0005978 glycogen biosynthetic process GO:0005982 starch metabolic process GO:0005985 sucrose metabolic process
ColeIsotig10466	GO:0008270 zinc ion binding GO:0003676 nucleic acid binding
ColeIsotig10467	GO:0032440 2-alkenal reductase [NAD(P)] activity GO:0008234 cysteine-type peptidase activity	GO:0006508 proteolysis GO:0010623 developmental programmed cell death GO:0055114 oxidation-reduction process	GO:0005618 cell wall
ColeIsotig10468		GO:2000038 regulation of stomatal complex development
ColeIsotig10469	GO:0004672 protein kinase activity GO:0005524 ATP binding GO:0005198 structural molecule activity	GO:0006468 protein phosphorylation	GO:0009507 chloroplast
ColeIsotig10470	GO:0017111 nucleoside-triphosphatase activity GO:0008270 zinc ion binding GO:0004222 metalloendopeptidase activity GO:0005524 ATP binding	GO:0051301 cell division GO:0006508 proteolysis GO:0030163 protein catabolic process	GO:0005739 mitochondrion GO:0016021 integral to membrane GO:0009535 chloroplast thylakoid membrane
ColeIsotig10471		GO:0006810 transport	GO:0016021 integral to membrane
ColeIsotig10472	GO:0050366 tyramine N-feruloyltransferase activity
ColeIsotig10473	GO:0046983 protein dimerization activity GO:0003677 DNA binding
ColeIsotig10474	GO:0047617 acyl-CoA hydrolase activity	GO:0006637 acyl-CoA metabolic process
ColeIsotig10476	GO:0020037 heme binding GO:0005506 iron ion binding GO:0009055 electron carrier activity GO:0070330 aromatase activity	GO:0055114 oxidation-reduction process GO:0006118 electron transport
ColeIsotig10477	GO:0005488 binding	GO:0050896 response to stimulus
ColeIsotig10478	GO:0005507 copper ion binding GO:0052716 hydroquinone:oxygen oxidoreductase activity	GO:0046688 response to copper ion GO:0046274 lignin catabolic process GO:0055114 oxidation-reduction process	GO:0048046 apoplast
ColeIsotig10479	GO:0097159 organic cyclic compound binding GO:1901363 heterocyclic compound binding
ColeIsotig10481	GO:0009055 electron carrier activity GO:0004129 cytochrome-c oxidase activity	GO:0006118 electron transport GO:0006123 mitochondrial electron transport, cytochrome c to oxygen GO:0015992 proton transport	GO:0005746 mitochondrial respiratory chain GO:0045277 respiratory chain complex IV
ColeIsotig10483		GO:0006979 response to oxidative stress
ColeIsotig10484	GO:0004185 serine-type carboxypeptidase activity	GO:0006508 proteolysis
ColeIsotig10485	GO:0003677 DNA binding
ColeIsotig1049	GO:0005524 ATP binding GO:0016887 ATPase activity	GO:0006461 protein complex assembly	GO:0009941 chloroplast envelope GO:0005634 nucleus
ColeIsotig10491	GO:0004721 phosphoprotein phosphatase activity	GO:0006470 protein dephosphorylation
ColeIsotig10492		GO:0006950 response to stress
ColeIsotig10494		GO:0006886 intracellular protein transport	GO:0030131 clathrin adaptor complex
ColeIsotig10495	GO:0005509 calcium ion binding	GO:0015979 photosynthesis	GO:0009654 oxygen evolving complex GO:0019898 extrinsic to membrane
ColeIsotig10497	GO:0017025 TBP-class protein binding GO:0008270 zinc ion binding	GO:0006352 DNA-dependent transcription, initiation GO:0006355 regulation of transcription, DNA-dependent	GO:0005634 nucleus
ColeIsotig10499	GO:0046872 metal ion binding GO:0004660 protein farnesyltransferase activity	GO:0042127 regulation of cell proliferation GO:0018343 protein farnesylation	GO:0005965 protein farnesyltransferase complex GO:0018346
ColeIsotig1050	GO:0020037 heme binding GO:0005506 iron ion binding GO:0009055 electron carrier activity GO:0070330 aromatase activity	GO:0055114 oxidation-reduction process GO:0006118 electron transport
ColeIsotig10500	GO:0003700 sequence-specific DNA binding transcription factor activity GO:0043565 sequence-specific DNA binding	GO:0006355 regulation of transcription, DNA-dependent	GO:0005667 transcription factor complex GO:0045449
ColeIsotig10502	GO:0003676 nucleic acid binding GO:0000166 nucleotide binding
ColeIsotig10503			GO:0005634 nucleus
ColeIsotig10506	GO:0015238 drug transmembrane transporter activity GO:0015297 antiporter activity	GO:0009835 fruit ripening GO:0006855 drug transmembrane transport	GO:0005886 plasma membrane GO:0005774 vacuolar membrane
ColeIsotig10507	GO:0004553 hydrolase activity, hydrolyzing O-glycosyl compounds	GO:0005975 carbohydrate metabolic process
ColeIsotig10508	GO:0003677 DNA binding GO:0005524 ATP binding GO:0017111 nucleoside-triphosphatase activity		GO:0009941 chloroplast envelope
ColeIsotig10509	GO:0003735 structural constituent of ribosome	GO:0006412 translation GO:0042254 ribosome biogenesis	GO:0005840 ribosome
ColeIsotig1051	GO:0020037 heme binding GO:0005506 iron ion binding GO:0009055 electron carrier activity GO:0070330 aromatase activity	GO:0055114 oxidation-reduction process GO:0006118 electron transport
ColeIsotig10510	GO:0008017 microtubule binding GO:0016746 transferase activity, transferring acyl groups GO:0000166 nucleotide binding	GO:0051013 microtubule severing	GO:0080008 Cul4-RING ubiquitin ligase complex GO:0008352 katanin complex GO:0045298 tubulin complex
ColeIsotig10512	GO:0005215 transporter activity	GO:0006810 transport	GO:0009941 chloroplast envelope
ColeIsotig10513	GO:0003924 GTPase activity GO:0005200 structural constituent of cytoskeleton GO:0005525 GTP binding	GO:0007017 microtubule-based process	GO:0005874 microtubule GO:0005737 cytoplasm
ColeIsotig10515	GO:0005524 ATP binding GO:0004674 protein serine/threonine kinase activity	GO:0006468 protein phosphorylation GO:0009069 serine family amino acid metabolic process
ColeIsotig10516	GO:0020037 heme binding GO:0032440 2-alkenal reductase [NAD(P)] activity	GO:0055114 oxidation-reduction process
ColeIsotig10518	GO:0003700 sequence-specific DNA binding transcription factor activity GO:0043565 sequence-specific DNA binding	GO:0006355 regulation of transcription, DNA-dependent	GO:0005667 transcription factor complex GO:0045449
ColeIsotig1052	GO:0020037 heme binding GO:0005506 iron ion binding GO:0009055 electron carrier activity GO:0070330 aromatase activity	GO:0055114 oxidation-reduction process GO:0006118 electron transport
ColeIsotig10524	GO:0005516 calmodulin binding
ColeIsotig10525	GO:0015193 L-proline transmembrane transporter activity	GO:0035524 proline transmembrane transport	GO:0005886 plasma membrane GO:0016021 integral to membrane
ColeIsotig10526	GO:0015288 porin activity GO:0008308 voltage-gated anion channel activity	GO:0044070 regulation of anion transport GO:0042742 defense response to bacterium	GO:0005618 cell wall GO:0005730 nucleolus GO:0009941 chloroplast envelope GO:0005741 mitochondrial outer membrane GO:0046930 pore complex GO:0005773 vacuole GO:0005886 plasma membrane
ColeIsotig1053	GO:0050321 tau-protein kinase activity GO:0005524 ATP binding	GO:0006468 protein phosphorylation	GO:0016021 integral to membrane
ColeIsotig10533	GO:0051287 NAD binding GO:0016616 oxidoreductase activity, acting on the CH-OH group of donors, NAD or NADP as acceptor	GO:0055114 oxidation-reduction process
ColeIsotig10535	GO:0005524 ATP binding GO:0004055 argininosuccinate synthase activity	GO:0006526 arginine biosynthetic process GO:0006522 alanine metabolic process GO:0006531 aspartate metabolic process GO:0006560 proline metabolic process
ColeIsotig10536	GO:0009055 electron carrier activity	GO:0009644 response to high light intensity GO:0009773 photosynthetic electron transport in photosystem I GO:0006118 electron transport	GO:0009535 chloroplast thylakoid membrane
ColeIsotig1054	GO:0050321 tau-protein kinase activity GO:0005524 ATP binding	GO:0006468 protein phosphorylation	GO:0016021 integral to membrane
ColeIsotig10541	GO:0050662 coenzyme binding GO:0003824 catalytic activity	GO:0010020 chloroplast fission	GO:0009941 chloroplast envelope
ColeIsotig10542		GO:0006811 ion transport	GO:0016020 membrane
ColeIsotig10543	GO:0042973 glucan endo-1,3-beta-D-glucosidase activity	GO:0005982 starch metabolic process GO:0005985 sucrose metabolic process
ColeIsotig10544			GO:0016023 cytoplasmic membrane-bounded vesicle
ColeIsotig10545	GO:0005543 phospholipid binding
ColeIsotig1055	GO:0005509 calcium ion binding GO:0005524 ATP binding GO:0004683 calmodulin-dependent protein kinase activity	GO:0006468 protein phosphorylation GO:0009069 serine family amino acid metabolic process	GO:0005777 peroxisome GO:0005789 endoplasmic reticulum membrane
ColeIsotig10550			GO:0005886 plasma membrane
ColeIsotig10552			GO:0005747 mitochondrial respiratory chain complex I
ColeIsotig10556	GO:0015079 potassium ion transmembrane transporter activity	GO:0071805 potassium ion transmembrane transport	GO:0005886 plasma membrane
ColeIsotig10557	GO:0008453 alanine-glyoxylate transaminase activity GO:0030170 pyridoxal phosphate binding GO:0004021 L-alanine:2-oxoglutarate aminotransferase activity GO:0047958 glycine:2-oxoglutarate aminotransferase activity	GO:0009853 photorespiration GO:0006522 alanine metabolic process GO:0006531 aspartate metabolic process GO:0006544 glycine metabolic process GO:0006563 L-serine metabolic process GO:0006566 threonine metabolic process GO:0015976 carbon utilization	GO:0005773 vacuole GO:0005777 peroxisome GO:0009570 chloroplast stroma GO:0016020 membrane GO:0048046 apoplast
ColeIsotig10559	GO:0046872 metal ion binding GO:0004462 lactoylglutathione lyase activity	GO:0005975 carbohydrate metabolic process GO:0006090 pyruvate metabolic process
ColeIsotig1056	GO:0005524 ATP binding	GO:0006950 response to stress GO:0042026 protein refolding	GO:0005739 mitochondrion
ColeIsotig10560	GO:0015078 hydrogen ion transmembrane transporter activity GO:0016887 ATPase activity	GO:0006200 ATP catabolic process GO:0015991 ATP hydrolysis coupled proton transport	GO:0016021 integral to membrane GO:0033179 proton-transporting V-type ATPase, V0 domain GO:0005774 vacuolar membrane
ColeIsotig10562	GO:0004715 non-membrane spanning protein tyrosine kinase activity GO:0005524 ATP binding GO:0004674 protein serine/threonine kinase activity	GO:0046777 protein autophosphorylation GO:0009816 defense response to bacterium, incompatible interaction GO:0009069 serine family amino acid metabolic process
ColeIsotig10563	GO:0043565 sequence-specific DNA binding GO:0003700 sequence-specific DNA binding transcription factor activity	GO:0006355 regulation of transcription, DNA-dependent	GO:0005829 cytosol GO:0005667 transcription factor complex GO:0045449
ColeIsotig10565	GO:0004190 aspartic-type endopeptidase activity		GO:0016021 integral to membrane
ColeIsotig10566		GO:0009612 response to mechanical stimulus	GO:0005886 plasma membrane
ColeIsotig10568	GO:0004471 malate dehydrogenase (decarboxylating) activity GO:0050897 cobalt ion binding GO:0051287 NAD binding GO:0016619 malate dehydrogenase (oxaloacetate-decarboxylating) activity GO:0005524 ATP binding GO:0008270 zinc ion binding GO:0042803 protein homodimerization activity	GO:0006108 malate metabolic process GO:0006090 pyruvate metabolic process GO:0006099 tricarboxylic acid cycle GO:0015976 carbon utilization	GO:0009507 chloroplast GO:0005739 mitochondrion
ColeIsotig1057	GO:0005506 iron ion binding GO:0016165 linoleate 13S-lipoxygenase activity	GO:0031408 oxylipin biosynthetic process GO:0055114 oxidation-reduction process
ColeIsotig10572			GO:0009507 chloroplast
ColeIsotig10574			GO:0016021 integral to membrane
ColeIsotig10575	GO:0097159 organic cyclic compound binding GO:1901363 heterocyclic compound binding
ColeIsotig10578	GO:0003735 structural constituent of ribosome	GO:0006412 translation GO:0042254 ribosome biogenesis	GO:0015934 large ribosomal subunit
ColeIsotig1058	GO:0005506 iron ion binding GO:0016165 linoleate 13S-lipoxygenase activity	GO:0031408 oxylipin biosynthetic process GO:0055114 oxidation-reduction process
ColeIsotig10580			GO:0009512 cytochrome b6f complex
ColeIsotig10581	GO:0046872 metal ion binding GO:0004722 protein serine/threonine phosphatase activity	GO:0006470 protein dephosphorylation	GO:0008287 protein serine/threonine phosphatase complex
ColeIsotig10582		GO:0052542 defense response by callose deposition
ColeIsotig10583	GO:0005488 binding
ColeIsotig10587	GO:0004604 phosphoadenylyl-sulfate reductase (thioredoxin) activity GO:0009973 adenylyl-sulfate reductase activity	GO:0045454 cell redox homeostasis GO:0019344 cysteine biosynthetic process GO:0019379 sulfate assimilation, phosphoadenylyl sulfate reduction by phosphoadenylyl-sulfate reductase (thioredoxin)	GO:0009570 chloroplast stroma
ColeIsotig1059	GO:0047334 diphosphate-fructose-6-phosphate 1-phosphotransferase activity GO:0003872 6-phosphofructokinase activity GO:0005524 ATP binding	GO:0051567 histone H3-K9 methylation GO:0015979 photosynthesis GO:0016310 phosphorylation GO:0006342 chromatin silencing GO:0006096 glycolysis GO:0046686 response to cadmium ion GO:0006002 fructose 6-phosphate metabolic process GO:0006085 acetyl-CoA biosynthetic process GO:0006000 fructose metabolic process GO:0006013 mannose metabolic process GO:0006012 galactose metabolic process GO:0006094 glu…	GO:0016020 membrane GO:0005618 cell wall GO:0010318 pyrophosphate-dependent phosphofructokinase complex, beta-subunit complex
ColeIsotig10590	GO:0016491 oxidoreductase activity	GO:0055114 oxidation-reduction process
ColeIsotig10591	GO:0008270 zinc ion binding	GO:0032786 positive regulation of DNA-dependent transcription, elongation	GO:0005634 nucleus
ColeIsotig10594	GO:0005524 ATP binding
ColeIsotig10595	GO:0005524 ATP binding GO:0004674 protein serine/threonine kinase activity	GO:0006468 protein phosphorylation GO:0009069 serine family amino acid metabolic process
ColeIsotig10596	GO:0003743 translation initiation factor activity GO:0046982 protein heterodimerization activity	GO:0006367 transcription initiation from RNA polymerase II promoter GO:0006446 regulation of translational initiation	GO:0005634 nucleus GO:0005840 ribosome
ColeIsotig10599			GO:0005886 plasma membrane
ColeIsotig1060	GO:0004674 protein serine/threonine kinase activity GO:0005524 ATP binding GO:0003700 sequence-specific DNA binding transcription factor activity	GO:0006468 protein phosphorylation GO:0006355 regulation of transcription, DNA-dependent GO:0010229 inflorescence development GO:0009069 serine family amino acid metabolic process	GO:0005886 plasma membrane GO:0005667 transcription factor complex GO:0045449
ColeIsotig10601	GO:0070628 proteasome binding GO:0003684 damaged DNA binding GO:0043130 ubiquitin binding	GO:0009409 response to cold GO:0043161 proteasomal ubiquitin-dependent protein catabolic process GO:0006289 nucleotide-excision repair	GO:0005634 nucleus
ColeIsotig10602	GO:0005215 transporter activity	GO:0006810 transport	GO:0005886 plasma membrane
ColeIsotig10605	GO:0004190 aspartic-type endopeptidase activity	GO:0006508 proteolysis
ColeIsotig10609		GO:0016192 vesicle-mediated transport	GO:0016020 membrane
ColeIsotig1061	GO:0004674 protein serine/threonine kinase activity GO:0005524 ATP binding GO:0003700 sequence-specific DNA binding transcription factor activity	GO:0006468 protein phosphorylation GO:0006355 regulation of transcription, DNA-dependent GO:0010229 inflorescence development GO:0009069 serine family amino acid metabolic process	GO:0005886 plasma membrane GO:0005667 transcription factor complex GO:0045449
ColeIsotig10610			GO:0016020 membrane
ColeIsotig10611	GO:0003676 nucleic acid binding GO:0005524 ATP binding GO:0008026 ATP-dependent helicase activity
ColeIsotig10612	GO:0004420 hydroxymethylglutaryl-CoA reductase (NADPH) activity GO:0050661 NADP binding	GO:0055114 oxidation-reduction process GO:0008299 isoprenoid biosynthetic process GO:0006694 steroid biosynthetic process	GO:0016021 integral to membrane GO:0005789 endoplasmic reticulum membrane
ColeIsotig10614	GO:0003743 translation initiation factor activity	GO:0006446 regulation of translational initiation	GO:0005840 ribosome
ColeIsotig10618	GO:0005215 transporter activity	GO:0006810 transport	GO:0016021 integral to membrane
ColeIsotig10619	GO:0051287 NAD binding GO:0046872 metal ion binding GO:0016619 malate dehydrogenase (oxaloacetate-decarboxylating) activity	GO:0006108 malate metabolic process GO:0006090 pyruvate metabolic process GO:0006099 tricarboxylic acid cycle
ColeIsotig1062	GO:0004674 protein serine/threonine kinase activity GO:0005524 ATP binding GO:0003700 sequence-specific DNA binding transcription factor activity	GO:0006468 protein phosphorylation GO:0006355 regulation of transcription, DNA-dependent GO:0010229 inflorescence development GO:0009069 serine family amino acid metabolic process	GO:0005886 plasma membrane GO:0005667 transcription factor complex GO:0045449
ColeIsotig10620			GO:0005773 vacuole
ColeIsotig10621	GO:0005524 ATP binding GO:0004386 helicase activity GO:0003677 DNA binding GO:0008270 zinc ion binding
ColeIsotig10622	GO:0045439 isopenicillin-N epimerase activity GO:0030170 pyridoxal phosphate binding	GO:0042318 penicillin biosynthetic process
ColeIsotig10624	GO:0016881 acid-amino acid ligase activity
ColeIsotig10626	GO:0005524 ATP binding GO:0008270 zinc ion binding GO:0003777 microtubule motor activity	GO:0007018 microtubule-based movement	GO:0005875 microtubule associated complex GO:0005874 microtubule
ColeIsotig10628	GO:0005198 structural molecule activity	GO:0006886 intracellular protein transport	GO:0030126 COPI vesicle coat
ColeIsotig1063	GO:0005509 calcium ion binding	GO:0006915 apoptotic process	GO:0005829 cytosol
ColeIsotig10630	GO:0003735 structural constituent of ribosome	GO:0006412 translation GO:0042254 ribosome biogenesis	GO:0005840 ribosome
ColeIsotig10631	GO:0016740 transferase activity
ColeIsotig10632	GO:0003700 sequence-specific DNA binding transcription factor activity GO:0043565 sequence-specific DNA binding	GO:0006355 regulation of transcription, DNA-dependent	GO:0005667 transcription factor complex GO:0045449
ColeIsotig10633	GO:0005506 iron ion binding GO:0016702 oxidoreductase activity, acting on single donors with incorporation of molecular oxygen, incorporation of two atoms of oxygen GO:0045431 flavonol synthase activity	GO:0051555 flavonol biosynthetic process GO:0055114 oxidation-reduction process
ColeIsotig10635	GO:0020037 heme binding GO:0046872 metal ion binding GO:0004601 peroxidase activity	GO:0055114 oxidation-reduction process GO:0006979 response to oxidative stress GO:0006804 peroxidase reaction
ColeIsotig10636			GO:0009507 chloroplast
ColeIsotig10639		GO:0006351 transcription, DNA-dependent
ColeIsotig1064	GO:0005509 calcium ion binding	GO:0006915 apoptotic process	GO:0005829 cytosol
ColeIsotig10640	GO:0004386 helicase activity GO:0043167 ion binding GO:0016776 phosphotransferase activity, phosphate group as acceptor GO:0019201 nucleotide kinase activity GO:0000166 nucleotide binding	GO:0016310 phosphorylation GO:0006139 nucleobase-containing compound metabolic process
ColeIsotig10642	GO:0003676 nucleic acid binding GO:0003924 GTPase activity GO:0005525 GTP binding	GO:0006184 GTP catabolic process	GO:0030529 ribonucleoprotein complex
ColeIsotig10643	GO:0051287 NAD binding GO:0003979 UDP-glucose 6-dehydrogenase activity	GO:0055114 oxidation-reduction process GO:0005982 starch metabolic process GO:0005985 sucrose metabolic process GO:0009117 nucleotide metabolic process
ColeIsotig10644	GO:0005524 ATP binding GO:0016887 ATPase activity	GO:0006200 ATP catabolic process	GO:0005886 plasma membrane
ColeIsotig10645	GO:0004602 glutathione peroxidase activity	GO:0006979 response to oxidative stress GO:0055114 oxidation-reduction process GO:0006749 glutathione metabolic process GO:0006804 peroxidase reaction
ColeIsotig10646	GO:0003777 microtubule motor activity GO:0005524 ATP binding GO:0005515 protein binding	GO:0007018 microtubule-based movement GO:0009555 pollen development GO:0009558 embryo sac cellularization GO:0000919 cell plate assembly	GO:0005875 microtubule associated complex GO:0005874 microtubule GO:0009524 phragmoplast GO:0005634 nucleus
ColeIsotig10647	GO:0000166 nucleotide binding		GO:0044430 cytoskeletal part GO:0015630 microtubule cytoskeleton
ColeIsotig10648	GO:0042802 identical protein binding GO:0003677 DNA binding GO:0005524 ATP binding GO:0003918 DNA topoisomerase type II (ATP-hydrolyzing) activity	GO:0009957 epidermal cell fate specification GO:0006265 DNA topological change	GO:0005694 chromosome GO:0005634 nucleus
ColeIsotig10650	GO:0004252 serine-type endopeptidase activity	GO:0016021 integral to membrane
ColeIsotig10652	GO:0015450 P-P-bond-hydrolysis-driven protein transmembrane transporter activity	GO:0006605 protein targeting	GO:0005886 plasma membrane GO:0009941 chloroplast envelope
ColeIsotig10653	GO:0008963 phospho-N-acetylmuramoyl-pentapeptide-transferase activity	GO:0006629 lipid metabolic process GO:0009252 peptidoglycan biosynthetic process	GO:0016021 integral to membrane
ColeIsotig10656	GO:0030272 5-formyltetrahydrofolate cyclo-ligase activity GO:0005524 ATP binding	GO:0009396 folic acid-containing compound biosynthetic process	GO:0009507 chloroplast
ColeIsotig10658	GO:0047746 chlorophyllase activity	GO:0015996 chlorophyll catabolic process	GO:0009536 plastid
ColeIsotig10659	GO:0008353 RNA polymerase II carboxy-terminal domain kinase activity GO:0005524 ATP binding	GO:0006468 protein phosphorylation GO:0009069 serine family amino acid metabolic process
ColeIsotig1066			GO:0016023 cytoplasmic membrane-bounded vesicle
ColeIsotig10660	GO:0016881 acid-amino acid ligase activity	GO:0044267 cellular protein metabolic process
ColeIsotig10662	GO:0003743 translation initiation factor activity	GO:0006446 regulation of translational initiation	GO:0005840 ribosome
ColeIsotig10663	GO:0003779 actin binding	GO:0009870 defense response signaling pathway, resistance gene-dependent GO:0046686 response to cadmium ion	GO:0005739 mitochondrion GO:0015629 actin cytoskeleton GO:0009507 chloroplast GO:0005634 nucleus GO:0005886 plasma membrane
ColeIsotig10664	GO:0016772 transferase activity, transferring phosphorus-containing groups GO:0005488 binding	GO:0048438 floral whorl development GO:0016458 gene silencing GO:0016570 histone modification GO:0048827 phyllome development GO:0019219 regulation of nucleobase-containing compound metabolic process GO:0048449 floral organ formation GO:0043414 macromolecule methylation GO:0051726 regulation of cell cycle GO:0022402 cell cycle process GO:0009553 embryo sac development GO:2000112 regulation of cel…
ColeIsotig10666	GO:0004673 protein histidine kinase activity GO:0046872 metal ion binding GO:0005524 ATP binding GO:0050521 alpha-glucan, water dikinase activity	GO:0009610 response to symbiotic fungus GO:0005983 starch catabolic process GO:0009631 cold acclimation GO:0016310 phosphorylation	GO:0005739 mitochondrion GO:0009941 chloroplast envelope GO:0009570 chloroplast stroma GO:0009365 protein histidine kinase complex
ColeIsotig10668	GO:0008270 zinc ion binding
ColeIsotig1067			GO:0016023 cytoplasmic membrane-bounded vesicle
ColeIsotig10671	GO:0015204 urea transmembrane transporter activity	GO:0071918 urea transmembrane transport GO:0006833 water transport	GO:0016021 integral to membrane
ColeIsotig10673	GO:0008270 zinc ion binding	GO:0009299 mRNA transcription GO:0009416 response to light stimulus	GO:0031351 integral to plastid membrane GO:0009535 chloroplast thylakoid membrane
ColeIsotig10674	GO:0016740 transferase activity
ColeIsotig10676	GO:0042803 protein homodimerization activity	GO:0031087 deadenylation-independent decapping of nuclear-transcribed mRNA	GO:0000932 cytoplasmic mRNA processing body
ColeIsotig10678		GO:0009658 chloroplast organization	GO:0005739 mitochondrion
ColeIsotig10679		GO:0080167 response to karrikin
ColeIsotig1068	GO:0016787 hydrolase activity GO:0000166 nucleotide binding
ColeIsotig10680	GO:0005215 transporter activity	GO:0006810 transport	GO:0016020 membrane
ColeIsotig10682	GO:0016787 hydrolase activity	GO:0008152 metabolic process	GO:0005737 cytoplasm
ColeIsotig10683	GO:0016846 carbon-sulfur lyase activity GO:0030170 pyridoxal phosphate binding	GO:0008152 metabolic process
ColeIsotig10689	GO:0000822 inositol hexakisphosphate binding GO:0010011 auxin binding	GO:0080022 primary root development GO:0071249 cellular response to nitrate GO:0048443 stamen development GO:0002237 response to molecule of bacterial origin GO:0010152 pollen maturation GO:0048527 lateral root development GO:0009734 auxin mediated signaling pathway	GO:0005886 plasma membrane
ColeIsotig1069	GO:0015386 potassium:hydrogen antiporter activity	GO:0055085 transmembrane transport GO:0006813 potassium ion transport GO:0006814 sodium ion transport GO:0015992 proton transport	GO:0016021 integral to membrane
ColeIsotig10698	GO:0015078 hydrogen ion transmembrane transporter activity	GO:0015986 ATP synthesis coupled proton transport	GO:0000276 mitochondrial proton-transporting ATP synthase complex, coupling factor F(o)
ColeIsotig10699	GO:0003735 structural constituent of ribosome	GO:0006412 translation GO:0042254 ribosome biogenesis	GO:0005840 ribosome
ColeIsotig1070		GO:0044767 single-organism developmental process
ColeIsotig10705	GO:0051082 unfolded protein binding GO:0008270 zinc ion binding	GO:0006457 protein folding	GO:0016272 prefoldin complex
ColeIsotig10706	GO:0008270 zinc ion binding GO:0016874 ligase activity
ColeIsotig10707	GO:0005488 binding
ColeIsotig10708			GO:0005739 mitochondrion
ColeIsotig1071		GO:0044767 single-organism developmental process
ColeIsotig10712	GO:0050660 flavin adenine dinucleotide binding GO:0008762 UDP-N-acetylmuramate dehydrogenase activity GO:0004458 D-lactate dehydrogenase (cytochrome) activity	GO:0055114 oxidation-reduction process GO:0006040 amino sugar metabolic process GO:0006090 pyruvate metabolic process
ColeIsotig10713	GO:0003861 3-isopropylmalate dehydratase activity	GO:0009098 leucine biosynthetic process GO:0009097 isoleucine biosynthetic process GO:0009099 valine biosynthetic process	GO:0009316 3-isopropylmalate dehydratase complex
ColeIsotig10715			GO:0005783 endoplasmic reticulum
ColeIsotig10718	GO:0046524 sucrose-phosphate synthase activity	GO:0009058 biosynthetic process GO:0005985 sucrose metabolic process GO:0005982 starch metabolic process	GO:0005886 plasma membrane
ColeIsotig1072		GO:0044767 single-organism developmental process
ColeIsotig10721	GO:0097159 organic cyclic compound binding GO:1901363 heterocyclic compound binding	GO:0000956 nuclear-transcribed mRNA catabolic process	GO:0044424 intracellular part
ColeIsotig10722	GO:0016787 hydrolase activity
ColeIsotig10724	GO:0003677 DNA binding GO:0003700 sequence-specific DNA binding transcription factor activity	GO:0006355 regulation of transcription, DNA-dependent GO:0009723 response to ethylene stimulus	GO:0005667 transcription factor complex GO:0045449
ColeIsotig10726	GO:0004305 ethanolamine kinase activity	GO:0046474 glycerophospholipid biosynthetic process
ColeIsotig10727			GO:0005783 endoplasmic reticulum
ColeIsotig10729	GO:0003924 GTPase activity GO:0005525 GTP binding	GO:0006184 GTP catabolic process
ColeIsotig10730	GO:0016881 acid-amino acid ligase activity
ColeIsotig10737	GO:0008270 zinc ion binding GO:0003676 nucleic acid binding
ColeIsotig10740	GO:0004672 protein kinase activity
ColeIsotig10742		GO:0006397 mRNA processing	GO:0000445 THO complex part of transcription export complex
ColeIsotig10745	GO:0005509 calcium ion binding GO:0005546 phosphatidylinositol-4,5-bisphosphate binding GO:0004630 phospholipase D activity GO:0070290 NAPE-specific phospholipase D activity	GO:0009845 seed germination GO:0046470 phosphatidylcholine metabolic process GO:0010119 regulation of stomatal movement GO:0046686 response to cadmium ion GO:0009395 phospholipid catabolic process	GO:0005739 mitochondrion GO:0009941 chloroplast envelope GO:0030136 clathrin-coated vesicle GO:0005773 vacuole GO:0005783 endoplasmic reticulum GO:0005634 nucleus GO:0005886 plasma membrane
ColeIsotig10746	GO:0009055 electron carrier activity GO:0015035 protein disulfide oxidoreductase activity	GO:0045454 cell redox homeostasis GO:0006662 glycerol ether metabolic process GO:0006118 electron transport
ColeIsotig10749	GO:0004721 phosphoprotein phosphatase activity	GO:0006470 protein dephosphorylation
ColeIsotig10750	GO:0003899 DNA-directed RNA polymerase activity GO:0008270 zinc ion binding GO:0003677 DNA binding	GO:0006351 transcription, DNA-dependent GO:0006144 purine nucleobase metabolic process GO:0006206 pyrimidine nucleobase metabolic process	GO:0000418 DNA-directed RNA polymerase IV complex GO:0005665 DNA-directed RNA polymerase II, core complex GO:0005730 nucleolus
ColeIsotig10751			GO:0005737 cytoplasm
ColeIsotig10752		GO:0080167 response to karrikin
ColeIsotig10753	GO:0004392 heme oxygenase (decyclizing) activity GO:0005509 calcium ion binding GO:0071614 linoleic acid epoxygenase activity	GO:0006952 defense response GO:0006788 heme oxidation GO:0015994 chlorophyll metabolic process	GO:0016021 integral to membrane
ColeIsotig10754		GO:0009734 auxin mediated signaling pathway	GO:0005886 plasma membrane
ColeIsotig10755	GO:0005198 structural molecule activity
ColeIsotig10756	GO:0016866 intramolecular transferase activity GO:0008466 glycogenin glucosyltransferase activity	GO:0030244 cellulose biosynthetic process
ColeIsotig10757	GO:0003899 DNA-directed RNA polymerase activity GO:0046872 metal ion binding GO:0003677 DNA binding GO:0032549 ribonucleoside binding	GO:0006351 transcription, DNA-dependent GO:0006144 purine nucleobase metabolic process GO:0006206 pyrimidine nucleobase metabolic process	GO:0005665 DNA-directed RNA polymerase II, core complex GO:0005730 nucleolus
ColeIsotig10758	GO:0004713 protein tyrosine kinase activity GO:0005524 ATP binding	GO:0006468 protein phosphorylation
ColeIsotig1076	GO:0015297 antiporter activity	GO:0042221 response to chemical stimulus	GO:0016020 membrane
ColeIsotig10760	GO:0042936 dipeptide transporter activity GO:0042937 tripeptide transporter activity	GO:0009753 response to jasmonic acid stimulus GO:0043201 response to leucine GO:0009611 response to wounding GO:0009751 response to salicylic acid stimulus GO:0009737 response to abscisic acid stimulus GO:0080053 response to phenylalanine GO:0042938 dipeptide transport	GO:0016020 membrane
ColeIsotig10762	GO:0004672 protein kinase activity GO:0005524 ATP binding	GO:0006468 protein phosphorylation	GO:0016021 integral to membrane
ColeIsotig10763	GO:0005525 GTP binding	GO:0007264 small GTPase mediated signal transduction	GO:0005622 intracellular
ColeIsotig10764	GO:0016740 transferase activity	GO:0005886 plasma membrane
ColeIsotig10765	GO:0004332 fructose-bisphosphate aldolase activity	GO:0001666 response to hypoxia GO:0006000 fructose metabolic process GO:0006013 mannose metabolic process GO:0006020 inositol metabolic process GO:0006094 gluconeogenesis GO:0006098 pentose-phosphate shunt GO:0015976 carbon utilization	GO:0009507 chloroplast
ColeIsotig10766	GO:0004553 hydrolase activity, hydrolyzing O-glycosyl compounds GO:0005488 binding	GO:0005975 carbohydrate metabolic process
ColeIsotig10767	GO:0005524 ATP binding GO:0004713 protein tyrosine kinase activity GO:0004709 MAP kinase kinase kinase activity	GO:0000186 activation of MAPKK activity GO:0007178 transmembrane receptor protein serine/threonine kinase signaling pathway GO:0009069 serine family amino acid metabolic process
ColeIsotig10769	GO:0003983 UTP:glucose-1-phosphate uridylyltransferase activity GO:0047338 UTP:xylose-1-phosphate uridylyltransferase activity GO:0017103 UTP:galactose-1-phosphate uridylyltransferase activity GO:0047350 glucuronate-1-phosphate uridylyltransferase activity GO:0010491 UTP:arabinose-1-phosphate uridylyltransferase activity	GO:0046398 UDP-glucuronate metabolic process GO:0033356 UDP-L-arabinose metabolic process GO:0009226 nucleotide-sugar biosynthetic process GO:0006011 UDP-glucose metabolic process GO:0009555 pollen development GO:0052573 UDP-D-galactose metabolic process GO:0046686 response to cadmium ion GO:0005982 starch metabolic process GO:0005985 sucrose metabolic process GO:0006012 galactose metabolic proce…	GO:0005829 cytosol GO:0009507 chloroplast GO:0090406 pollen tube
ColeIsotig10770	GO:0009055 electron carrier activity GO:0015035 protein disulfide oxidoreductase activity	GO:0045454 cell redox homeostasis GO:0006662 glycerol ether metabolic process GO:0006118 electron transport
ColeIsotig10773	GO:0008270 zinc ion binding GO:0004842 ubiquitin-protein ligase activity	GO:0009788 negative regulation of abscisic acid mediated signaling pathway GO:0016567 protein ubiquitination	GO:0005829 cytosol GO:0005634 nucleus
ColeIsotig10775		GO:0019048 modulation by virus of host morphology or physiology	GO:0009535 chloroplast thylakoid membrane
ColeIsotig10777	GO:0015189 L-lysine transmembrane transporter activity GO:0015181 arginine transmembrane transporter activity GO:0005313 L-glutamate transmembrane transporter activity	GO:0003333 amino acid transmembrane transport GO:0015819 lysine transport GO:0051938 L-glutamate import	GO:0005886 plasma membrane GO:0016021 integral to membrane
ColeIsotig10778	GO:0004579 dolichyl-diphosphooligosaccharide-protein glycotransferase activity	GO:0009664 plant-type cell wall organization	GO:0005773 vacuole GO:0005886 plasma membrane GO:0008250 oligosaccharyltransferase complex
ColeIsotig1078			GO:0005783 endoplasmic reticulum
ColeIsotig10780	GO:0004514 nicotinate-nucleotide diphosphorylase (carboxylating) activity	GO:0009435 NAD biosynthetic process GO:0046497 nicotinate nucleotide metabolic process
ColeIsotig10782			GO:0005747 mitochondrial respiratory chain complex I
ColeIsotig10783	GO:0030145 manganese ion binding GO:0004721 phosphoprotein phosphatase activity GO:0005506 iron ion binding	GO:0032880 regulation of protein localization GO:0009742 brassinosteroid mediated signaling pathway GO:0006470 protein dephosphorylation	GO:0005886 plasma membrane GO:0005634 nucleus
ColeIsotig10784	GO:0003755 peptidyl-prolyl cis-trans isomerase activity	GO:0000413 protein peptidyl-prolyl isomerization
ColeIsotig10786	GO:0045552 dihydrokaempferol 4-reductase activity GO:0050662 coenzyme binding	GO:0055114 oxidation-reduction process GO:0044237 cellular metabolic process GO:0009813 flavonoid biosynthetic process
ColeIsotig10788	GO:0004575 sucrose alpha-glucosidase activity	GO:0005982 starch metabolic process GO:0005985 sucrose metabolic process	GO:0017177 glucosidase II complex
ColeIsotig10791	GO:0005524 ATP binding GO:0051082 unfolded protein binding	GO:0006457 protein folding
ColeIsotig10792		GO:0010388 cullin deneddylation	GO:0000502 proteasome complex
ColeIsotig10796	GO:0052654 L-leucine transaminase activity GO:0052655 L-valine transaminase activity GO:0052656 L-isoleucine transaminase activity	GO:0009081 branched-chain amino acid metabolic process	GO:0009507 chloroplast
ColeIsotig10797	GO:0000822 inositol hexakisphosphate binding	GO:0009734 auxin mediated signaling pathway
ColeIsotig10798	GO:0004765 shikimate kinase activity	GO:0016310 phosphorylation GO:0006744 ubiquinone biosynthetic process GO:0019632 shikimate metabolic process GO:0000162 tryptophan biosynthetic process GO:0006571 tyrosine biosynthetic process GO:0009094 L-phenylalanine biosynthetic process	GO:0009507 chloroplast
ColeIsotig108	GO:0003854 3-beta-hydroxy-delta5-steroid dehydrogenase activity GO:0050662 coenzyme binding GO:0045552 dihydrokaempferol 4-reductase activity	GO:0006694 steroid biosynthetic process GO:0055114 oxidation-reduction process GO:0008207 C21-steroid hormone metabolic process GO:0008209 androgen metabolic process GO:0008210 estrogen metabolic process GO:0009813 flavonoid biosynthetic process
ColeIsotig10800	GO:0004221 ubiquitin thiolesterase activity GO:0005516 calmodulin binding GO:0004843 ubiquitin-specific protease activity	GO:0006511 ubiquitin-dependent protein catabolic process GO:0009640 photomorphogenesis GO:0010388 cullin deneddylation GO:0016567 protein ubiquitination GO:0016579 protein deubiquitination GO:0045893 positive regulation of transcription, DNA-dependent GO:0016571 histone methylation	GO:0009506 plasmodesma GO:0005634 nucleus
ColeIsotig10801	GO:0047134 protein-disulfide reductase activity GO:0009055 electron carrier activity GO:0015035 protein disulfide oxidoreductase activity	GO:0006662 glycerol ether metabolic process GO:0006364 rRNA processing GO:0045454 cell redox homeostasis GO:0009658 chloroplast organization GO:0006399 tRNA metabolic process GO:0042793 transcription from plastid promoter GO:0045893 positive regulation of transcription, DNA-dependent GO:0045036 protein targeting to chloroplast GO:0006118 electron transport	GO:0009295 nucleoid GO:0009579 thylakoid GO:0009507 chloroplast
ColeIsotig10803	GO:0030246 carbohydrate binding GO:0016853 isomerase activity	GO:0005975 carbohydrate metabolic process
ColeIsotig10809	GO:0008422 beta-glucosidase activity	GO:0030245 cellulose catabolic process
ColeIsotig1081	GO:0008270 zinc ion binding
ColeIsotig10810	GO:0043565 sequence-specific DNA binding GO:0005524 ATP binding GO:0016887 ATPase activity GO:0003700 sequence-specific DNA binding transcription factor activity	GO:0006200 ATP catabolic process	GO:0005667 transcription factor complex GO:0045449
ColeIsotig10813	GO:0008270 zinc ion binding
ColeIsotig1082	GO:0008270 zinc ion binding
ColeIsotig10821	GO:0008559 xenobiotic-transporting ATPase activity GO:0005524 ATP binding GO:0015440 peptide-transporting ATPase activity	GO:0006200 ATP catabolic process GO:0006855 drug transmembrane transport GO:0015833 peptide transport	GO:0016021 integral to membrane
ColeIsotig10822	GO:0020037 heme binding GO:0046872 metal ion binding GO:0004601 peroxidase activity GO:0005515 protein binding	GO:0055114 oxidation-reduction process GO:0006979 response to oxidative stress GO:0006804 peroxidase reaction	GO:0005576 extracellular region GO:0005737 cytoplasm
ColeIsotig10824	GO:0030599 pectinesterase activity GO:0004857 enzyme inhibitor activity	GO:0043086 negative regulation of catalytic activity GO:0005982 starch metabolic process GO:0005985 sucrose metabolic process
ColeIsotig10825	GO:0016740 transferase activity GO:0045174 glutathione dehydrogenase (ascorbate) activity	GO:0010731 protein glutathionylation GO:0055114 oxidation-reduction process GO:0006118 electron transport GO:0006749 glutathione metabolic process GO:0019852 L-ascorbic acid metabolic process	GO:0009570 chloroplast stroma
ColeIsotig10828	GO:0005198 structural molecule activity GO:0051536 iron-sulfur cluster binding	GO:0016226 iron-sulfur cluster assembly
ColeIsotig10829	GO:0000166 nucleotide binding GO:0043566 structure-specific DNA binding	GO:0006970 response to osmotic stress	GO:0044444 cytoplasmic part GO:0005634 nucleus
ColeIsotig1083	GO:0005543 phospholipid binding GO:0005096 GTPase activator activity	GO:0043547 positive regulation of GTPase activity GO:0007165 signal transduction	GO:0009535 chloroplast thylakoid membrane
ColeIsotig10831	GO:0005215 transporter activity	GO:0006814 sodium ion transport	GO:0005739 mitochondrion
ColeIsotig10832	GO:0005215 transporter activity	GO:0006810 transport	GO:0016021 integral to membrane
ColeIsotig10833	GO:0005516 calmodulin binding	GO:0009933 meristem structural organization GO:0048366 leaf development
ColeIsotig10834	GO:0008233 peptidase activity	GO:0030163 protein catabolic process GO:0006508 proteolysis
ColeIsotig10837	GO:0016787 hydrolase activity	GO:0008152 metabolic process
ColeIsotig10838			GO:0016020 membrane
ColeIsotig10839		GO:0051260 protein homooligomerization
ColeIsotig1084	GO:0005543 phospholipid binding GO:0005096 GTPase activator activity	GO:0043547 positive regulation of GTPase activity GO:0007165 signal transduction	GO:0009535 chloroplast thylakoid membrane
ColeIsotig10844	GO:0008143 poly(A) RNA binding GO:0000166 nucleotide binding	GO:0010048 vernalization response	GO:0005737 cytoplasm GO:0005634 nucleus
ColeIsotig10846	GO:0003676 nucleic acid binding GO:0005524 ATP binding GO:0008026 ATP-dependent helicase activity
ColeIsotig1085		GO:0010413 glucuronoxylan metabolic process
ColeIsotig10850	GO:0005524 ATP binding GO:0016887 ATPase activity	GO:0006200 ATP catabolic process	GO:0016020 membrane
ColeIsotig10853	GO:0005215 transporter activity GO:0016887 ATPase activity GO:0005524 ATP binding	GO:0006096 glycolysis GO:0046686 response to cadmium ion GO:0006200 ATP catabolic process GO:0006606 protein import into nucleus	GO:0005829 cytosol
ColeIsotig10855		GO:0045132 meiotic chromosome segregation	GO:0005634 nucleus
ColeIsotig10857	GO:0016779 nucleotidyltransferase activity	GO:0046686 response to cadmium ion GO:0009058 biosynthetic process	GO:0005777 peroxisome
ColeIsotig10859	GO:0003677 DNA binding		GO:0005634 nucleus
ColeIsotig10860	GO:0043565 sequence-specific DNA binding GO:0003700 sequence-specific DNA binding transcription factor activity	GO:0006990 positive regulation of transcription from RNA polymerase II promoter involved in unfolded protein response	GO:0048471 perinuclear region of cytoplasm GO:0005635 nuclear envelope GO:0016020 membrane GO:0005783 endoplasmic reticulum GO:0005667 transcription factor complex GO:0045449
ColeIsotig10861		GO:0009741 response to brassinosteroid stimulus	GO:0009505 plant-type cell wall
ColeIsotig10862	GO:0005524 ATP binding GO:0004814 arginine-tRNA ligase activity	GO:0006164 purine nucleotide biosynthetic process GO:0048825 cotyledon development GO:0006525 arginine metabolic process GO:0006560 proline metabolic process	GO:0005739 mitochondrion GO:0009570 chloroplast stroma
ColeIsotig10863		GO:0009853 photorespiration
ColeIsotig10864	GO:0015450 P-P-bond-hydrolysis-driven protein transmembrane transporter activity	GO:0009306 protein secretion GO:0010027 thylakoid membrane organization GO:0009688 abscisic acid biosynthetic process GO:0009567 double fertilization forming a zygote and endosperm	GO:0043235 receptor complex GO:0031361 integral to thylakoid membrane GO:0009535 chloroplast thylakoid membrane GO:0009941 chloroplast envelope
ColeIsotig10868		GO:0006950 response to stress
ColeIsotig10869		GO:0005976 polysaccharide metabolic process	GO:0016020 membrane
ColeIsotig10874	GO:0008270 zinc ion binding GO:0003676 nucleic acid binding
ColeIsotig10878	GO:0008270 zinc ion binding	GO:0009299 mRNA transcription GO:0009416 response to light stimulus	GO:0031351 integral to plastid membrane GO:0009535 chloroplast thylakoid membrane
ColeIsotig10880	GO:0046872 metal ion binding GO:0016491 oxidoreductase activity GO:0019825 oxygen binding	GO:0005783 endoplasmic reticulum
ColeIsotig10882			GO:0005739 mitochondrion
ColeIsotig10883	GO:0000156 phosphorelay response regulator activity	GO:0000160 phosphorelay signal transduction system GO:0035556 intracellular signal transduction GO:0006355 regulation of transcription, DNA-dependent GO:0048366 leaf development	GO:0005739 mitochondrion GO:0009706 chloroplast inner membrane GO:0045449
ColeIsotig10888	GO:0009055 electron carrier activity GO:0015035 protein disulfide oxidoreductase activity	GO:0045454 cell redox homeostasis GO:0006118 electron transport
ColeIsotig1089	GO:0015416 organic phosphonate transmembrane-transporting ATPase activity GO:0005524 ATP binding	GO:0010025 wax biosynthetic process GO:0006200 ATP catabolic process GO:0080167 response to karrikin GO:0015716 organic phosphonate transport GO:0015748 organophosphate ester transport	GO:0016020 membrane
ColeIsotig10891	GO:0005215 transporter activity	GO:0006810 transport	GO:0016021 integral to membrane
ColeIsotig10893	GO:0009013 succinate-semialdehyde dehydrogenase [NAD(P)+] activity	GO:0055114 oxidation-reduction process GO:0009450 gamma-aminobutyric acid catabolic process GO:0006570 tyrosine metabolic process
ColeIsotig10894	GO:0008234 cysteine-type peptidase activity	GO:0006508 proteolysis
ColeIsotig10896	GO:0022891 substrate-specific transmembrane transporter activity GO:0032440 2-alkenal reductase [NAD(P)] activity	GO:0055085 transmembrane transport GO:0008643 carbohydrate transport GO:0055114 oxidation-reduction process	GO:0005773 vacuole GO:0005886 plasma membrane GO:0016021 integral to membrane
ColeIsotig10898	GO:0003684 damaged DNA binding	GO:0043161 proteasomal ubiquitin-dependent protein catabolic process GO:0006289 nucleotide-excision repair	GO:0005634 nucleus
ColeIsotig1090	GO:0005524 ATP binding GO:0016887 ATPase activity	GO:0006200 ATP catabolic process	GO:0016020 membrane
ColeIsotig10903	GO:0008270 zinc ion binding
ColeIsotig10904	GO:0003700 sequence-specific DNA binding transcription factor activity GO:0043565 sequence-specific DNA binding	GO:0006355 regulation of transcription, DNA-dependent	GO:0005667 transcription factor complex GO:0045449
ColeIsotig10907	GO:0008270 zinc ion binding
ColeIsotig1091	GO:0046872 metal ion binding GO:0009055 electron carrier activity GO:0051537 2 iron, 2 sulfur cluster binding	GO:0022900 electron transport chain GO:0006118 electron transport
ColeIsotig10911	GO:0050660 flavin adenine dinucleotide binding GO:0008137 NADH dehydrogenase (ubiquinone) activity GO:0005509 calcium ion binding	GO:0006120 mitochondrial electron transport, NADH to ubiquinone GO:0006744 ubiquinone biosynthetic process GO:0006814 sodium ion transport GO:0015992 proton transport	GO:0031314 extrinsic to mitochondrial inner membrane
ColeIsotig10912	GO:0003924 GTPase activity GO:0005525 GTP binding	GO:0006184 GTP catabolic process
ColeIsotig10916	GO:0008270 zinc ion binding	GO:0006355 regulation of transcription, DNA-dependent	GO:0005634 nucleus
ColeIsotig10919		GO:0055085 transmembrane transport	GO:0016021 integral to membrane
ColeIsotig1092	GO:0003735 structural constituent of ribosome GO:0008097 5S rRNA binding	GO:0009955 adaxial/abaxial pattern specification GO:0009965 leaf morphogenesis GO:0010015 root morphogenesis GO:0008283 cell proliferation GO:0042254 ribosome biogenesis	GO:0005730 nucleolus GO:0009507 chloroplast GO:0005773 vacuole GO:0022625 cytosolic large ribosomal subunit GO:0005886 plasma membrane
ColeIsotig10920	GO:0034722 gamma-glutamyl-peptidase activity	GO:0006541 glutamine metabolic process
ColeIsotig10924	GO:0046872 metal ion binding GO:0005524 ATP binding GO:0016887 ATPase activity	GO:0006810 transport GO:0006200 ATP catabolic process	GO:0005783 endoplasmic reticulum
ColeIsotig10925	GO:0004722 protein serine/threonine phosphatase activity	GO:0006470 protein dephosphorylation	GO:0008287 protein serine/threonine phosphatase complex
ColeIsotig10927	GO:0001758 retinal dehydrogenase activity GO:0050269 coniferyl-aldehyde dehydrogenase activity	GO:0009699 phenylpropanoid biosynthetic process GO:0055114 oxidation-reduction process GO:0042572 retinol metabolic process
ColeIsotig10928	GO:0016829 lyase activity	GO:0009414 response to water deprivation	GO:0005576 extracellular region
ColeIsotig10929		GO:0006886 intracellular protein transport	GO:0030131 clathrin adaptor complex
ColeIsotig1093	GO:0008270 zinc ion binding GO:0004550 nucleoside diphosphate kinase activity GO:0050897 cobalt ion binding GO:0005524 ATP binding	GO:0006241 CTP biosynthetic process GO:0006165 nucleoside diphosphate phosphorylation GO:0006183 GTP biosynthetic process GO:0006228 UTP biosynthetic process GO:0006979 response to oxidative stress GO:0006144 purine nucleobase metabolic process GO:0006206 pyrimidine nucleobase metabolic process	GO:0009536 plastid GO:0005743 mitochondrial inner membrane
ColeIsotig10930	GO:0003700 sequence-specific DNA binding transcription factor activity GO:0043565 sequence-specific DNA binding	GO:0006355 regulation of transcription, DNA-dependent	GO:0005667 transcription factor complex GO:0045449
ColeIsotig10934			GO:0005634 nucleus
ColeIsotig10937	GO:0002161 aminoacyl-tRNA editing activity GO:0004823 leucine-tRNA ligase activity GO:0005524 ATP binding	GO:0006450 regulation of translational fidelity GO:0006429 leucyl-tRNA aminoacylation GO:0009097 isoleucine biosynthetic process GO:0009098 leucine biosynthetic process GO:0009099 valine biosynthetic process	GO:0009507 chloroplast
ColeIsotig10939	GO:0015297 antiporter activity GO:0015238 drug transmembrane transporter activity	GO:0006855 drug transmembrane transport	GO:0016020 membrane
ColeIsotig1094	GO:0004550 nucleoside diphosphate kinase activity GO:0005524 ATP binding	GO:0006165 nucleoside diphosphate phosphorylation GO:0006228 UTP biosynthetic process GO:0006183 GTP biosynthetic process GO:0006241 CTP biosynthetic process GO:0006144 purine nucleobase metabolic process GO:0006206 pyrimidine nucleobase metabolic process
ColeIsotig10945	GO:0016491 oxidoreductase activity	GO:0046686 response to cadmium ion GO:0055114 oxidation-reduction process	GO:0009941 chloroplast envelope GO:0005886 plasma membrane
ColeIsotig10947	GO:0016597 amino acid binding	GO:0008152 metabolic process	GO:0005634 nucleus
ColeIsotig10948	GO:0003735 structural constituent of ribosome	GO:0006412 translation GO:0042254 ribosome biogenesis	GO:0005840 ribosome
ColeIsotig10949	GO:0019843 rRNA binding	GO:0022627 cytosolic small ribosomal subunit
ColeIsotig10950	GO:0051287 NAD binding GO:0047631 ADP-ribose diphosphatase activity	GO:0006144 purine nucleobase metabolic process
ColeIsotig10951	GO:0003676 nucleic acid binding
ColeIsotig10952	GO:0004252 serine-type endopeptidase activity	GO:0006508 proteolysis
ColeIsotig10954	GO:0005089 Rho guanyl-nucleotide exchange factor activity	GO:0043087 regulation of GTPase activity
ColeIsotig10957	GO:0008237 metallopeptidase activity GO:0008270 zinc ion binding GO:0004177 aminopeptidase activity	GO:0046686 response to cadmium ion GO:0006508 proteolysis	GO:0005886 plasma membrane
ColeIsotig10959			GO:0009570 chloroplast stroma
ColeIsotig1096	GO:0005524 ATP binding GO:0004674 protein serine/threonine kinase activity	GO:0006468 protein phosphorylation GO:0009069 serine family amino acid metabolic process
ColeIsotig10960	GO:0016811 hydrolase activity, acting on carbon-nitrogen (but not peptide) bonds, in linear amides	GO:0006807 nitrogen compound metabolic process
ColeIsotig10964			GO:0009505 plant-type cell wall
ColeIsotig10966	GO:0005524 ATP binding GO:0004674 protein serine/threonine kinase activity	GO:0006468 protein phosphorylation GO:0009069 serine family amino acid metabolic process
ColeIsotig10968	GO:0046872 metal ion binding
ColeIsotig1097	GO:0004674 protein serine/threonine kinase activity GO:0005524 ATP binding	GO:0006468 protein phosphorylation GO:0048364 root development GO:0009850 auxin metabolic process GO:0009741 response to brassinosteroid stimulus GO:0009826 unidimensional cell growth GO:0009069 serine family amino acid metabolic process	GO:0005634 nucleus
ColeIsotig10970	GO:0003964 RNA-directed DNA polymerase activity GO:0003723 RNA binding	GO:0006278 RNA-dependent DNA replication
ColeIsotig10972		GO:0030244 cellulose biosynthetic process	GO:0005802 trans-Golgi network
ColeIsotig10976		GO:0007017 microtubule-based process	GO:0005875 microtubule associated complex
ColeIsotig1098	GO:0005524 ATP binding GO:0004674 protein serine/threonine kinase activity	GO:0006468 protein phosphorylation GO:0009069 serine family amino acid metabolic process
ColeIsotig10980	GO:0008270 zinc ion binding GO:0016491 oxidoreductase activity	GO:0055114 oxidation-reduction process
ColeIsotig10982		GO:0044699 single-organism process
ColeIsotig10983	GO:0004853 uroporphyrinogen decarboxylase activity	GO:0006782 protoporphyrinogen IX biosynthetic process GO:0006569 tryptophan catabolic process GO:0046686 response to cadmium ion GO:0015994 chlorophyll metabolic process	GO:0009570 chloroplast stroma
ColeIsotig10989	GO:0003700 sequence-specific DNA binding transcription factor activity GO:0003677 DNA binding GO:0046983 protein dimerization activity	GO:0006355 regulation of transcription, DNA-dependent	GO:0005667 transcription factor complex GO:0045449
ColeIsotig10990	GO:0003917 DNA topoisomerase type I activity GO:0003677 DNA binding GO:0008270 zinc ion binding	GO:0006265 DNA topological change	GO:0005694 chromosome
ColeIsotig10991			GO:0009535 chloroplast thylakoid membrane
ColeIsotig10992	GO:0050253 retinyl-palmitate esterase activity GO:0080031 methyl salicylate esterase activity GO:0004091 carboxylesterase activity GO:0080032 methyl jasmonate esterase activity GO:0080030 methyl indole-3-acetate esterase activity	GO:0042572 retinol metabolic process
ColeIsotig10994	GO:0003923 GPI-anchor transamidase activity	GO:0042732 D-xylose metabolic process	GO:0009507 chloroplast GO:0042765 GPI-anchor transamidase complex
ColeIsotig10995	GO:0003677 DNA binding GO:0008270 zinc ion binding GO:0003682 chromatin binding	GO:0009753 response to jasmonic acid stimulus GO:0009723 response to ethylene stimulus	GO:0000785 chromatin
ColeIsotig10999	GO:0008425 2-polyprenyl-6-methoxy-1,4-benzoquinone methyltransferase activity	GO:0032259 methylation
ColeIsotig11000	GO:0019901 protein kinase binding GO:0032794 GTPase activating protein binding GO:0005525 GTP binding GO:0003924 GTPase activity	GO:0051650 establishment of vesicle localization GO:0009825 multidimensional cell growth GO:0009734 auxin mediated signaling pathway GO:0043481 anthocyanin accumulation in tissues in response to UV light GO:0048767 root hair elongation GO:0030833 regulation of actin filament polymerization GO:0010817 regulation of hormone levels GO:0007264 small GTPase mediated signal transduction GO:0000271 poly…	GO:0030427 site of polarized growth GO:0009524 phragmoplast GO:0005730 nucleolus GO:0005819 spindle GO:0045177 apical part of cell GO:0005886 plasma membrane
ColeIsotig11001	GO:0003677 DNA binding GO:0046983 protein dimerization activity	GO:0006355 regulation of transcription, DNA-dependent GO:0009734 auxin mediated signaling pathway	GO:0005634 nucleus
ColeIsotig11010	GO:0003735 structural constituent of ribosome	GO:0006412 translation GO:0032968 positive regulation of transcription elongation from RNA polymerase II promoter GO:0042254 ribosome biogenesis	GO:0005840 ribosome
ColeIsotig11013	GO:0015491 cation:cation antiporter activity	GO:0006812 cation transport GO:0055085 transmembrane transport	GO:0016021 integral to membrane
ColeIsotig11015			GO:0005886 plasma membrane
ColeIsotig11016	GO:0016165 linoleate 13S-lipoxygenase activity	GO:0009555 pollen development GO:0009644 response to high light intensity GO:0009901 anther dehiscence
ColeIsotig11017	GO:0016616 oxidoreductase activity, acting on the CH-OH group of donors, NAD or NADP as acceptor	GO:0006760 folic acid-containing compound metabolic process GO:0055114 oxidation-reduction process	GO:0005829 cytosol
ColeIsotig11018	GO:0005524 ATP binding GO:0004396 hexokinase activity	GO:0016310 phosphorylation GO:0006096 glycolysis GO:0005982 starch metabolic process GO:0005985 sucrose metabolic process GO:0006000 fructose metabolic process GO:0006012 galactose metabolic process GO:0006013 mannose metabolic process GO:0006040 amino sugar metabolic process GO:0006094 gluconeogenesis GO:0019872 streptomycin biosynthetic process
ColeIsotig11021		GO:0009058 biosynthetic process	GO:0009535 chloroplast thylakoid membrane
ColeIsotig11022	GO:0016884 carbon-nitrogen ligase activity, with glutamine as amido-N-donor GO:0047412 N-(long-chain-acyl)ethanolamine deacylase activity GO:0016740 transferase activity	GO:0042742 defense response to bacterium GO:0006807 nitrogen compound metabolic process	GO:0005773 vacuole GO:0005886 plasma membrane GO:0005783 endoplasmic reticulum
ColeIsotig11023			GO:0016021 integral to membrane
ColeIsotig11026	GO:0008324 cation transmembrane transporter activity	GO:0006812 cation transport	GO:0016020 membrane
ColeIsotig11027	GO:0008270 zinc ion binding
ColeIsotig11029	GO:0004467 long-chain fatty acid-CoA ligase activity	GO:0009611 response to wounding GO:0001676 long-chain fatty acid metabolic process GO:0009805 coumarin biosynthetic process	GO:0005794 Golgi apparatus GO:0005886 plasma membrane GO:0005634 nucleus GO:0005829 cytosol
ColeIsotig11032	GO:0004563 beta-N-acetylhexosaminidase activity	GO:0005975 carbohydrate metabolic process GO:0001575 globoside metabolic process GO:0006027 glycosaminoglycan catabolic process GO:0006040 amino sugar metabolic process	GO:0009505 plant-type cell wall
ColeIsotig11035	GO:0008270 zinc ion binding
ColeIsotig11036	GO:0004462 lactoylglutathione lyase activity	GO:0009741 response to brassinosteroid stimulus GO:0006090 pyruvate metabolic process	GO:0005739 mitochondrion
ColeIsotig11037	GO:0005525 GTP binding GO:0016787 hydrolase activity	GO:0007264 small GTPase mediated signal transduction GO:0015031 protein transport	GO:0009507 chloroplast
ColeIsotig11044	GO:0003676 nucleic acid binding GO:0030246 carbohydrate binding GO:0004565 beta-galactosidase activity GO:0008270 zinc ion binding	GO:0015074 DNA integration GO:0006012 galactose metabolic process GO:0006027 glycosaminoglycan catabolic process GO:0006687 glycosphingolipid metabolic process GO:0046486 glycerolipid metabolic process	GO:0009341 beta-galactosidase complex
ColeIsotig11045	GO:0004713 protein tyrosine kinase activity GO:0016597 amino acid binding GO:0005524 ATP binding GO:0004674 protein serine/threonine kinase activity	GO:0006468 protein phosphorylation GO:0009069 serine family amino acid metabolic process
ColeIsotig11050	GO:0020037 heme binding GO:0016705 oxidoreductase activity, acting on paired donors, with incorporation or reduction of molecular oxygen GO:0004497 monooxygenase activity GO:0005506 iron ion binding GO:0009055 electron carrier activity	GO:0055114 oxidation-reduction process GO:0006118 electron transport
ColeIsotig11051	GO:0004673 protein histidine kinase activity GO:0046872 metal ion binding GO:0005524 ATP binding GO:0050521 alpha-glucan, water dikinase activity	GO:0009610 response to symbiotic fungus GO:0005983 starch catabolic process GO:0009631 cold acclimation GO:0016310 phosphorylation	GO:0005739 mitochondrion GO:0009941 chloroplast envelope GO:0009570 chloroplast stroma GO:0009365 protein histidine kinase complex
ColeIsotig11052		GO:0009737 response to abscisic acid stimulus	GO:0005783 endoplasmic reticulum
ColeIsotig11053	GO:0003743 translation initiation factor activity	GO:0006446 regulation of translational initiation	GO:0005886 plasma membrane GO:0005840 ribosome
ColeIsotig11054	GO:0004834 tryptophan synthase activity GO:0030170 pyridoxal phosphate binding	GO:0000162 tryptophan biosynthetic process GO:0006571 tyrosine biosynthetic process GO:0009094 L-phenylalanine biosynthetic process
ColeIsotig11056	GO:0046983 protein dimerization activity
ColeIsotig11060		GO:0045040 protein import into mitochondrial outer membrane	GO:0005742 mitochondrial outer membrane translocase complex
ColeIsotig11063	GO:0004672 protein kinase activity GO:0000166 nucleotide binding
ColeIsotig11064	GO:0003700 sequence-specific DNA binding transcription factor activity GO:0008270 zinc ion binding	GO:0006355 regulation of transcription, DNA-dependent	GO:0005667 transcription factor complex GO:0045449
ColeIsotig11065	GO:0005319 lipid transporter activity	GO:0006869 lipid transport	GO:0016021 integral to membrane
ColeIsotig11068	GO:0003743 translation initiation factor activity GO:0008026 ATP-dependent helicase activity GO:0005524 ATP binding	GO:0046686 response to cadmium ion GO:0006446 regulation of translational initiation	GO:0005829 cytosol GO:0005730 nucleolus GO:0009505 plant-type cell wall GO:0005886 plasma membrane GO:0005840 ribosome
ColeIsotig1107	GO:0097159 organic cyclic compound binding GO:1901363 heterocyclic compound binding
ColeIsotig11071	GO:0003677 DNA binding GO:0003743 translation initiation factor activity	GO:0016070 RNA metabolic process GO:0006446 regulation of translational initiation	GO:0005840 ribosome
ColeIsotig11076	GO:0080116 glucuronoxylan glucuronosyltransferase activity	GO:0009834 secondary cell wall biogenesis	GO:0005794 Golgi apparatus GO:0016020 membrane
ColeIsotig11077	GO:0046872 metal ion binding GO:0004722 protein serine/threonine phosphatase activity	GO:0042742 defense response to bacterium GO:0006470 protein dephosphorylation	GO:0005886 plasma membrane GO:0008287 protein serine/threonine phosphatase complex
ColeIsotig11078	GO:0003700 sequence-specific DNA binding transcription factor activity GO:0043565 sequence-specific DNA binding	GO:0006355 regulation of transcription, DNA-dependent	GO:0005667 transcription factor complex GO:0045449
ColeIsotig11079	GO:0003735 structural constituent of ribosome	GO:0006412 translation GO:0042254 ribosome biogenesis	GO:0022625 cytosolic large ribosomal subunit
ColeIsotig1108	GO:0003676 nucleic acid binding GO:0016853 isomerase activity GO:0000166 nucleotide binding
ColeIsotig11080		GO:0016559 peroxisome fission	GO:0005779 integral to peroxisomal membrane
ColeIsotig11082	GO:0003677 DNA binding		GO:0005634 nucleus
ColeIsotig11085	GO:0008676 3-deoxy-8-phosphooctulonate synthase activity	GO:0019294 keto-3-deoxy-D-manno-octulosonic acid biosynthetic process	GO:0005829 cytosol
ColeIsotig11087	GO:0015450 P-P-bond-hydrolysis-driven protein transmembrane transporter activity	GO:0006605 protein targeting	GO:0005789 endoplasmic reticulum membrane GO:0005886 plasma membrane GO:0016021 integral to membrane GO:0009941 chloroplast envelope
ColeIsotig1109		GO:0007034 vacuolar transport	GO:0005771 multivesicular body
ColeIsotig11090	GO:0003677 DNA binding	GO:0006355 regulation of transcription, DNA-dependent GO:0000077 DNA damage checkpoint GO:0040020 regulation of meiosis
ColeIsotig11096	GO:0004650 polygalacturonase activity	GO:0005982 starch metabolic process GO:0005985 sucrose metabolic process	GO:0005576 extracellular region GO:0005886 plasma membrane
ColeIsotig11097	GO:0005524 ATP binding GO:0004709 MAP kinase kinase kinase activity GO:0004714 transmembrane receptor protein tyrosine kinase activity	GO:0000186 activation of MAPKK activity GO:0048544 recognition of pollen GO:0007178 transmembrane receptor protein serine/threonine kinase signaling pathway GO:0009069 serine family amino acid metabolic process GO:0007169 transmembrane receptor protein tyrosine kinase signaling pathway
ColeIsotig11099			GO:0045271 respiratory chain complex I
ColeIsotig111	GO:0003735 structural constituent of ribosome GO:0003723 RNA binding	GO:0006412 translation GO:0042254 ribosome biogenesis	GO:0015935 small ribosomal subunit
ColeIsotig11100		GO:0042221 response to chemical stimulus
ColeIsotig11102	GO:0003677 DNA binding	GO:0010019 chloroplast-nucleus signaling pathway	GO:0009507 chloroplast
ColeIsotig11104	GO:0004519 endonuclease activity GO:0003676 nucleic acid binding	GO:0006308 DNA catabolic process
ColeIsotig11105	GO:0009055 electron carrier activity GO:0016853 isomerase activity GO:0004579 dolichyl-diphosphooligosaccharide-protein glycotransferase activity GO:0015035 protein disulfide oxidoreductase activity	GO:0006979 response to oxidative stress GO:0045454 cell redox homeostasis GO:0006662 glycerol ether metabolic process GO:0006118 electron transport GO:0018279 protein N-linked glycosylation via asparagine	GO:0005886 plasma membrane GO:0009507 chloroplast GO:0005739 mitochondrion GO:0008250 oligosaccharyltransferase complex
ColeIsotig11107	GO:0005507 copper ion binding GO:0052716 hydroquinone:oxygen oxidoreductase activity GO:0008447 L-ascorbate oxidase activity	GO:0009834 secondary cell wall biogenesis GO:0046274 lignin catabolic process GO:0055114 oxidation-reduction process GO:0006118 electron transport GO:0019852 L-ascorbic acid metabolic process	GO:0048046 apoplast
ColeIsotig11108	GO:0046872 metal ion binding GO:0004722 protein serine/threonine phosphatase activity	GO:0006470 protein dephosphorylation	GO:0008287 protein serine/threonine phosphatase complex
ColeIsotig1111		GO:0007034 vacuolar transport	GO:0005771 multivesicular body
ColeIsotig11110	GO:0008553 hydrogen-exporting ATPase activity, phosphorylative mechanism GO:0046872 metal ion binding GO:0005524 ATP binding	GO:0009414 response to water deprivation GO:0006754 ATP biosynthetic process GO:0009737 response to abscisic acid stimulus GO:0006200 ATP catabolic process GO:0006119 oxidative phosphorylation	GO:0005773 vacuole GO:0016021 integral to membrane GO:0005886 plasma membrane GO:0005634 nucleus
ColeIsotig11111	GO:0022891 substrate-specific transmembrane transporter activity	GO:0055085 transmembrane transport	GO:0016021 integral to membrane
ColeIsotig11114	GO:0031418 L-ascorbic acid binding GO:0005506 iron ion binding GO:0016706 oxidoreductase activity, acting on paired donors, with incorporation or reduction of molecular oxygen, 2-oxoglutarate as one donor, and incorporation of one atom each of oxygen into both donors	GO:0055114 oxidation-reduction process
ColeIsotig11118	GO:0008270 zinc ion binding
ColeIsotig11121	GO:0080065 4-alpha-methyl-delta7-sterol-4alpha-methyl oxidase activity GO:0005506 iron ion binding	GO:0046520 sphingoid biosynthetic process GO:0006633 fatty acid biosynthetic process GO:0055114 oxidation-reduction process GO:0006333 chromatin assembly or disassembly GO:0016126 sterol biosynthetic process	GO:0016021 integral to membrane GO:0009941 chloroplast envelope
ColeIsotig11122	GO:0002161 aminoacyl-tRNA editing activity	GO:0006450 regulation of translational fidelity
ColeIsotig11124	GO:0004842 ubiquitin-protein ligase activity	GO:0016567 protein ubiquitination	GO:0000151 ubiquitin ligase complex
ColeIsotig11125	GO:0003899 DNA-directed RNA polymerase activity	GO:0010508 positive regulation of autophagy GO:0006144 purine nucleobase metabolic process GO:0006206 pyrimidine nucleobase metabolic process GO:0006351 transcription, DNA-dependent	GO:0005730 nucleolus
ColeIsotig11129	GO:0015131 oxaloacetate transmembrane transporter activity GO:0015367 oxoglutarate:malate antiporter activity GO:0005313 L-glutamate transmembrane transporter activity	GO:0015813 L-glutamate transport GO:0009624 response to nematode	GO:0009941 chloroplast envelope GO:0009534 chloroplast thylakoid GO:0016020 membrane
ColeIsotig11130			GO:0005634 nucleus
ColeIsotig11132	GO:0004321 fatty-acyl-CoA synthase activity GO:0047077 Photinus-luciferin 4-monooxygenase (ATP-hydrolyzing) activity GO:0016207 4-coumarate-CoA ligase activity	GO:0009695 jasmonic acid biosynthetic process GO:0055114 oxidation-reduction process GO:0006633 fatty acid biosynthetic process GO:0042967 acyl-carrier-protein biosynthetic process GO:0009805 coumarin biosynthetic process GO:0009809 lignin biosynthetic process GO:0009811 stilbene biosynthetic process	GO:0005777 peroxisome GO:0005836 fatty-acyl-CoA synthase complex
ColeIsotig11135		GO:0055085 transmembrane transport	GO:0016021 integral to membrane
ColeIsotig11137	GO:0003924 GTPase activity GO:0005200 structural constituent of cytoskeleton GO:0005525 GTP binding	GO:0007017 microtubule-based process	GO:0005874 microtubule GO:0005737 cytoplasm GO:0005886 plasma membrane
ColeIsotig11141	GO:0003735 structural constituent of ribosome GO:0005524 ATP binding GO:0051082 unfolded protein binding	GO:0006457 protein folding GO:0006950 response to stress GO:0006412 translation GO:0042254 ribosome biogenesis	GO:0005840 ribosome
ColeIsotig11143	GO:0008270 zinc ion binding GO:0008060 ARF GTPase activator activity	GO:0009793 embryo development ending in seed dormancy GO:0032312 regulation of ARF GTPase activity GO:0009555 pollen development GO:0009737 response to abscisic acid stimulus
ColeIsotig11144	GO:0005507 copper ion binding GO:0004008 copper-exporting ATPase activity GO:0005524 ATP binding	GO:0060003 copper ion export	GO:0016021 integral to membrane
ColeIsotig11146	GO:0022891 substrate-specific transmembrane transporter activity GO:0032440 2-alkenal reductase [NAD(P)] activity	GO:0055085 transmembrane transport GO:0008643 carbohydrate transport GO:0055114 oxidation-reduction process	GO:0005773 vacuole GO:0005886 plasma membrane GO:0016021 integral to membrane
ColeIsotig11149		GO:0050896 response to stimulus
ColeIsotig11150	GO:0003735 structural constituent of ribosome	GO:0001510 RNA methylation GO:0006412 translation GO:0042254 ribosome biogenesis	GO:0005730 nucleolus GO:0022627 cytosolic small ribosomal subunit GO:0005739 mitochondrion
ColeIsotig11154	GO:0017111 nucleoside-triphosphatase activity GO:0005524 ATP binding
ColeIsotig11158	GO:0004185 serine-type carboxypeptidase activity	GO:0006508 proteolysis
ColeIsotig11159	GO:0051082 unfolded protein binding	GO:0006457 protein folding	GO:0016272 prefoldin complex
ColeIsotig11161			GO:0016020 membrane
ColeIsotig11163	GO:0051536 iron-sulfur cluster binding GO:0009055 electron carrier activity GO:0005524 ATP binding GO:0016887 ATPase activity	GO:0006200 ATP catabolic process GO:0006118 electron transport
ColeIsotig11165		GO:0006950 response to stress
ColeIsotig11166			GO:0005643 nuclear pore
ColeIsotig11168			GO:0005783 endoplasmic reticulum
ColeIsotig11169	GO:0046872 metal ion binding GO:0015099 nickel cation transmembrane transporter activity GO:0015087 cobalt ion transmembrane transporter activity	GO:0006824 cobalt ion transport GO:0035444 nickel cation transmembrane transport	GO:0016021 integral to membrane
ColeIsotig11171	GO:0043565 sequence-specific DNA binding GO:0003700 sequence-specific DNA binding transcription factor activity	GO:0006355 regulation of transcription, DNA-dependent GO:0010255 glucose mediated signaling pathway GO:0009738 abscisic acid mediated signaling pathway	GO:0005667 transcription factor complex GO:0045449
ColeIsotig11172	GO:0016491 oxidoreductase activity GO:0051537 2 iron, 2 sulfur cluster binding	GO:0055114 oxidation-reduction process	GO:0009941 chloroplast envelope GO:0009535 chloroplast thylakoid membrane
ColeIsotig11173	GO:0046983 protein dimerization activity GO:0003677 DNA binding	GO:0009791 post-embryonic development
ColeIsotig11174	GO:0003743 translation initiation factor activity GO:0031369 translation initiation factor binding	GO:0001731 formation of translation preinitiation complex GO:0006446 regulation of translational initiation	GO:0005829 cytosol GO:0016282 eukaryotic 43S preinitiation complex GO:0005852 eukaryotic translation initiation factor 3 complex GO:0033290 eukaryotic 48S preinitiation complex GO:0005634 nucleus GO:0005840 ribosome
ColeIsotig11175	GO:0008270 zinc ion binding GO:0003676 nucleic acid binding
ColeIsotig11178	GO:0009976 tocopherol cyclase activity
ColeIsotig11179			GO:0009507 chloroplast
ColeIsotig1118	GO:0008270 zinc ion binding
ColeIsotig11180		GO:0006457 protein folding
ColeIsotig11182	GO:0005524 ATP binding GO:0004826 phenylalanine-tRNA ligase activity GO:0000287 magnesium ion binding GO:0000049 tRNA binding	GO:0006432 phenylalanyl-tRNA aminoacylation GO:0000162 tryptophan biosynthetic process GO:0006571 tyrosine biosynthetic process GO:0009094 L-phenylalanine biosynthetic process	GO:0009328 phenylalanine-tRNA ligase complex
ColeIsotig11183	GO:0005484 SNAP receptor activity	GO:0006944 cellular membrane fusion GO:0016192 vesicle-mediated transport	GO:0005789 endoplasmic reticulum membrane GO:0005795 Golgi stack
ColeIsotig1119	GO:0046872 metal ion binding
ColeIsotig11190	GO:0016811 hydrolase activity, acting on carbon-nitrogen (but not peptide) bonds, in linear amides	GO:0006672 ceramide metabolic process	GO:0016021 integral to membrane GO:0005783 endoplasmic reticulum
ColeIsotig11192			GO:0016021 integral to membrane
ColeIsotig11193		GO:0015031 protein transport
ColeIsotig11196	GO:0003700 sequence-specific DNA binding transcription factor activity GO:0043565 sequence-specific DNA binding	GO:0006355 regulation of transcription, DNA-dependent	GO:0005667 transcription factor complex GO:0045449
ColeIsotig11197	GO:0016874 ligase activity
ColeIsotig11198	GO:0008270 zinc ion binding GO:0003677 DNA binding
ColeIsotig112	GO:0003735 structural constituent of ribosome GO:0003723 RNA binding	GO:0006412 translation GO:0042254 ribosome biogenesis	GO:0015935 small ribosomal subunit
ColeIsotig1120	GO:0003712 transcription cofactor activity	GO:0006355 regulation of transcription, DNA-dependent	GO:0005667 transcription factor complex GO:0045449
ColeIsotig11201	GO:0003755 peptidyl-prolyl cis-trans isomerase activity	GO:0000413 protein peptidyl-prolyl isomerization
ColeIsotig11203	GO:0005525 GTP binding GO:0016787 hydrolase activity	GO:0007264 small GTPase mediated signal transduction	GO:0005622 intracellular
ColeIsotig11204	GO:0000287 magnesium ion binding GO:0003924 GTPase activity GO:0005525 GTP binding	GO:0006184 GTP catabolic process
ColeIsotig11205	GO:0005525 GTP binding	GO:0000398 mRNA splicing, via spliceosome	GO:0005689 U12-type spliceosomal complex
ColeIsotig11209	GO:0004553 hydrolase activity, hydrolyzing O-glycosyl compounds GO:0016762 xyloglucan:xyloglucosyl transferase activity	GO:0006073 cellular glucan metabolic process	GO:0048046 apoplast GO:0005618 cell wall
ColeIsotig1121	GO:0003676 nucleic acid binding GO:0046983 protein dimerization activity
ColeIsotig11210			GO:0009570 chloroplast stroma
ColeIsotig11211	GO:0016866 intramolecular transferase activity	GO:0008152 metabolic process
ColeIsotig11212	GO:0008517 folic acid transporter activity GO:0042626 ATPase activity, coupled to transmembrane movement of substances GO:0005524 ATP binding	GO:0009624 response to nematode GO:0015884 folic acid transport GO:0055085 transmembrane transport GO:0006200 ATP catabolic process	GO:0016021 integral to membrane GO:0005886 plasma membrane
ColeIsotig11213	GO:0005506 iron ion binding GO:0051536 iron-sulfur cluster binding	GO:0016226 iron-sulfur cluster assembly	GO:0009507 chloroplast
ColeIsotig11214	GO:0009055 electron carrier activity GO:0004497 monooxygenase activity GO:0005506 iron ion binding GO:0020037 heme binding GO:0016705 oxidoreductase activity, acting on paired donors, with incorporation or reduction of molecular oxygen GO:0016829 lyase activity	GO:0055114 oxidation-reduction process GO:0006118 electron transport
ColeIsotig11215	GO:0003899 DNA-directed RNA polymerase activity GO:0003677 DNA binding	GO:0006351 transcription, DNA-dependent GO:0006144 purine nucleobase metabolic process GO:0006206 pyrimidine nucleobase metabolic process	GO:0005665 DNA-directed RNA polymerase II, core complex GO:0000418 DNA-directed RNA polymerase IV complex GO:0005730 nucleolus
ColeIsotig11217			GO:0016023 cytoplasmic membrane-bounded vesicle
ColeIsotig11218	GO:0004867 serine-type endopeptidase inhibitor activity	GO:0009611 response to wounding
ColeIsotig1122	GO:0003676 nucleic acid binding GO:0046983 protein dimerization activity
ColeIsotig11221	GO:0008017 microtubule binding GO:0016905 myosin heavy chain kinase activity	GO:0051013 microtubule severing GO:0009069 serine family amino acid metabolic process GO:0016310 phosphorylation	GO:0008352 katanin complex GO:0045298 tubulin complex GO:0016459 myosin complex
ColeIsotig11227	GO:0046872 metal ion binding	GO:0030001 metal ion transport
ColeIsotig11229	GO:0005509 calcium ion binding
ColeIsotig1123	GO:0003676 nucleic acid binding GO:0046983 protein dimerization activity
ColeIsotig11230	GO:0004739 pyruvate dehydrogenase (acetyl-transferring) activity GO:0008270 zinc ion binding GO:0004802 transketolase activity	GO:0009805 coumarin biosynthetic process GO:0006633 fatty acid biosynthetic process GO:0009611 response to wounding GO:0006084 acetyl-CoA metabolic process GO:0042398 cellular modified amino acid biosynthetic process GO:0016126 sterol biosynthetic process GO:0006094 gluconeogenesis GO:0006096 glycolysis GO:0009097 isoleucine biosynthetic process GO:0009098 leucine biosynthetic process GO:0009099 …	GO:0009941 chloroplast envelope GO:0009570 chloroplast stroma GO:0010240 plastid pyruvate dehydrogenase complex
ColeIsotig11231	GO:0003712 transcription cofactor activity GO:0043565 sequence-specific DNA binding GO:0046982 protein heterodimerization activity	GO:0006357 regulation of transcription from RNA polymerase II promoter	GO:0005667 transcription factor complex GO:0045449
ColeIsotig11235	GO:0003746 translation elongation factor activity GO:0003924 GTPase activity GO:0005525 GTP binding	GO:0006184 GTP catabolic process GO:0006448 regulation of translational elongation	GO:0005840 ribosome
ColeIsotig11236	GO:0022891 substrate-specific transmembrane transporter activity GO:0032440 2-alkenal reductase [NAD(P)] activity	GO:0055114 oxidation-reduction process GO:0055085 transmembrane transport GO:0008643 carbohydrate transport	GO:0016021 integral to membrane
ColeIsotig11247	GO:0008270 zinc ion binding GO:0003676 nucleic acid binding
ColeIsotig11248			GO:0005730 nucleolus
ColeIsotig11251			GO:0009570 chloroplast stroma
ColeIsotig11253	GO:0003735 structural constituent of ribosome GO:0019843 rRNA binding	GO:0006412 translation GO:0042254 ribosome biogenesis	GO:0005840 ribosome GO:0009507 chloroplast
ColeIsotig11254	GO:0016491 oxidoreductase activity	GO:0055114 oxidation-reduction process
ColeIsotig11255	GO:0004124 cysteine synthase activity GO:0016740 transferase activity GO:0050017 L-3-cyanoalanine synthase activity	GO:0006535 cysteine biosynthetic process from serine GO:0019499 cyanide metabolic process	GO:0005739 mitochondrion GO:0009333 cysteine synthase complex
ColeIsotig11256	GO:0009055 electron carrier activity GO:0020037 heme binding GO:0016972 thiol oxidase activity GO:0003756 protein disulfide isomerase activity	GO:0006457 protein folding GO:0045454 cell redox homeostasis GO:0055114 oxidation-reduction process GO:0006118 electron transport	GO:0005794 Golgi apparatus GO:0005576 extracellular region GO:0005802 trans-Golgi network
ColeIsotig11259	GO:0008565 protein transporter activity	GO:0080034 host response to induction by symbiont of tumor, nodule or growth in host	GO:0005737 cytoplasm GO:0005634 nucleus
ColeIsotig1126	GO:0004697 protein kinase C activity GO:0005524 ATP binding	GO:0006468 protein phosphorylation GO:0007165 signal transduction GO:0009069 serine family amino acid metabolic process
ColeIsotig11260	GO:0030551 cyclic nucleotide binding GO:0005249 voltage-gated potassium channel activity GO:0005516 calmodulin binding	GO:0055085 transmembrane transport GO:0006813 potassium ion transport	GO:0008076 voltage-gated potassium channel complex
ColeIsotig11261	GO:0019211 phosphatase activator activity GO:0003755 peptidyl-prolyl cis-trans isomerase activity	GO:0000413 protein peptidyl-prolyl isomerization
ColeIsotig11262	GO:0005247 voltage-gated chloride channel activity	GO:0055085 transmembrane transport GO:0006821 chloride transport	GO:0016021 integral to membrane
ColeIsotig11263	GO:0020037 heme binding GO:0016705 oxidoreductase activity, acting on paired donors, with incorporation or reduction of molecular oxygen GO:0004497 monooxygenase activity GO:0005506 iron ion binding GO:0009055 electron carrier activity	GO:0055114 oxidation-reduction process GO:0006118 electron transport
ColeIsotig11264	GO:0015095 magnesium ion transmembrane transporter activity	GO:0015693 magnesium ion transport	GO:0016020 membrane
ColeIsotig11266	GO:0005506 iron ion binding GO:0046429 4-hydroxy-3-methylbut-2-en-1-yl diphosphate synthase activity GO:0051539 4 iron, 4 sulfur cluster binding	GO:0009697 salicylic acid biosynthetic process GO:0019760 glucosinolate metabolic process GO:0016117 carotenoid biosynthetic process GO:0010114 response to red light GO:0010155 regulation of proton transport GO:0010363 regulation of plant-type hypersensitive response GO:0010200 response to chitin GO:0031348 negative regulation of defense response GO:0009072 aromatic amino acid family metabolic pr…	GO:0009570 chloroplast stroma GO:0009941 chloroplast envelope GO:0005634 nucleus
ColeIsotig11267		GO:0019684 photosynthesis, light reaction	GO:0009507 chloroplast
ColeIsotig11268	GO:0003676 nucleic acid binding	GO:0000398 mRNA splicing, via spliceosome	GO:0005681 spliceosomal complex
ColeIsotig11270	GO:0005524 ATP binding GO:0004674 protein serine/threonine kinase activity	GO:0006468 protein phosphorylation GO:0009069 serine family amino acid metabolic process	GO:0005886 plasma membrane
ColeIsotig11273	GO:0005525 GTP binding	GO:0007264 small GTPase mediated signal transduction	GO:0005622 intracellular GO:0016020 membrane
ColeIsotig11274	GO:0003955 NAD(P)H dehydrogenase (quinone) activity	GO:0006118 electron transport GO:0006694 steroid biosynthetic process	GO:0009507 chloroplast
ColeIsotig11275		GO:0031929 TOR signaling cascade	GO:0031931 TORC1 complex
ColeIsotig11276		GO:0007155 cell adhesion
ColeIsotig11278	GO:0004163 diphosphomevalonate decarboxylase activity GO:0005524 ATP binding	GO:0008299 isoprenoid biosynthetic process GO:0006694 steroid biosynthetic process GO:0016310 phosphorylation
ColeIsotig11280	GO:0008146 sulfotransferase activity
ColeIsotig11285	GO:0004001 adenosine kinase activity GO:0004747 ribokinase activity	GO:0006167 AMP biosynthetic process GO:0006014 D-ribose metabolic process GO:0016310 phosphorylation GO:0015979 photosynthesis GO:0006144 purine nucleobase metabolic process GO:0006098 pentose-phosphate shunt	GO:0009507 chloroplast
ColeIsotig11288	GO:0008270 zinc ion binding
ColeIsotig11289		GO:0009267 cellular response to starvation	GO:0005776 autophagic vacuole
ColeIsotig11290	GO:0016740 transferase activity	GO:0044699 single-organism process GO:0032501 multicellular organismal process
ColeIsotig11291		GO:0009742 brassinosteroid mediated signaling pathway	GO:0016021 integral to membrane
ColeIsotig11292	GO:0097159 organic cyclic compound binding GO:1901363 heterocyclic compound binding
ColeIsotig11299	GO:0016758 transferase activity, transferring hexosyl groups	GO:0008152 metabolic process
ColeIsotig113	GO:0003735 structural constituent of ribosome GO:0003723 RNA binding	GO:0006412 translation GO:0042254 ribosome biogenesis	GO:0015935 small ribosomal subunit
ColeIsotig1130	GO:0016757 transferase activity, transferring glycosyl groups
ColeIsotig11300	GO:0005524 ATP binding GO:0051082 unfolded protein binding	GO:0006457 protein folding	GO:0005737 cytoplasm
ColeIsotig11301	GO:0004623 phospholipase A2 activity GO:0004672 protein kinase activity GO:0005524 ATP binding GO:0008270 zinc ion binding	GO:0006468 protein phosphorylation GO:0009395 phospholipid catabolic process
ColeIsotig11302	GO:0005524 ATP binding GO:0004674 protein serine/threonine kinase activity	GO:0006468 protein phosphorylation GO:0009069 serine family amino acid metabolic process
ColeIsotig11305	GO:0003677 DNA binding GO:0003682 chromatin binding		GO:0005634 nucleus GO:0000785 chromatin
ColeIsotig11306	GO:0003676 nucleic acid binding GO:0000166 nucleotide binding
ColeIsotig11309	GO:0042973 glucan endo-1,3-beta-D-glucosidase activity	GO:0005982 starch metabolic process GO:0005985 sucrose metabolic process
ColeIsotig1131	GO:0016757 transferase activity, transferring glycosyl groups
ColeIsotig11311	GO:0017111 nucleoside-triphosphatase activity GO:0003723 RNA binding GO:0030983 mismatched DNA binding GO:0003964 RNA-directed DNA polymerase activity GO:0005524 ATP binding GO:0004788 thiamine diphosphokinase activity	GO:0048316 seed development GO:0006310 DNA recombination GO:0006772 thiamine metabolic process GO:0006278 RNA-dependent DNA replication GO:0006298 mismatch repair GO:0009555 pollen development GO:0009229 thiamine diphosphate biosynthetic process	GO:0032389 MutLalpha complex
ColeIsotig11314	GO:0016301 kinase activity GO:0019901 protein kinase binding	GO:0000079 regulation of cyclin-dependent protein serine/threonine kinase activity
ColeIsotig11315	GO:0003676 nucleic acid binding GO:0004813 alanine-tRNA ligase activity GO:0005524 ATP binding	GO:0006419 alanyl-tRNA aminoacylation GO:0006522 alanine metabolic process GO:0006531 aspartate metabolic process	GO:0005737 cytoplasm
ColeIsotig11320	GO:0016740 transferase activity GO:0004462 lactoylglutathione lyase activity	GO:0006749 glutathione metabolic process GO:0048527 lateral root development GO:0046686 response to cadmium ion GO:0080167 response to karrikin GO:0009704 de-etiolation GO:0005975 carbohydrate metabolic process GO:0006090 pyruvate metabolic process	GO:0009507 chloroplast
ColeIsotig11323	GO:0016757 transferase activity, transferring glycosyl groups
ColeIsotig11325	GO:0051082 unfolded protein binding GO:0005524 ATP binding	GO:0009651 response to salt stress GO:0009658 chloroplast organization GO:0009408 response to heat GO:0009704 de-etiolation GO:0045037 protein import into chloroplast stroma GO:0048481 ovule development	GO:0009570 chloroplast stroma GO:0005739 mitochondrion
ColeIsotig11326	GO:0020037 heme binding GO:0005506 iron ion binding GO:0009055 electron carrier activity GO:0050598 taxane 13-alpha-hydroxylase activity	GO:0055114 oxidation-reduction process GO:0006118 electron transport GO:0016102 diterpenoid biosynthetic process
ColeIsotig1133	GO:0004129 cytochrome-c oxidase activity	GO:0006123 mitochondrial electron transport, cytochrome c to oxygen GO:0015992 proton transport	GO:0005751 mitochondrial respiratory chain complex IV
ColeIsotig11333	GO:0046872 metal ion binding GO:0004722 protein serine/threonine phosphatase activity	GO:0006470 protein dephosphorylation	GO:0008287 protein serine/threonine phosphatase complex
ColeIsotig11334			GO:0009507 chloroplast
ColeIsotig11336	GO:0046872 metal ion binding GO:0005524 ATP binding GO:0004075 biotin carboxylase activity GO:0003989 acetyl-CoA carboxylase activity	GO:0006633 fatty acid biosynthetic process GO:0006090 pyruvate metabolic process	GO:0009343 biotin carboxylase complex
ColeIsotig11338	GO:0009922 fatty acid elongase activity	GO:0006970 response to osmotic stress GO:0009416 response to light stimulus GO:0042967 acyl-carrier-protein biosynthetic process	GO:0009923 fatty acid elongase complex
ColeIsotig11339	GO:0016788 hydrolase activity, acting on ester bonds	GO:0006629 lipid metabolic process
ColeIsotig1134	GO:0030170 pyridoxal phosphate binding GO:0008483 transaminase activity	GO:0008152 metabolic process
ColeIsotig11342	GO:0004029 aldehyde dehydrogenase (NAD) activity GO:0005524 ATP binding	GO:0046686 response to cadmium ion GO:0055114 oxidation-reduction process GO:0006094 gluconeogenesis GO:0006096 glycolysis GO:0006525 arginine metabolic process GO:0006547 histidine metabolic process GO:0006550 isoleucine catabolic process GO:0006552 leucine catabolic process GO:0006554 lysine catabolic process GO:0006560 proline metabolic process GO:0006568 tryptophan metabolic process GO:000657…	GO:0009507 chloroplast GO:0005739 mitochondrion
ColeIsotig11343		GO:0007033 vacuole organization	GO:0016021 integral to membrane
ColeIsotig11344	GO:0047077 Photinus-luciferin 4-monooxygenase (ATP-hydrolyzing) activity GO:0016207 4-coumarate-CoA ligase activity	GO:0010584 pollen exine formation GO:0055114 oxidation-reduction process GO:0009411 response to UV GO:0009805 coumarin biosynthetic process GO:0009809 lignin biosynthetic process GO:0009811 stilbene biosynthetic process
ColeIsotig11345	GO:0009055 electron carrier activity GO:0015035 protein disulfide oxidoreductase activity	GO:0045454 cell redox homeostasis GO:0006662 glycerol ether metabolic process GO:0006118 electron transport
ColeIsotig11347		GO:0045132 meiotic chromosome segregation	GO:0005634 nucleus
ColeIsotig11348	GO:0016301 kinase activity GO:0005509 calcium ion binding	GO:0016310 phosphorylation
ColeIsotig11349	GO:0008553 hydrogen-exporting ATPase activity, phosphorylative mechanism GO:0046872 metal ion binding GO:0005524 ATP binding	GO:0006754 ATP biosynthetic process GO:0006200 ATP catabolic process GO:0006119 oxidative phosphorylation GO:0015992 proton transport	GO:0016021 integral to membrane GO:0005886 plasma membrane
ColeIsotig1135	GO:0004402 histone acetyltransferase activity	GO:0016573 histone acetylation GO:0042967 acyl-carrier-protein biosynthetic process	GO:0000123 histone acetyltransferase complex
ColeIsotig11350	GO:0003712 transcription cofactor activity GO:0008270 zinc ion binding GO:0004402 histone acetyltransferase activity	GO:0009294 DNA mediated transformation GO:0006355 regulation of transcription, DNA-dependent GO:0048573 photoperiodism, flowering GO:0009908 flower development GO:0016573 histone acetylation GO:0042967 acyl-carrier-protein biosynthetic process	GO:0005667 transcription factor complex GO:0045449	GO:0000123 histone acetyltransferase complex
ColeIsotig11352		GO:0009664 plant-type cell wall organization	GO:0016020 membrane
ColeIsotig11354	GO:0046872 metal ion binding GO:0005524 ATP binding GO:0004087 carbamoyl-phosphate synthase (ammonia) activity	GO:0016036 cellular response to phosphate starvation GO:0006525 arginine metabolic process GO:0006560 proline metabolic process	GO:0009570 chloroplast stroma GO:0016020 membrane GO:0005951 carbamoyl-phosphate synthase complex
ColeIsotig11355	GO:0003677 DNA binding
ColeIsotig11356	GO:0005524 ATP binding GO:0017111 nucleoside-triphosphatase activity	GO:0016485 protein processing GO:0009408 response to heat	GO:0005737 cytoplasm
ColeIsotig11358		GO:0010229 inflorescence development
ColeIsotig1136	GO:0004402 histone acetyltransferase activity	GO:0016573 histone acetylation GO:0042967 acyl-carrier-protein biosynthetic process	GO:0000123 histone acetyltransferase complex
ColeIsotig11361	GO:0016758 transferase activity, transferring hexosyl groups	GO:0008152 metabolic process
ColeIsotig11367	GO:0003824 catalytic activity	GO:0008152 metabolic process GO:0009651 response to salt stress	GO:0005634 nucleus
ColeIsotig11369	GO:0016874 ligase activity
ColeIsotig11370	GO:0004467 long-chain fatty acid-CoA ligase activity	GO:0001676 long-chain fatty acid metabolic process	GO:0005886 plasma membrane GO:0009536 plastid
ColeIsotig11375	GO:0003899 DNA-directed RNA polymerase activity GO:0003677 DNA binding	GO:0006351 transcription, DNA-dependent GO:0006144 purine nucleobase metabolic process GO:0006206 pyrimidine nucleobase metabolic process	GO:0009507 chloroplast GO:0005730 nucleolus
ColeIsotig11382		GO:0008152 metabolic process
ColeIsotig11383			GO:0005886 plasma membrane
ColeIsotig11385	GO:0022891 substrate-specific transmembrane transporter activity GO:0032440 2-alkenal reductase [NAD(P)] activity	GO:0055114 oxidation-reduction process GO:0055085 transmembrane transport GO:0008643 carbohydrate transport	GO:0016021 integral to membrane
ColeIsotig11386	GO:0005524 ATP binding GO:0051082 unfolded protein binding GO:0032440 2-alkenal reductase [NAD(P)] activity	GO:0006950 response to stress GO:0055114 oxidation-reduction process	GO:0005739 mitochondrion
ColeIsotig11387	GO:0016874 ligase activity GO:0004321 fatty-acyl-CoA synthase activity	GO:0009695 jasmonic acid biosynthetic process GO:0006633 fatty acid biosynthetic process GO:0042967 acyl-carrier-protein biosynthetic process	GO:0005777 peroxisome GO:0005836 fatty-acyl-CoA synthase complex
ColeIsotig11389	GO:0046872 metal ion binding GO:0004750 ribulose-phosphate 3-epimerase activity	GO:0006098 pentose-phosphate shunt GO:0009409 response to cold GO:0009624 response to nematode GO:0015976 carbon utilization	GO:0009941 chloroplast envelope GO:0009535 chloroplast thylakoid membrane GO:0009570 chloroplast stroma GO:0010319 stromule GO:0048046 apoplast
ColeIsotig11390	GO:0004000 adenosine deaminase activity	GO:0009168 purine ribonucleoside monophosphate biosynthetic process GO:0006144 purine nucleobase metabolic process
ColeIsotig11391	GO:0009978 allene oxide synthase activity GO:0016705 oxidoreductase activity, acting on paired donors, with incorporation or reduction of molecular oxygen GO:0009055 electron carrier activity GO:0004497 monooxygenase activity GO:0047987 hydroperoxide dehydratase activity GO:0020037 heme binding GO:0005506 iron ion binding	GO:0031407 oxylipin metabolic process GO:0009753 response to jasmonic acid stimulus GO:0055114 oxidation-reduction process GO:0009620 response to fungus GO:0009611 response to wounding GO:0006118 electron transport	GO:0005739 mitochondrion GO:0009941 chloroplast envelope GO:0009535 chloroplast thylakoid membrane GO:0010287 plastoglobule
ColeIsotig11392	GO:0004714 transmembrane receptor protein tyrosine kinase activity GO:0005524 ATP binding GO:0032440 2-alkenal reductase [NAD(P)] activity GO:0004674 protein serine/threonine kinase activity	GO:0006468 protein phosphorylation GO:0055114 oxidation-reduction process GO:0007169 transmembrane receptor protein tyrosine kinase signaling pathway GO:0009069 serine family amino acid metabolic process	GO:0016021 integral to membrane
ColeIsotig11395	GO:0046961 proton-transporting ATPase activity, rotational mechanism	GO:0015991 ATP hydrolysis coupled proton transport GO:0006119 oxidative phosphorylation	GO:0000221 vacuolar proton-transporting V-type ATPase, V1 domain
ColeIsotig11397	GO:0008047 enzyme activator activity	GO:0016226 iron-sulfur cluster assembly GO:0043085 positive regulation of catalytic activity	GO:0009570 chloroplast stroma GO:0005739 mitochondrion
ColeIsotig11399	GO:0009055 electron carrier activity GO:0015035 protein disulfide oxidoreductase activity	GO:0045454 cell redox homeostasis GO:0006118 electron transport
ColeIsotig114			GO:0009570 chloroplast stroma
ColeIsotig1140	GO:0003958 NADPH-hemoprotein reductase activity GO:0005506 iron ion binding GO:0010181 FMN binding	GO:0055114 oxidation-reduction process GO:0006118 electron transport	GO:0005789 endoplasmic reticulum membrane
ColeIsotig11401		GO:0006950 response to stress
ColeIsotig11404	GO:0003735 structural constituent of ribosome GO:0019843 rRNA binding	GO:0006412 translation GO:0042254 ribosome biogenesis	GO:0005840 ribosome GO:0009507 chloroplast
ColeIsotig11405	GO:0008967 phosphoglycolate phosphatase activity	GO:0046487 glyoxylate metabolic process
ColeIsotig11406	GO:0004842 ubiquitin-protein ligase activity	GO:0016567 protein ubiquitination	GO:0000151 ubiquitin ligase complex
ColeIsotig11408	GO:0019901 protein kinase binding	GO:0051301 cell division	GO:0005634 nucleus
ColeIsotig11411	GO:0046982 protein heterodimerization activity GO:0043565 sequence-specific DNA binding GO:0003700 sequence-specific DNA binding transcription factor activity	GO:0006623 protein targeting to vacuole GO:0016192 vesicle-mediated transport GO:0045893 positive regulation of transcription, DNA-dependent GO:0009267 cellular response to starvation	GO:0005667 transcription factor complex GO:0045449
ColeIsotig11412	GO:0008422 beta-glucosidase activity	GO:0005975 carbohydrate metabolic process	GO:0048046 apoplast GO:0009507 chloroplast
ColeIsotig11415	GO:0003735 structural constituent of ribosome	GO:0006412 translation GO:0042254 ribosome biogenesis	GO:0022627 cytosolic small ribosomal subunit
ColeIsotig11416		GO:0006826 iron ion transport	GO:0005739 mitochondrion
ColeIsotig11418	GO:0003677 DNA binding GO:0003682 chromatin binding	GO:0010214 seed coat development GO:0009987 cellular process GO:0008152 metabolic process	GO:0000785 chromatin
ColeIsotig11420	GO:0003700 sequence-specific DNA binding transcription factor activity GO:0003677 DNA binding	GO:0006355 regulation of transcription, DNA-dependent	GO:0005667 transcription factor complex GO:0045449
ColeIsotig11422	GO:0005524 ATP binding GO:0051082 unfolded protein binding	GO:0006457 protein folding	GO:0005737 cytoplasm
ColeIsotig11423	GO:0020037 heme binding GO:0004601 peroxidase activity	GO:0055114 oxidation-reduction process GO:0006979 response to oxidative stress GO:0006804 peroxidase reaction
ColeIsotig11425	GO:0015297 antiporter activity GO:0015238 drug transmembrane transporter activity	GO:0006855 drug transmembrane transport	GO:0016020 membrane
ColeIsotig11429	GO:0004190 aspartic-type endopeptidase activity	GO:0006508 proteolysis
ColeIsotig1143	GO:0004112 cyclic-nucleotide phosphodiesterase activity	GO:0016070 RNA metabolic process	GO:0005737 cytoplasm
ColeIsotig11432	GO:0003700 sequence-specific DNA binding transcription factor activity GO:0043565 sequence-specific DNA binding	GO:0006355 regulation of transcription, DNA-dependent	GO:0005667 transcription factor complex GO:0045449
ColeIsotig11433	GO:0016301 kinase activity	GO:0016310 phosphorylation
ColeIsotig11434	GO:0005524 ATP binding GO:0008270 zinc ion binding
ColeIsotig11437		GO:0048528 post-embryonic root development	GO:0009941 chloroplast envelope
ColeIsotig11438	GO:0008017 microtubule binding	GO:0000910 cytokinesis GO:0000226 microtubule cytoskeleton organization	GO:0009524 phragmoplast GO:0009574 preprophase band GO:0009536 plastid GO:0005739 mitochondrion GO:0045298 tubulin complex
ColeIsotig11439	GO:0016853 isomerase activity	GO:0009058 biosynthetic process
ColeIsotig1144	GO:0004112 cyclic-nucleotide phosphodiesterase activity	GO:0016070 RNA metabolic process	GO:0005737 cytoplasm
ColeIsotig11441	GO:0051082 unfolded protein binding GO:0031072 heat shock protein binding	GO:0009507 chloroplast
ColeIsotig11442	GO:0005524 ATP binding GO:0017111 nucleoside-triphosphatase activity	GO:0016485 protein processing GO:0009408 response to heat	GO:0005737 cytoplasm
ColeIsotig11443		GO:0006508 proteolysis	GO:0005838 proteasome regulatory particle
ColeIsotig11445	GO:0003700 sequence-specific DNA binding transcription factor activity GO:0003677 DNA binding	GO:0006355 regulation of transcription, DNA-dependent	GO:0005667 transcription factor complex GO:0045449
ColeIsotig11446	GO:0051537 2 iron, 2 sulfur cluster binding	GO:0016556 mRNA modification GO:0006098 pentose-phosphate shunt GO:0072593 reactive oxygen species metabolic process GO:0055072 iron ion homeostasis GO:0010150 leaf senescence	GO:0005739 mitochondrion GO:0009570 chloroplast stroma
ColeIsotig11447	GO:0003676 nucleic acid binding GO:0005524 ATP binding GO:0008026 ATP-dependent helicase activity
ColeIsotig11449	GO:0003987 acetate-CoA ligase activity	GO:0009850 auxin metabolic process GO:0006094 gluconeogenesis GO:0006096 glycolysis GO:0019643 reductive tricarboxylic acid cycle	GO:0005777 peroxisome
ColeIsotig11450	GO:0020037 heme binding GO:0016705 oxidoreductase activity, acting on paired donors, with incorporation or reduction of molecular oxygen GO:0004497 monooxygenase activity GO:0005506 iron ion binding GO:0009055 electron carrier activity	GO:0055114 oxidation-reduction process GO:0006118 electron transport
ColeIsotig11454	GO:0080146 L-cysteine desulfhydrase activity GO:0044540 L-cystine L-cysteine-lyase (deaminating) GO:0004121 cystathionine beta-lyase activity GO:0030170 pyridoxal phosphate binding GO:0004123 cystathionine gamma-lyase activity	GO:0071266 'de novo' L-methionine biosynthetic process GO:0006534 cysteine metabolic process GO:0006544 glycine metabolic process GO:0006563 L-serine metabolic process GO:0006566 threonine metabolic process
ColeIsotig11456	GO:0005506 iron ion binding GO:0046429 4-hydroxy-3-methylbut-2-en-1-yl diphosphate synthase activity	GO:0055114 oxidation-reduction process GO:0016114 terpenoid biosynthetic process
ColeIsotig11457		GO:0000023 maltose metabolic process	GO:0005886 plasma membrane
ColeIsotig11459	GO:0047213 anthocyanidin 3-O-glucosyltransferase activity	GO:0009813 flavonoid biosynthetic process
ColeIsotig11468	GO:0031072 heat shock protein binding GO:0051082 unfolded protein binding	GO:0006098 pentose-phosphate shunt GO:0009773 photosynthetic electron transport in photosystem I GO:0006364 rRNA processing GO:0019288 isopentenyl diphosphate biosynthetic process, mevalonate-independent pathway GO:0009657 plastid organization GO:0010207 photosystem II assembly	GO:0009507 chloroplast
ColeIsotig11469	GO:0046872 metal ion binding	GO:0030001 metal ion transport
ColeIsotig11470	GO:0004806 triglyceride lipase activity GO:0004091 carboxylesterase activity	GO:0016042 lipid catabolic process GO:0046486 glycerolipid metabolic process
ColeIsotig11471	GO:0008270 zinc ion binding GO:0003676 nucleic acid binding
ColeIsotig11473	GO:0003735 structural constituent of ribosome	GO:0006412 translation GO:0042254 ribosome biogenesis	GO:0005840 ribosome
ColeIsotig11474	GO:0005524 ATP binding GO:0008574 plus-end-directed microtubule motor activity	GO:0007018 microtubule-based movement GO:0055046 microgametogenesis GO:0000914 phragmoplast assembly	GO:0005874 microtubule GO:0009524 phragmoplast GO:0005871 kinesin complex
ColeIsotig11476	GO:0009011 starch synthase activity GO:2001070 starch binding	GO:0019252 starch biosynthetic process GO:0005985 sucrose metabolic process	GO:0009501 amyloplast GO:0009507 chloroplast
ColeIsotig11479	GO:0016757 transferase activity, transferring glycosyl groups	GO:0009058 biosynthetic process
ColeIsotig1148		GO:0035556 intracellular signal transduction	GO:0005634 nucleus
ColeIsotig11480	GO:0031418 L-ascorbic acid binding GO:0005506 iron ion binding GO:0016706 oxidoreductase activity, acting on paired donors, with incorporation or reduction of molecular oxygen, 2-oxoglutarate as one donor, and incorporation of one atom each of oxygen into both donors	GO:0055114 oxidation-reduction process
ColeIsotig11481		GO:0055085 transmembrane transport	GO:0016021 integral to membrane
ColeIsotig11482	GO:0008270 zinc ion binding GO:0003676 nucleic acid binding
ColeIsotig11483		GO:0015031 protein transport
ColeIsotig11484			GO:0009706 chloroplast inner membrane
ColeIsotig11488	GO:0005488 binding
ColeIsotig11489	GO:0005524 ATP binding GO:0004709 MAP kinase kinase kinase activity GO:0032440 2-alkenal reductase [NAD(P)] activity	GO:0055114 oxidation-reduction process GO:0000186 activation of MAPKK activity GO:0007178 transmembrane receptor protein serine/threonine kinase signaling pathway GO:0009069 serine family amino acid metabolic process
ColeIsotig11490			GO:0009507 chloroplast
ColeIsotig11491	GO:0003677 DNA binding		GO:0005634 nucleus
ColeIsotig11492	GO:0016740 transferase activity
ColeIsotig11499	GO:0030599 pectinesterase activity GO:0045330 aspartyl esterase activity	GO:0042545 cell wall modification GO:0045488 pectin metabolic process GO:0005982 starch metabolic process GO:0005985 sucrose metabolic process	GO:0005618 cell wall
ColeIsotig11501	GO:0097159 organic cyclic compound binding GO:1901363 heterocyclic compound binding
ColeIsotig11502	GO:0000166 nucleotide binding	GO:0044765 single-organism transport GO:0006886 intracellular protein transport	GO:0009507 chloroplast
ColeIsotig11505	GO:0042409 caffeoyl-CoA O-methyltransferase activity GO:0046872 metal ion binding	GO:0009809 lignin biosynthetic process GO:0032259 methylation GO:0009805 coumarin biosynthetic process GO:0009811 stilbene biosynthetic process
ColeIsotig11506	GO:0005525 GTP binding GO:0016787 hydrolase activity	GO:0007264 small GTPase mediated signal transduction	GO:0005622 intracellular
ColeIsotig11507	GO:0020037 heme binding GO:0004601 peroxidase activity	GO:0055114 oxidation-reduction process GO:0006979 response to oxidative stress GO:0006804 peroxidase reaction
ColeIsotig11508			GO:0016021 integral to membrane
ColeIsotig11509	GO:0000166 nucleotide binding
ColeIsotig11510	GO:0003676 nucleic acid binding GO:0000166 nucleotide binding
ColeIsotig11511		GO:0032968 positive regulation of transcription elongation from RNA polymerase II promoter	GO:0009295 nucleoid
ColeIsotig11517	GO:0008047 enzyme activator activity	GO:0016226 iron-sulfur cluster assembly GO:0043085 positive regulation of catalytic activity	GO:0009570 chloroplast stroma GO:0005739 mitochondrion
ColeIsotig11518	GO:0003779 actin binding	GO:0030036 actin cytoskeleton organization	GO:0071203 WASH complex GO:0008290 F-actin capping protein complex
ColeIsotig11519	GO:0016491 oxidoreductase activity	GO:0046686 response to cadmium ion GO:0055114 oxidation-reduction process	GO:0009941 chloroplast envelope GO:0005886 plasma membrane
ColeIsotig1152	GO:0035198 miRNA binding GO:0004521 endoribonuclease activity GO:0035197 siRNA binding	GO:0048830 adventitious root development GO:0009616 virus induced gene silencing GO:0009965 leaf morphogenesis GO:0009733 response to auxin stimulus GO:0010218 response to far red light GO:0009793 embryo development ending in seed dormancy GO:0035195 gene silencing by miRNA GO:0016246 RNA interference GO:0051252 regulation of RNA metabolic process	GO:0005829 cytosol GO:0005634 nucleus
ColeIsotig11520			GO:0005773 vacuole
ColeIsotig11523	GO:0016884 carbon-nitrogen ligase activity, with glutamine as amido-N-donor GO:0016740 transferase activity
ColeIsotig11524	GO:0005524 ATP binding GO:0004350 glutamate-5-semialdehyde dehydrogenase activity GO:0004349 glutamate 5-kinase activity	GO:0055114 oxidation-reduction process GO:0055129 L-proline biosynthetic process GO:0016310 phosphorylation GO:0000051 urea cycle intermediate metabolic process GO:0006537 glutamate biosynthetic process	GO:0005737 cytoplasm
ColeIsotig11525	GO:0005524 ATP binding GO:0004066 asparagine synthase (glutamine-hydrolyzing) activity	GO:0043617 cellular response to sucrose starvation GO:0006522 alanine metabolic process GO:0006531 aspartate metabolic process
ColeIsotig11529	GO:0004842 ubiquitin-protein ligase activity	GO:0016567 protein ubiquitination	GO:0005622 intracellular
ColeIsotig11530			GO:0005750 mitochondrial respiratory chain complex III
ColeIsotig11531	GO:0016810 hydrolase activity, acting on carbon-nitrogen (but not peptide) bonds GO:0003952 NAD+ synthase (glutamine-hydrolyzing) activity GO:0005524 ATP binding	GO:0009435 NAD biosynthetic process GO:0046497 nicotinate nucleotide metabolic process
ColeIsotig11532	GO:0016788 hydrolase activity, acting on ester bonds	GO:0006629 lipid metabolic process
ColeIsotig11533	GO:0008270 zinc ion binding GO:0016772 transferase activity, transferring phosphorus-containing groups GO:0000166 nucleotide binding		GO:0016020 membrane
ColeIsotig11535	GO:0003755 peptidyl-prolyl cis-trans isomerase activity	GO:0000413 protein peptidyl-prolyl isomerization	GO:0009507 chloroplast
ColeIsotig11538		GO:0006890 retrograde vesicle-mediated transport, Golgi to ER	GO:0005794 Golgi apparatus
ColeIsotig11541	GO:0004672 protein kinase activity GO:0003677 DNA binding GO:0005524 ATP binding	GO:0006468 protein phosphorylation GO:0006355 regulation of transcription, DNA-dependent	GO:0016021 integral to membrane GO:0005634 nucleus GO:0005886 plasma membrane
ColeIsotig11545		GO:0010388 cullin deneddylation	GO:0008180 COP9 signalosome
ColeIsotig11547		GO:0015031 protein transport
ColeIsotig11549	GO:0030247 polysaccharide binding GO:0005524 ATP binding GO:0004674 protein serine/threonine kinase activity	GO:0006468 protein phosphorylation GO:0009069 serine family amino acid metabolic process
ColeIsotig1155	GO:0003712 transcription cofactor activity	GO:0006355 regulation of transcription, DNA-dependent	GO:0005667 transcription factor complex GO:0045449
ColeIsotig11550	GO:0005544 calcium-dependent phospholipid binding GO:0005509 calcium ion binding	GO:0009639 response to red or far red light GO:0009409 response to cold GO:0009408 response to heat
ColeIsotig11554	GO:0008270 zinc ion binding
ColeIsotig11557	GO:0004806 triglyceride lipase activity	GO:0016042 lipid catabolic process GO:0046486 glycerolipid metabolic process
ColeIsotig1156	GO:0003712 transcription cofactor activity	GO:0006355 regulation of transcription, DNA-dependent	GO:0005667 transcription factor complex GO:0045449
ColeIsotig11560	GO:0047134 protein-disulfide reductase activity	GO:0055114 oxidation-reduction process
ColeIsotig11561	GO:0003735 structural constituent of ribosome	GO:0006412 translation GO:0042254 ribosome biogenesis	GO:0005730 nucleolus GO:0022627 cytosolic small ribosomal subunit GO:0005739 mitochondrion
ColeIsotig11562	GO:0016787 hydrolase activity	GO:0008152 metabolic process
ColeIsotig11569	GO:0020037 heme binding GO:0016705 oxidoreductase activity, acting on paired donors, with incorporation or reduction of molecular oxygen GO:0004497 monooxygenase activity GO:0005506 iron ion binding GO:0009055 electron carrier activity	GO:0055114 oxidation-reduction process GO:0006118 electron transport
ColeIsotig1157	GO:0005524 ATP binding GO:0004674 protein serine/threonine kinase activity	GO:0006468 protein phosphorylation GO:0009069 serine family amino acid metabolic process
ColeIsotig11570	GO:0003743 translation initiation factor activity	GO:0006446 regulation of translational initiation	GO:0005840 ribosome
ColeIsotig11572	GO:0004672 protein kinase activity GO:0005524 ATP binding	GO:0006468 protein phosphorylation
ColeIsotig11574	GO:0020037 heme binding GO:0046872 metal ion binding GO:0004601 peroxidase activity	GO:0055114 oxidation-reduction process GO:0006979 response to oxidative stress GO:0006804 peroxidase reaction	GO:0009505 plant-type cell wall
ColeIsotig11575	GO:0046914 transition metal ion binding	GO:0022900 electron transport chain GO:0045333 cellular respiration	GO:0005740 mitochondrial envelope GO:0016020 membrane
ColeIsotig11576	GO:0015189 L-lysine transmembrane transporter activity GO:0015181 arginine transmembrane transporter activity GO:0005313 L-glutamate transmembrane transporter activity	GO:0003333 amino acid transmembrane transport GO:0015819 lysine transport GO:0051938 L-glutamate import	GO:0005886 plasma membrane GO:0016021 integral to membrane
ColeIsotig11577	GO:0046872 metal ion binding GO:0016787 hydrolase activity
ColeIsotig11578	GO:0003824 catalytic activity	GO:0008152 metabolic process	GO:0009507 chloroplast
ColeIsotig11579	GO:0004842 ubiquitin-protein ligase activity	GO:0016567 protein ubiquitination	GO:0005622 intracellular
ColeIsotig1158	GO:0004697 protein kinase C activity GO:0005524 ATP binding	GO:0006468 protein phosphorylation GO:0007165 signal transduction GO:0009069 serine family amino acid metabolic process
ColeIsotig11580	GO:0050321 tau-protein kinase activity GO:0005524 ATP binding GO:0032440 2-alkenal reductase [NAD(P)] activity	GO:0006468 protein phosphorylation GO:0055114 oxidation-reduction process	GO:0016021 integral to membrane
ColeIsotig11583	GO:0008515 sucrose transmembrane transporter activity	GO:0055085 transmembrane transport GO:0015770 sucrose transport	GO:0005887 integral to plasma membrane
ColeIsotig11586	GO:0004832 valine-tRNA ligase activity GO:0002161 aminoacyl-tRNA editing activity GO:0005524 ATP binding	GO:0006438 valyl-tRNA aminoacylation GO:0006450 regulation of translational fidelity GO:0009793 embryo development ending in seed dormancy GO:0009097 isoleucine biosynthetic process GO:0009098 leucine biosynthetic process GO:0009099 valine biosynthetic process	GO:0005829 cytosol GO:0005739 mitochondrion GO:0009507 chloroplast
ColeIsotig11587		GO:0009738 abscisic acid mediated signaling pathway
ColeIsotig11591	GO:0004252 serine-type endopeptidase activity	GO:0010205 photoinhibition GO:0006508 proteolysis	GO:0009507 chloroplast
ColeIsotig11594	GO:0016787 hydrolase activity	GO:0006508 proteolysis
ColeIsotig11595	GO:0016706 oxidoreductase activity, acting on paired donors, with incorporation or reduction of molecular oxygen, 2-oxoglutarate as one donor, and incorporation of one atom each of oxygen into both donors	GO:0055114 oxidation-reduction process
ColeIsotig11597	GO:0004672 protein kinase activity GO:0000166 nucleotide binding	GO:0016310 phosphorylation
ColeIsotig116	GO:0032440 2-alkenal reductase [NAD(P)] activity GO:0005524 ATP binding	GO:0006950 response to stress GO:0055114 oxidation-reduction process
ColeIsotig11601	GO:0050660 flavin adenine dinucleotide binding GO:0050105 L-gulonolactone oxidase activity GO:0008762 UDP-N-acetylmuramate dehydrogenase activity GO:0016633 galactonolactone dehydrogenase activity GO:0003885 D-arabinono-1,4-lactone oxidase activity	GO:0055114 oxidation-reduction process GO:0019852 L-ascorbic acid metabolic process GO:0006040 amino sugar metabolic process	GO:0016020 membrane
ColeIsotig11602	GO:0008270 zinc ion binding GO:0035091 phosphatidylinositol binding GO:0004672 protein kinase activity GO:0005524 ATP binding GO:0008060 ARF GTPase activator activity	GO:0010051 xylem and phloem pattern formation GO:0009965 leaf morphogenesis GO:0032312 regulation of ARF GTPase activity GO:0006468 protein phosphorylation GO:0010087 phloem or xylem histogenesis GO:0009733 response to auxin stimulus	GO:0030140 trans-Golgi network transport vesicle GO:0005829 cytosol GO:0005886 plasma membrane
ColeIsotig11605	GO:0016798 hydrolase activity, acting on glycosyl bonds GO:0097159 organic cyclic compound binding GO:0043167 ion binding GO:1901363 heterocyclic compound binding	GO:0006139 nucleobase-containing compound metabolic process	GO:0005739 mitochondrion
ColeIsotig11607	GO:0005524 ATP binding	GO:0009507 chloroplast
ColeIsotig11610	GO:0005524 ATP binding GO:0008026 ATP-dependent helicase activity GO:0003725 double-stranded RNA binding
ColeIsotig11613	GO:0003677 DNA binding GO:0003682 chromatin binding	GO:0000785 chromatin
ColeIsotig11616	GO:0003899 DNA-directed RNA polymerase activity GO:0003677 DNA binding	GO:0006351 transcription, DNA-dependent GO:0006144 purine nucleobase metabolic process GO:0006206 pyrimidine nucleobase metabolic process	GO:0005665 DNA-directed RNA polymerase II, core complex GO:0000418 DNA-directed RNA polymerase IV complex GO:0005730 nucleolus
ColeIsotig11617	GO:0005524 ATP binding GO:0004350 glutamate-5-semialdehyde dehydrogenase activity GO:0004349 glutamate 5-kinase activity	GO:0042538 hyperosmotic salinity response GO:0009737 response to abscisic acid stimulus GO:0055129 L-proline biosynthetic process GO:0016310 phosphorylation GO:0009793 embryo development ending in seed dormancy GO:0000051 urea cycle intermediate metabolic process GO:0006537 glutamate biosynthetic process	GO:0009507 chloroplast GO:0016020 membrane
ColeIsotig11619	GO:0005524 ATP binding GO:0004842 ubiquitin-protein ligase activity GO:0004674 protein serine/threonine kinase activity	GO:0006468 protein phosphorylation GO:0009069 serine family amino acid metabolic process	GO:0000151 ubiquitin ligase complex
ColeIsotig1162	GO:0016906 sterol 3-beta-glucosyltransferase activity	GO:0009813 flavonoid biosynthetic process GO:0030259 lipid glycosylation GO:0009845 seed germination	GO:0005773 vacuole GO:0005886 plasma membrane
ColeIsotig11620	GO:0005524 ATP binding GO:0004674 protein serine/threonine kinase activity	GO:0006468 protein phosphorylation GO:0009069 serine family amino acid metabolic process	GO:0016021 integral to membrane
ColeIsotig11621		GO:0015031 protein transport
ColeIsotig11627	GO:0046914 transition metal ion binding GO:0045300 acyl-[acyl-carrier-protein] desaturase activity	GO:0006633 fatty acid biosynthetic process GO:0055114 oxidation-reduction process	GO:0009507 chloroplast
ColeIsotig1163	GO:0016906 sterol 3-beta-glucosyltransferase activity	GO:0009813 flavonoid biosynthetic process GO:0030259 lipid glycosylation GO:0009845 seed germination	GO:0005773 vacuole GO:0005886 plasma membrane
ColeIsotig11630	GO:0003735 structural constituent of ribosome	GO:0006412 translation GO:0042254 ribosome biogenesis	GO:0005840 ribosome
ColeIsotig11633	GO:0016757 transferase activity, transferring glycosyl groups
ColeIsotig11634	GO:0016772 transferase activity, transferring phosphorus-containing groups
ColeIsotig11635	GO:0005215 transporter activity	GO:0006810 transport	GO:0016020 membrane
ColeIsotig11636			GO:0005739 mitochondrion
ColeIsotig11637		GO:0045040 protein import into mitochondrial outer membrane	GO:0005742 mitochondrial outer membrane translocase complex
ColeIsotig11638			GO:0005634 nucleus
ColeIsotig11639		GO:0006355 regulation of transcription, DNA-dependent	GO:0005634 nucleus
ColeIsotig11641	GO:0000166 nucleotide binding	GO:0050896 response to stimulus	GO:0044430 cytoskeletal part GO:0015630 microtubule cytoskeleton
ColeIsotig11642	GO:0035251 UDP-glucosyltransferase activity GO:0001888 glucuronyl-galactosyl-proteoglycan 4-alpha-N-acetylglucosaminyltransferase activity	GO:0009617 response to bacterium GO:0010087 phloem or xylem histogenesis	GO:0005794 Golgi apparatus GO:0031227 intrinsic to endoplasmic reticulum membrane GO:0005802 trans-Golgi network GO:0005739 mitochondrion
ColeIsotig11646	GO:0016758 transferase activity, transferring hexosyl groups	GO:0008152 metabolic process
ColeIsotig11648			GO:0009536 plastid
ColeIsotig11651	GO:0046872 metal ion binding GO:0042132 fructose 1,6-bisphosphate 1-phosphatase activity	GO:0006000 fructose metabolic process GO:0006013 mannose metabolic process GO:0006094 gluconeogenesis GO:0006096 glycolysis GO:0006098 pentose-phosphate shunt GO:0015976 carbon utilization	GO:0005737 cytoplasm
ColeIsotig11652	GO:0004806 triglyceride lipase activity GO:0004091 carboxylesterase activity	GO:0016042 lipid catabolic process GO:0046486 glycerolipid metabolic process
ColeIsotig11657	GO:0042626 ATPase activity, coupled to transmembrane movement of substances GO:0005524 ATP binding GO:0032440 2-alkenal reductase [NAD(P)] activity	GO:0055114 oxidation-reduction process GO:0006200 ATP catabolic process	GO:0016021 integral to membrane
ColeIsotig11659	GO:0004674 protein serine/threonine kinase activity GO:0005524 ATP binding GO:0016780 phosphotransferase activity, for other substituted phosphate groups GO:0050080 malonyl-CoA decarboxylase activity	GO:0006633 fatty acid biosynthetic process GO:0016998 cell wall macromolecule catabolic process GO:0008654 phospholipid biosynthetic process GO:0009069 serine family amino acid metabolic process GO:0019482 beta-alanine metabolic process	GO:0005777 peroxisome GO:0016020 membrane
ColeIsotig1166	GO:0005488 binding
ColeIsotig11661	GO:0005525 GTP binding	GO:0007264 small GTPase mediated signal transduction GO:0015031 protein transport	GO:0005768 endosome GO:0009504 cell plate GO:0005886 plasma membrane
ColeIsotig11662	GO:0005198 structural molecule activity	GO:0006886 intracellular protein transport	GO:0030126 COPI vesicle coat
ColeIsotig11665	GO:0033971 hydroxyisourate hydrolase activity	GO:0006144 purine nucleobase metabolic process GO:0006810 transport
ColeIsotig11666	GO:0003677 DNA binding	GO:0006351 transcription, DNA-dependent	GO:0005634 nucleus
ColeIsotig11667	GO:0003676 nucleic acid binding GO:0004523 ribonuclease H activity GO:0005337 nucleoside transmembrane transporter activity	GO:0051252 regulation of RNA metabolic process GO:0015858 nucleoside transport	GO:0016021 integral to membrane
ColeIsotig11668	GO:0015078 hydrogen ion transmembrane transporter activity GO:0008289 lipid binding GO:0016787 hydrolase activity	GO:0015986 ATP synthesis coupled proton transport GO:0015991 ATP hydrolysis coupled proton transport	GO:0005739 mitochondrion GO:0016021 integral to membrane GO:0045263 proton-transporting ATP synthase complex, coupling factor F(o)
ColeIsotig11670	GO:0005515 protein binding GO:0051920 peroxiredoxin activity GO:0004601 peroxidase activity	GO:0009595 detection of biotic stimulus GO:0000038 very long-chain fatty acid metabolic process GO:0009867 jasmonic acid mediated signaling pathway GO:0009697 salicylic acid biosynthetic process GO:0006833 water transport GO:0009862 systemic acquired resistance, salicylic acid mediated signaling pathway GO:0010363 regulation of plant-type hypersensitive response GO:0010310 regulation of hydrogen …	GO:0048046 apoplast GO:0010319 stromule GO:0005829 cytosol GO:0009570 chloroplast stroma GO:0009579 thylakoid GO:0005739 mitochondrion
ColeIsotig11674		GO:0045040 protein import into mitochondrial outer membrane	GO:0005742 mitochondrial outer membrane translocase complex
ColeIsotig11675	GO:0004579 dolichyl-diphosphooligosaccharide-protein glycotransferase activity	GO:0018279 protein N-linked glycosylation via asparagine	GO:0008250 oligosaccharyltransferase complex
ColeIsotig11676	GO:0016174 NAD(P)H oxidase activity GO:0004601 peroxidase activity GO:0005509 calcium ion binding	GO:0055114 oxidation-reduction process GO:0006804 peroxidase reaction GO:0006979 response to oxidative stress	GO:0016021 integral to membrane
ColeIsotig11677		GO:0007094 mitotic spindle assembly checkpoint	GO:0000776 kinetochore
ColeIsotig11678			GO:0005783 endoplasmic reticulum
ColeIsotig11680	GO:0005507 copper ion binding GO:0004160 dihydroxy-acid dehydratase activity	GO:0009555 pollen development GO:0009097 isoleucine biosynthetic process GO:0009098 leucine biosynthetic process GO:0009099 valine biosynthetic process GO:0015940 pantothenate biosynthetic process	GO:0009570 chloroplast stroma
ColeIsotig11681	GO:0008270 zinc ion binding
ColeIsotig11683	GO:0008270 zinc ion binding GO:0016874 ligase activity		GO:0005634 nucleus
ColeIsotig11687	GO:0005543 phospholipid binding
ColeIsotig11693	GO:0005524 ATP binding GO:0004689 phosphorylase kinase activity	GO:0006468 protein phosphorylation GO:0009069 serine family amino acid metabolic process	GO:0005964 phosphorylase kinase complex
ColeIsotig11695	GO:0003677 DNA binding GO:0008168 methyltransferase activity	GO:0032259 methylation
ColeIsotig11696	GO:0003998 acylphosphatase activity	GO:0006094 gluconeogenesis GO:0006096 glycolysis GO:0018874 benzoate metabolic process
ColeIsotig11697	GO:0003677 DNA binding GO:0003682 chromatin binding	GO:0009965 leaf morphogenesis GO:1901700 response to oxygen-containing compound	GO:0000785 chromatin
ColeIsotig117	GO:0032440 2-alkenal reductase [NAD(P)] activity GO:0005524 ATP binding	GO:0006950 response to stress GO:0055114 oxidation-reduction process
ColeIsotig11702	GO:0009011 starch synthase activity	GO:0009250 glucan biosynthetic process GO:0005982 starch metabolic process GO:0005985 sucrose metabolic process
ColeIsotig11703	GO:0016772 transferase activity, transferring phosphorus-containing groups	GO:0006388 tRNA splicing, via endonucleolytic cleavage and ligation
ColeIsotig11704	GO:0015238 drug transmembrane transporter activity GO:0015137 citrate transmembrane transporter activity GO:0015297 antiporter activity	GO:0006879 cellular iron ion homeostasis GO:0006855 drug transmembrane transport GO:0015746 citrate transport	GO:0005886 plasma membrane
ColeIsotig11705	GO:0016853 isomerase activity	GO:0009409 response to cold GO:0009411 response to UV	GO:0005737 cytoplasm GO:0005634 nucleus
ColeIsotig11707		GO:0002238 response to molecule of fungal origin	GO:0005886 plasma membrane
ColeIsotig11709	GO:0008270 zinc ion binding
ColeIsotig11711	GO:0042802 identical protein binding GO:0004252 serine-type endopeptidase activity	GO:0006508 proteolysis	GO:0005618 cell wall
ColeIsotig11716	GO:0016905 myosin heavy chain kinase activity	GO:0009069 serine family amino acid metabolic process GO:0016310 phosphorylation	GO:0016459 myosin complex
ColeIsotig11718	GO:0004169 dolichyl-phosphate-mannose-protein mannosyltransferase activity		GO:0005783 endoplasmic reticulum GO:0000136 alpha-1,6-mannosyltransferase complex
ColeIsotig11720	GO:0003700 sequence-specific DNA binding transcription factor activity GO:0043565 sequence-specific DNA binding	GO:0006355 regulation of transcription, DNA-dependent	GO:0005667 transcription factor complex GO:0045449
ColeIsotig11721	GO:0004721 phosphoprotein phosphatase activity	GO:0009628 response to abiotic stimulus GO:0006470 protein dephosphorylation
ColeIsotig11723	GO:0004842 ubiquitin-protein ligase activity GO:0008270 zinc ion binding	GO:0016567 protein ubiquitination	GO:0005680 anaphase-promoting complex
ColeIsotig11726	GO:0008353 RNA polymerase II carboxy-terminal domain kinase activity GO:0005524 ATP binding	GO:0006468 protein phosphorylation GO:0009069 serine family amino acid metabolic process
ColeIsotig11728			GO:0005739 mitochondrion
ColeIsotig11731	GO:0004674 protein serine/threonine kinase activity GO:0005524 ATP binding GO:0003700 sequence-specific DNA binding transcription factor activity	GO:0006468 protein phosphorylation GO:0006355 regulation of transcription, DNA-dependent GO:0010229 inflorescence development GO:0009069 serine family amino acid metabolic process	GO:0005886 plasma membrane GO:0005667 transcription factor complex GO:0045449
ColeIsotig11732		GO:0055085 transmembrane transport	GO:0016021 integral to membrane
ColeIsotig11733	GO:0004129 cytochrome-c oxidase activity GO:0004519 endonuclease activity GO:0009055 electron carrier activity GO:0020037 heme binding GO:0005506 iron ion binding	GO:0009060 aerobic respiration GO:0006123 mitochondrial electron transport, cytochrome c to oxygen GO:0015992 proton transport GO:0006118 electron transport	GO:0016021 integral to membrane GO:0005743 mitochondrial inner membrane GO:0045277 respiratory chain complex IV
ColeIsotig11734	GO:0003676 nucleic acid binding
ColeIsotig11735	GO:0004553 hydrolase activity, hydrolyzing O-glycosyl compounds	GO:0005975 carbohydrate metabolic process
ColeIsotig11739	GO:0003999 adenine phosphoribosyltransferase activity	GO:0009116 nucleoside metabolic process GO:0006168 adenine salvage	GO:0005737 cytoplasm GO:0005886 plasma membrane
ColeIsotig11741	GO:0003676 nucleic acid binding GO:0005524 ATP binding GO:0008026 ATP-dependent helicase activity
ColeIsotig11749		GO:0010252 auxin homeostasis
ColeIsotig11750			GO:0071944 cell periphery
ColeIsotig11751	GO:0008233 peptidase activity	GO:0006508 proteolysis
ColeIsotig11752	GO:0004222 metalloendopeptidase activity GO:0008270 zinc ion binding	GO:0007155 cell adhesion GO:0006508 proteolysis	GO:0016020 membrane
ColeIsotig11759	GO:0004747 ribokinase activity	GO:0006014 D-ribose metabolic process GO:0006098 pentose-phosphate shunt
ColeIsotig11761	GO:0050662 coenzyme binding GO:0016616 oxidoreductase activity, acting on the CH-OH group of donors, NAD or NADP as acceptor	GO:0044237 cellular metabolic process
ColeIsotig11762	GO:0008553 hydrogen-exporting ATPase activity, phosphorylative mechanism GO:0000287 magnesium ion binding GO:0005524 ATP binding	GO:0015991 ATP hydrolysis coupled proton transport GO:0006754 ATP biosynthetic process GO:0019761 glucosinolate biosynthetic process GO:0006200 ATP catabolic process GO:0006119 oxidative phosphorylation	GO:0016021 integral to membrane GO:0009506 plasmodesma GO:0005886 plasma membrane
ColeIsotig11763		GO:0046482 para-aminobenzoic acid metabolic process	GO:0005886 plasma membrane
ColeIsotig11771	GO:0016787 hydrolase activity
ColeIsotig11777		GO:0009987 cellular process
ColeIsotig11779	GO:0010181 FMN binding GO:0016629 12-oxophytodienoate reductase activity	GO:0055114 oxidation-reduction process
ColeIsotig11783	GO:0016616 oxidoreductase activity, acting on the CH-OH group of donors, NAD or NADP as acceptor
ColeIsotig11785			GO:0005759 mitochondrial matrix
ColeIsotig11787	GO:0005344 oxygen transporter activity GO:0005506 iron ion binding GO:0020037 heme binding GO:0019825 oxygen binding	GO:0015671 oxygen transport GO:0009733 response to auxin stimulus GO:0001666 response to hypoxia	GO:0005886 plasma membrane
ColeIsotig11788	GO:0020037 heme binding GO:0005506 iron ion binding GO:0009055 electron carrier activity GO:0070330 aromatase activity	GO:0055114 oxidation-reduction process GO:0006118 electron transport
ColeIsotig11789	GO:0005388 calcium-transporting ATPase activity GO:0005516 calmodulin binding GO:0046872 metal ion binding GO:0005524 ATP binding	GO:0070588 calcium ion transmembrane transport GO:0009555 pollen development GO:0007338 single fertilization	GO:0016021 integral to membrane GO:0005886 plasma membrane GO:0016529 sarcoplasmic reticulum
ColeIsotig11791	GO:0043565 sequence-specific DNA binding GO:0003700 sequence-specific DNA binding transcription factor activity	GO:0006355 regulation of transcription, DNA-dependent GO:0010062 negative regulation of trichoblast fate specification	GO:0005667 transcription factor complex GO:0045449
ColeIsotig11793			GO:0009570 chloroplast stroma
ColeIsotig11795		GO:0006457 protein folding	GO:0009570 chloroplast stroma
ColeIsotig11798	GO:0020037 heme binding GO:0005506 iron ion binding GO:0009055 electron carrier activity GO:0070330 aromatase activity	GO:0055114 oxidation-reduction process GO:0006118 electron transport
ColeIsotig11799	GO:0003979 UDP-glucose 6-dehydrogenase activity GO:0051287 NAD binding	GO:0055114 oxidation-reduction process GO:0006065 UDP-glucuronate biosynthetic process GO:0005982 starch metabolic process GO:0005985 sucrose metabolic process	GO:0005829 cytosol GO:0005618 cell wall GO:0005634 nucleus
ColeIsotig118	GO:0005524 ATP binding GO:0051082 unfolded protein binding	GO:0009409 response to cold GO:0009934 regulation of meristem structural organization GO:0046686 response to cadmium ion	GO:0005739 mitochondrion GO:0009507 chloroplast GO:0005773 vacuole GO:0005783 endoplasmic reticulum GO:0005634 nucleus GO:0005886 plasma membrane
ColeIsotig11801	GO:0008308 voltage-gated anion channel activity	GO:0055085 transmembrane transport GO:0044070 regulation of anion transport	GO:0005741 mitochondrial outer membrane
ColeIsotig11802	GO:0008270 zinc ion binding
ColeIsotig11805	GO:0032440 2-alkenal reductase [NAD(P)] activity GO:0004674 protein serine/threonine kinase activity GO:0004714 transmembrane receptor protein tyrosine kinase activity GO:0005524 ATP binding	GO:0010363 regulation of plant-type hypersensitive response GO:0006612 protein targeting to membrane GO:0043069 negative regulation of programmed cell death GO:0046777 protein autophosphorylation GO:0007169 transmembrane receptor protein tyrosine kinase signaling pathway GO:0009845 seed germination GO:0055114 oxidation-reduction process GO:0002237 response to molecule of bacterial origin GO:00069…	GO:0016021 integral to membrane GO:0070825 micropyle GO:0005886 plasma membrane
ColeIsotig11811	GO:0046509 1,2-diacylglycerol 3-beta-galactosyltransferase activity GO:0030246 carbohydrate binding	GO:0010027 thylakoid membrane organization GO:0019375 galactolipid biosynthetic process GO:0030259 lipid glycosylation GO:0009790 embryo development GO:0046486 glycerolipid metabolic process	GO:0009706 chloroplast inner membrane
ColeIsotig11812	GO:0003676 nucleic acid binding GO:0004527 exonuclease activity	GO:0005622 intracellular
ColeIsotig11815	GO:0004332 fructose-bisphosphate aldolase activity	GO:0006096 glycolysis GO:0006000 fructose metabolic process GO:0006013 mannose metabolic process GO:0006020 inositol metabolic process GO:0006094 gluconeogenesis GO:0006098 pentose-phosphate shunt GO:0015976 carbon utilization	GO:0010287 plastoglobule GO:0005739 mitochondrion
ColeIsotig11816	GO:0016597 amino acid binding	GO:0008152 metabolic process
ColeIsotig11817	GO:0008270 zinc ion binding GO:0003676 nucleic acid binding
ColeIsotig11819	GO:0051287 NAD binding GO:0003979 UDP-glucose 6-dehydrogenase activity	GO:0055114 oxidation-reduction process GO:0005982 starch metabolic process GO:0005985 sucrose metabolic process GO:0009117 nucleotide metabolic process
ColeIsotig11821	GO:0015149 hexose transmembrane transporter activity GO:0015166 polyol transmembrane transporter activity GO:0015146 pentose transmembrane transporter activity	GO:0015791 polyol transport GO:0008645 hexose transport GO:0015750 pentose transport GO:0055085 transmembrane transport	GO:0016021 integral to membrane
ColeIsotig11822	GO:0004467 long-chain fatty acid-CoA ligase activity	GO:0001676 long-chain fatty acid metabolic process
ColeIsotig11824			GO:0005634 nucleus
ColeIsotig11825	GO:0005524 ATP binding GO:0008764 UDP-N-acetylmuramoylalanine-D-glutamate ligase activity	GO:0008360 regulation of cell shape GO:0051301 cell division GO:0006541 glutamine metabolic process GO:0009252 peptidoglycan biosynthetic process	GO:0005737 cytoplasm
ColeIsotig11828		GO:0006355 regulation of transcription, DNA-dependent
ColeIsotig11830	GO:0003735 structural constituent of ribosome	GO:0006412 translation GO:0042254 ribosome biogenesis	GO:0005840 ribosome
ColeIsotig11836	GO:0004674 protein serine/threonine kinase activity GO:0000166 nucleotide binding	GO:0016310 phosphorylation GO:0009069 serine family amino acid metabolic process
ColeIsotig11840			GO:0016023 cytoplasmic membrane-bounded vesicle
ColeIsotig11843		GO:0006857 oligopeptide transport
ColeIsotig11849	GO:0003824 catalytic activity	GO:0008152 metabolic process
ColeIsotig11850			GO:0009570 chloroplast stroma
ColeIsotig11851	GO:0031072 heat shock protein binding GO:0046872 metal ion binding GO:0005524 ATP binding GO:0051082 unfolded protein binding	GO:0006457 protein folding GO:0009651 response to salt stress GO:0043462 regulation of ATPase activity GO:0009408 response to heat	GO:0005618 cell wall GO:0005730 nucleolus GO:0005886 plasma membrane
ColeIsotig11852	GO:0003676 nucleic acid binding GO:0004535 poly(A)-specific ribonuclease activity	GO:0051252 regulation of RNA metabolic process	GO:0005634 nucleus
ColeIsotig11855	GO:0004842 ubiquitin-protein ligase activity	GO:0016567 protein ubiquitination	GO:0005622 intracellular
ColeIsotig11857	GO:0016772 transferase activity, transferring phosphorus-containing groups
ColeIsotig11861	GO:0008047 enzyme activator activity GO:0051539 4 iron, 4 sulfur cluster binding GO:0008987 quinolinate synthetase A activity GO:0042803 protein homodimerization activity	GO:0019805 quinolinate biosynthetic process GO:0051176 positive regulation of sulfur metabolic process GO:0009435 NAD biosynthetic process GO:0051347 positive regulation of transferase activity GO:0009060 aerobic respiration	GO:0009507 chloroplast GO:0019804 quinolinate synthetase complex
ColeIsotig11866		GO:0006355 regulation of transcription, DNA-dependent
ColeIsotig11869	GO:0046873 metal ion transmembrane transporter activity	GO:0030001 metal ion transport GO:0055085 transmembrane transport	GO:0016020 membrane
ColeIsotig11871	GO:0003735 structural constituent of ribosome	GO:0006412 translation GO:0042254 ribosome biogenesis	GO:0022627 cytosolic small ribosomal subunit
ColeIsotig11873	GO:0042802 identical protein binding GO:0004252 serine-type endopeptidase activity	GO:0006508 proteolysis	GO:0048046 apoplast
ColeIsotig11877			GO:0031359 integral to chloroplast outer membrane
ColeIsotig11879	GO:0052716 hydroquinone:oxygen oxidoreductase activity GO:0005507 copper ion binding	GO:0046274 lignin catabolic process GO:0055114 oxidation-reduction process	GO:0048046 apoplast
ColeIsotig11881		GO:0016036 cellular response to phosphate starvation	GO:0019005 SCF ubiquitin ligase complex
ColeIsotig11882	GO:0051082 unfolded protein binding GO:0031072 heat shock protein binding
ColeIsotig11883	GO:0005515 protein binding GO:0043167 ion binding	GO:0030154 cell differentiation GO:0016043 cellular component organization
ColeIsotig11886	GO:0015140 malate transmembrane transporter activity	GO:0071423 malate transmembrane transport GO:0006814 sodium ion transport	GO:0016020 membrane
ColeIsotig11887	GO:0016866 intramolecular transferase activity	GO:0008152 metabolic process
ColeIsotig11889	GO:0050321 tau-protein kinase activity GO:0005524 ATP binding GO:0004674 protein serine/threonine kinase activity	GO:0006468 protein phosphorylation GO:0009933 meristem structural organization GO:0009069 serine family amino acid metabolic process	GO:0005829 cytosol
ColeIsotig11895	GO:0004672 protein kinase activity GO:0005524 ATP binding GO:0032440 2-alkenal reductase [NAD(P)] activity	GO:0006468 protein phosphorylation GO:0055114 oxidation-reduction process
ColeIsotig11897	GO:0005525 GTP binding GO:0016787 hydrolase activity	GO:0007264 small GTPase mediated signal transduction GO:0015031 protein transport
ColeIsotig11898	GO:0004467 long-chain fatty acid-CoA ligase activity	GO:0001676 long-chain fatty acid metabolic process
ColeIsotig11899	GO:0050662 coenzyme binding GO:0045552 dihydrokaempferol 4-reductase activity	GO:0044237 cellular metabolic process GO:0055114 oxidation-reduction process GO:0009813 flavonoid biosynthetic process	GO:0005886 plasma membrane
ColeIsotig119	GO:0005524 ATP binding GO:0051082 unfolded protein binding	GO:0006950 response to stress
ColeIsotig1190	GO:0005524 ATP binding
ColeIsotig11901	GO:0020037 heme binding GO:0016705 oxidoreductase activity, acting on paired donors, with incorporation or reduction of molecular oxygen GO:0004497 monooxygenase activity GO:0005506 iron ion binding GO:0009055 electron carrier activity	GO:0046246 terpene biosynthetic process GO:0055114 oxidation-reduction process GO:0006118 electron transport
ColeIsotig11902	GO:0020037 heme binding GO:0016705 oxidoreductase activity, acting on paired donors, with incorporation or reduction of molecular oxygen GO:0005506 iron ion binding GO:0009055 electron carrier activity	GO:0055114 oxidation-reduction process GO:0006118 electron transport
ColeIsotig11905	GO:0003723 RNA binding
ColeIsotig11906	GO:0005524 ATP binding GO:0016887 ATPase activity	GO:0006200 ATP catabolic process
ColeIsotig11907	GO:0004842 ubiquitin-protein ligase activity	GO:0016567 protein ubiquitination
ColeIsotig1191	GO:0005524 ATP binding
ColeIsotig11910	GO:0003723 RNA binding
ColeIsotig11917	GO:0030234 enzyme regulator activity	GO:0080129 proteasome core complex assembly GO:0006635 fatty acid beta-oxidation GO:0042176 regulation of protein catabolic process GO:0006094 gluconeogenesis GO:0050790 regulation of catalytic activity GO:0009407 toxin catabolic process	GO:0008540 proteasome regulatory particle, base subcomplex GO:0009507 chloroplast GO:0005634 nucleus GO:0005886 plasma membrane
ColeIsotig11918	GO:0005085 guanyl-nucleotide exchange factor activity	GO:0016192 vesicle-mediated transport GO:0007264 small GTPase mediated signal transduction GO:0043087 regulation of GTPase activity	GO:0019898 extrinsic to membrane GO:0005886 plasma membrane GO:0070971 endoplasmic reticulum exit site GO:0005634 nucleus GO:0005829 cytosol
ColeIsotig11919		GO:0006355 regulation of transcription, DNA-dependent	GO:0005634 nucleus
ColeIsotig1192	GO:0005524 ATP binding GO:0004674 protein serine/threonine kinase activity	GO:0006468 protein phosphorylation GO:0007165 signal transduction GO:0009069 serine family amino acid metabolic process
ColeIsotig11925		GO:0009642 response to light intensity	GO:0009535 chloroplast thylakoid membrane
ColeIsotig11926	GO:0008928 mannose-1-phosphate guanylyltransferase (GDP) activity	GO:0009058 biosynthetic process GO:0006000 fructose metabolic process GO:0006013 mannose metabolic process
ColeIsotig11927	GO:0005524 ATP binding GO:0004709 MAP kinase kinase kinase activity GO:0032440 2-alkenal reductase [NAD(P)] activity	GO:0055114 oxidation-reduction process GO:0000186 activation of MAPKK activity GO:0007178 transmembrane receptor protein serine/threonine kinase signaling pathway GO:0009069 serine family amino acid metabolic process
ColeIsotig11928	GO:0008565 protein transporter activity	GO:0006606 protein import into nucleus	GO:0005737 cytoplasm GO:0005634 nucleus
ColeIsotig11930	GO:0004842 ubiquitin-protein ligase activity GO:0008270 zinc ion binding	GO:0006511 ubiquitin-dependent protein catabolic process	GO:0005634 nucleus
ColeIsotig11936	GO:0005215 transporter activity	GO:0055085 transmembrane transport	GO:0016021 integral to membrane
ColeIsotig11940	GO:0004721 phosphoprotein phosphatase activity	GO:0006470 protein dephosphorylation	GO:0005886 plasma membrane
ColeIsotig11942			GO:0009536 plastid
ColeIsotig11943	GO:0016740 transferase activity	GO:0008299 isoprenoid biosynthetic process
ColeIsotig11945	GO:0004872 receptor activity GO:0010011 auxin binding	GO:0045793 positive regulation of cell size GO:0051781 positive regulation of cell division GO:0009826 unidimensional cell growth GO:0007165 signal transduction	GO:0005788 endoplasmic reticulum lumen
ColeIsotig11946	GO:0003676 nucleic acid binding GO:0005524 ATP binding GO:0004815 aspartate-tRNA ligase activity	GO:0006422 aspartyl-tRNA aminoacylation GO:0006522 alanine metabolic process GO:0006531 aspartate metabolic process	GO:0005737 cytoplasm
ColeIsotig11947	GO:0008568 microtubule-severing ATPase activity GO:0005524 ATP binding
ColeIsotig11949	GO:0004842 ubiquitin-protein ligase activity	GO:0016567 protein ubiquitination	GO:0000151 ubiquitin ligase complex
ColeIsotig1195			GO:0043231 intracellular membrane-bounded organelle
ColeIsotig11951	GO:0004300 enoyl-CoA hydratase activity	GO:0030154 cell differentiation GO:0048640 negative regulation of developmental growth GO:0006550 isoleucine catabolic process GO:0006552 leucine catabolic process GO:0006554 lysine catabolic process GO:0006568 tryptophan metabolic process GO:0006574 valine catabolic process GO:0006633 fatty acid biosynthetic process GO:0018874 benzoate metabolic process GO:0019482 beta-alanine metabolic process …	GO:0009923 fatty acid elongase complex GO:0005634 nucleus
ColeIsotig11953			GO:0005886 plasma membrane
ColeIsotig11956		GO:0010075 regulation of meristem growth	GO:0005773 vacuole
ColeIsotig11958	GO:0005524 ATP binding
ColeIsotig11961	GO:0008233 peptidase activity GO:0005524 ATP binding GO:0008568 microtubule-severing ATPase activity	GO:0006508 proteolysis GO:0030163 protein catabolic process	GO:0005618 cell wall GO:0008540 proteasome regulatory particle, base subcomplex GO:0005730 nucleolus GO:0005737 cytoplasm GO:0005886 plasma membrane
ColeIsotig11962	GO:0004370 glycerol kinase activity GO:0019200 carbohydrate kinase activity	GO:0042742 defense response to bacterium GO:0019563 glycerol catabolic process GO:0010188 response to microbial phytotoxin GO:0006072 glycerol-3-phosphate metabolic process GO:0006635 fatty acid beta-oxidation GO:0002237 response to molecule of bacterial origin GO:0016310 phosphorylation GO:0080167 response to karrikin GO:0046486 glycerolipid metabolic process	GO:0005739 mitochondrion
ColeIsotig11966	GO:0004032 alditol:NADP+ 1-oxidoreductase activity	GO:0055114 oxidation-reduction process GO:0006000 fructose metabolic process GO:0006012 galactose metabolic process GO:0006013 mannose metabolic process GO:0006090 pyruvate metabolic process GO:0046486 glycerolipid metabolic process
ColeIsotig11967	GO:0003824 catalytic activity	GO:0009058 biosynthetic process
ColeIsotig11971	GO:0004030 aldehyde dehydrogenase [NAD(P)+] activity	GO:0009269 response to desiccation GO:0009737 response to abscisic acid stimulus GO:0006081 cellular aldehyde metabolic process GO:0009651 response to salt stress GO:0055114 oxidation-reduction process GO:0006094 gluconeogenesis GO:0006096 glycolysis GO:0006547 histidine metabolic process GO:0006558 L-phenylalanine metabolic process GO:0006570 tyrosine metabolic process	GO:0005773 vacuole GO:0016020 membrane GO:0005783 endoplasmic reticulum
ColeIsotig11972	GO:0004112 cyclic-nucleotide phosphodiesterase activity	GO:0016070 RNA metabolic process	GO:0005737 cytoplasm
ColeIsotig11973	GO:0003924 GTPase activity GO:0005200 structural constituent of cytoskeleton GO:0005525 GTP binding	GO:0007017 microtubule-based process	GO:0005874 microtubule GO:0005737 cytoplasm
ColeIsotig11978	GO:0043565 sequence-specific DNA binding GO:0003700 sequence-specific DNA binding transcription factor activity	GO:0006990 positive regulation of transcription from RNA polymerase II promoter involved in unfolded protein response	GO:0048471 perinuclear region of cytoplasm GO:0005635 nuclear envelope GO:0016020 membrane GO:0005783 endoplasmic reticulum GO:0005667 transcription factor complex GO:0045449
ColeIsotig1198	GO:0008270 zinc ion binding GO:0016874 ligase activity GO:0016829 lyase activity
ColeIsotig11981	GO:0005515 protein binding	GO:0040029 regulation of gene expression, epigenetic GO:0009733 response to auxin stimulus GO:0006661 phosphatidylinositol biosynthetic process
ColeIsotig11983	GO:0003677 DNA binding GO:0003682 chromatin binding	GO:0000785 chromatin
ColeIsotig11985	GO:0016874 ligase activity
ColeIsotig11986	GO:0005515 protein binding GO:0015112 nitrate transmembrane transporter activity	GO:0052546 cell wall pectin metabolic process GO:0010167 response to nitrate GO:0019761 glucosinolate biosynthetic process GO:0052541 plant-type cell wall cellulose metabolic process GO:0016126 sterol biosynthetic process	GO:0016021 integral to membrane GO:0005886 plasma membrane
ColeIsotig11989	GO:0008270 zinc ion binding GO:0043565 sequence-specific DNA binding GO:0003700 sequence-specific DNA binding transcription factor activity	GO:0009416 response to light stimulus GO:0045893 positive regulation of transcription, DNA-dependent	GO:0005667 transcription factor complex GO:0045449
ColeIsotig11991	GO:0020037 heme binding GO:0046872 metal ion binding
ColeIsotig11993	GO:0004842 ubiquitin-protein ligase activity GO:0008270 zinc ion binding	GO:0016567 protein ubiquitination
ColeIsotig11994		GO:0006661 phosphatidylinositol biosynthetic process	GO:0016023 cytoplasmic membrane-bounded vesicle
ColeIsotig11995	GO:0033926 glycopeptide alpha-N-acetylgalactosaminidase activity GO:0004575 sucrose alpha-glucosidase activity	GO:0005982 starch metabolic process GO:0005985 sucrose metabolic process	GO:0017177 glucosidase II complex
ColeIsotig11997			GO:0044464 cell part
ColeIsotig11999			GO:0005739 mitochondrion
ColeIsotig120	GO:0005524 ATP binding GO:0051082 unfolded protein binding	GO:0006950 response to stress
ColeIsotig12000		GO:0006351 transcription, DNA-dependent
ColeIsotig12001	GO:0004067 asparaginase activity	GO:0006522 alanine metabolic process GO:0006528 asparagine metabolic process GO:0006531 aspartate metabolic process
ColeIsotig12008	GO:0046522 S-methyl-5-thioribose kinase activity	GO:0009086 methionine biosynthetic process
ColeIsotig12010	GO:0008080 N-acetyltransferase activity	GO:0007126 meiosis GO:0043966 histone H3 acetylation GO:0042967 acyl-carrier-protein biosynthetic process
ColeIsotig12012	GO:0003676 nucleic acid binding GO:0000166 nucleotide binding
ColeIsotig12013	GO:0097159 organic cyclic compound binding GO:1901363 heterocyclic compound binding	GO:0006139 nucleobase-containing compound metabolic process
ColeIsotig12020	GO:0016301 kinase activity GO:0016787 hydrolase activity	GO:0016310 phosphorylation	GO:0009536 plastid
ColeIsotig12021	GO:0008271 secondary active sulfate transmembrane transporter activity	GO:0008272 sulfate transport GO:0055085 transmembrane transport	GO:0016021 integral to membrane
ColeIsotig12024		GO:0007049 cell cycle
ColeIsotig12025			GO:0005634 nucleus
ColeIsotig12028	GO:0031072 heat shock protein binding GO:0046872 metal ion binding GO:0005524 ATP binding GO:0051082 unfolded protein binding	GO:0051085 chaperone mediated protein folding requiring cofactor GO:0010197 polar nucleus fusion GO:0009408 response to heat GO:0000740 nuclear membrane fusion GO:0009558 embryo sac cellularization GO:0010198 synergid death	GO:0005739 mitochondrion
ColeIsotig12029		GO:0090355 positive regulation of auxin metabolic process	GO:0005886 plasma membrane
ColeIsotig12031	GO:0005515 protein binding	GO:0006635 fatty acid beta-oxidation GO:0048439 flower morphogenesis	GO:0031463 Cul3-RING ubiquitin ligase complex GO:0005737 cytoplasm
ColeIsotig12040	GO:0009055 electron carrier activity GO:0008482 sulfite oxidase activity GO:0030151 molybdenum ion binding	GO:0010477 response to sulfur dioxide GO:0015994 chlorophyll metabolic process GO:0055114 oxidation-reduction process GO:0006118 electron transport GO:0006790 sulfur compound metabolic process	GO:0005777 peroxisome GO:0005739 mitochondrion
ColeIsotig12041	GO:0003735 structural constituent of ribosome	GO:0006412 translation GO:0042254 ribosome biogenesis	GO:0005840 ribosome
ColeIsotig12042	GO:0046982 protein heterodimerization activity	GO:0010423 negative regulation of brassinosteroid biosynthetic process	GO:0005829 cytosol GO:0005886 plasma membrane
ColeIsotig12046	GO:0031625 ubiquitin protein ligase binding	GO:0010265 SCF complex assembly GO:0009733 response to auxin stimulus GO:0009793 embryo development ending in seed dormancy	GO:0009941 chloroplast envelope GO:0005819 spindle GO:0009524 phragmoplast
ColeIsotig12051	GO:0016161 beta-amylase activity	GO:0000272 polysaccharide catabolic process GO:0005982 starch metabolic process GO:0005985 sucrose metabolic process
ColeIsotig12053	GO:0003677 DNA binding GO:0003682 chromatin binding		GO:0005634 nucleus GO:0000785 chromatin
ColeIsotig12054	GO:0003735 structural constituent of ribosome GO:0003906 DNA-(apurinic or apyrimidinic site) lyase activity	GO:0042254 ribosome biogenesis GO:0006414 translational elongation GO:0006284 base-excision repair	GO:0005840 ribosome
ColeIsotig12057	GO:0004375 glycine dehydrogenase (decarboxylating) activity GO:0005524 ATP binding	GO:0009749 response to glucose stimulus GO:0009744 response to sucrose stimulus GO:0009750 response to fructose stimulus GO:0019464 glycine decarboxylation via glycine cleavage system GO:0006563 L-serine metabolic process GO:0006566 threonine metabolic process	GO:0005960 glycine cleavage complex GO:0005739 mitochondrion
ColeIsotig1206			GO:0005773 vacuole
ColeIsotig12062	GO:0005524 ATP binding GO:0003777 microtubule motor activity	GO:0007018 microtubule-based movement	GO:0005875 microtubule associated complex GO:0005874 microtubule
ColeIsotig12066	GO:0005524 ATP binding GO:0017111 nucleoside-triphosphatase activity	GO:0030163 protein catabolic process	GO:0005737 cytoplasm GO:0000502 proteasome complex GO:0005634 nucleus
ColeIsotig12069		GO:0009910 negative regulation of flower development
ColeIsotig1207			GO:0005773 vacuole
ColeIsotig12070	GO:0009055 electron carrier activity GO:0003756 protein disulfide isomerase activity GO:0015035 protein disulfide oxidoreductase activity	GO:0006457 protein folding GO:0045454 cell redox homeostasis GO:0006662 glycerol ether metabolic process GO:0006118 electron transport	GO:0009570 chloroplast stroma
ColeIsotig12071	GO:0016491 oxidoreductase activity GO:0005528 FK506 binding GO:0003755 peptidyl-prolyl cis-trans isomerase activity	GO:0006457 protein folding GO:0000413 protein peptidyl-prolyl isomerization GO:0055114 oxidation-reduction process	GO:0009543 chloroplast thylakoid lumen GO:0016020 membrane
ColeIsotig12076	GO:0003677 DNA binding	GO:0006355 regulation of transcription, DNA-dependent
ColeIsotig12078	GO:0003735 structural constituent of ribosome	GO:0006412 translation GO:0042254 ribosome biogenesis	GO:0005840 ribosome GO:0009507 chloroplast
ColeIsotig12079	GO:0008270 zinc ion binding
ColeIsotig1208	GO:0016788 hydrolase activity, acting on ester bonds	GO:0006629 lipid metabolic process
ColeIsotig12082	GO:0004842 ubiquitin-protein ligase activity	GO:0016567 protein ubiquitination	GO:0005634 nucleus GO:0000151 ubiquitin ligase complex
ColeIsotig12086	GO:0052641 benzoic acid glucosyltransferase activity GO:0080046 quercetin 4'-O-glucosyltransferase activity GO:0080002 UDP-glucose:4-aminobenzoate acylglucosyltransferase activity GO:0052640 salicylic acid glucosyltransferase (glucoside-forming) activity GO:0080044 quercetin 7-O-glucosyltransferase activity GO:0052639 salicylic acid glucosyltransferase (ester-forming) activity	GO:0046482 para-aminobenzoic acid metabolic process GO:0018874 benzoate metabolic process GO:0009696 salicylic acid metabolic process
ColeIsotig12088	GO:0016844 strictosidine synthase activity	GO:0016114 terpenoid biosynthetic process GO:0042432 indole biosynthetic process
ColeIsotig12089	GO:0004672 protein kinase activity GO:0005524 ATP binding	GO:0006468 protein phosphorylation
ColeIsotig1209	GO:0005484 SNAP receptor activity	GO:0016192 vesicle-mediated transport GO:0006886 intracellular protein transport	GO:0012505 endomembrane system GO:0009504 cell plate GO:0005886 plasma membrane
ColeIsotig12094	GO:0000166 nucleotide binding
ColeIsotig12095	GO:0003746 translation elongation factor activity	GO:0006511 ubiquitin-dependent protein catabolic process GO:0009062 fatty acid catabolic process GO:0000394 RNA splicing, via endonucleolytic cleavage and ligation GO:0006366 transcription from RNA polymerase II promoter GO:0006448 regulation of translational elongation	GO:0005829 cytosol GO:0005634 nucleus GO:0005840 ribosome
ColeIsotig12099	GO:0008515 sucrose transmembrane transporter activity	GO:0055085 transmembrane transport GO:0015770 sucrose transport	GO:0005887 integral to plasma membrane
ColeIsotig121	GO:0005524 ATP binding GO:0051082 unfolded protein binding	GO:0006950 response to stress
ColeIsotig1210	GO:0008270 zinc ion binding
ColeIsotig12100	GO:0008893 guanosine-3',5'-bis(diphosphate) 3'-diphosphatase activity GO:0008728 GTP diphosphokinase activity GO:0016301 kinase activity GO:0005509 calcium ion binding	GO:0016310 phosphorylation GO:0015969 guanosine tetraphosphate metabolic process GO:0006144 purine nucleobase metabolic process	GO:0009507 chloroplast
ColeIsotig12102	GO:0016760 cellulose synthase (UDP-forming) activity GO:0008270 zinc ion binding	GO:0030244 cellulose biosynthetic process GO:0005982 starch metabolic process GO:0005985 sucrose metabolic process GO:0006011 UDP-glucose metabolic process	GO:0016021 integral to membrane
ColeIsotig12103	GO:0005507 copper ion binding GO:0008447 L-ascorbate oxidase activity	GO:0055114 oxidation-reduction process GO:0006118 electron transport GO:0019852 L-ascorbic acid metabolic process	GO:0016020 membrane GO:0009505 plant-type cell wall
ColeIsotig12107		GO:0043461 proton-transporting ATP synthase complex assembly
ColeIsotig1211	GO:0003700 sequence-specific DNA binding transcription factor activity GO:0043565 sequence-specific DNA binding	GO:0006355 regulation of transcription, DNA-dependent	GO:0005667 transcription factor complex GO:0045449
ColeIsotig12115	GO:0004871 signal transducer activity GO:0004435 phosphatidylinositol phospholipase C activity GO:0005509 calcium ion binding	GO:0035556 intracellular signal transduction GO:0009395 phospholipid catabolic process GO:0046339 diacylglycerol metabolic process	GO:0007242
ColeIsotig1212	GO:0052689 carboxylic ester hydrolase activity	GO:0048765 root hair cell differentiation	GO:0005634 nucleus
ColeIsotig12120			GO:0009536 plastid
ColeIsotig12125	GO:0046872 metal ion binding GO:0003993 acid phosphatase activity	GO:0006771 riboflavin metabolic process GO:0019497 hexachlorocyclohexane metabolic process
ColeIsotig1213	GO:0046872 metal ion binding GO:0010013 N-1-naphthylphthalamic acid binding GO:0004177 aminopeptidase activity	GO:0009987 cellular process	GO:0005886 plasma membrane
ColeIsotig12130	GO:0003676 nucleic acid binding
ColeIsotig12134	GO:0004721 phosphoprotein phosphatase activity	GO:0006470 protein dephosphorylation	GO:0005886 plasma membrane
ColeIsotig12135			GO:0009535 chloroplast thylakoid membrane
ColeIsotig12136	GO:0003677 DNA binding GO:0003682 chromatin binding	GO:0000785 chromatin
ColeIsotig12138	GO:0046029 mannitol dehydrogenase activity GO:0008270 zinc ion binding	GO:0055114 oxidation-reduction process
ColeIsotig12143	GO:0003677 DNA binding GO:0003700 sequence-specific DNA binding transcription factor activity	GO:0006355 regulation of transcription, DNA-dependent GO:0009835 fruit ripening GO:0009873 ethylene mediated signaling pathway	GO:0005667 transcription factor complex GO:0045449
ColeIsotig12144	GO:0003676 nucleic acid binding GO:0008270 zinc ion binding	GO:0015074 DNA integration
ColeIsotig1215	GO:0046872 metal ion binding GO:0010013 N-1-naphthylphthalamic acid binding GO:0004177 aminopeptidase activity	GO:0009987 cellular process	GO:0005886 plasma membrane
ColeIsotig12151	GO:0003964 RNA-directed DNA polymerase activity GO:0016773 phosphotransferase activity, alcohol group as acceptor GO:0003723 RNA binding	GO:0006278 RNA-dependent DNA replication
ColeIsotig12155	GO:0046872 metal ion binding
ColeIsotig12157	GO:0004027 alcohol sulfotransferase activity	GO:0006790 sulfur compound metabolic process GO:0008209 androgen metabolic process GO:0008210 estrogen metabolic process
ColeIsotig12159	GO:0005097 Rab GTPase activator activity	GO:0032851 positive regulation of Rab GTPase activity	GO:0005622 intracellular
ColeIsotig1216	GO:0020037 heme binding GO:0016705 oxidoreductase activity, acting on paired donors, with incorporation or reduction of molecular oxygen GO:0004497 monooxygenase activity GO:0005506 iron ion binding GO:0009055 electron carrier activity	GO:0055114 oxidation-reduction process GO:0006118 electron transport
ColeIsotig12163	GO:0008026 ATP-dependent helicase activity GO:0003676 nucleic acid binding GO:0005524 ATP binding	GO:0009507 chloroplast
ColeIsotig12165	GO:0043565 sequence-specific DNA binding	GO:0009507 chloroplast
ColeIsotig12166	GO:0005488 binding	GO:0005634 nucleus
ColeIsotig12167	GO:0003899 DNA-directed RNA polymerase activity GO:0003677 DNA binding	GO:0006351 transcription, DNA-dependent GO:0006144 purine nucleobase metabolic process GO:0006206 pyrimidine nucleobase metabolic process	GO:0005730 nucleolus
ColeIsotig12168		GO:0008643 carbohydrate transport	GO:0005886 plasma membrane
ColeIsotig1217	GO:0003735 structural constituent of ribosome GO:0003723 RNA binding	GO:0006412 translation GO:0042254 ribosome biogenesis	GO:0022627 cytosolic small ribosomal subunit
ColeIsotig12170	GO:0003735 structural constituent of ribosome	GO:0006412 translation GO:0042254 ribosome biogenesis	GO:0005840 ribosome
ColeIsotig12171	GO:0016702 oxidoreductase activity, acting on single donors with incorporation of molecular oxygen, incorporation of two atoms of oxygen GO:0016706 oxidoreductase activity, acting on paired donors, with incorporation or reduction of molecular oxygen, 2-oxoglutarate as one donor, and incorporation of one atom each of oxygen into both donors	GO:0055114 oxidation-reduction process
ColeIsotig12179	GO:0005460 UDP-glucose transmembrane transporter activity GO:0005459 UDP-galactose transmembrane transporter activity	GO:0015786 UDP-glucose transport GO:0030968 endoplasmic reticulum unfolded protein response GO:0072334 UDP-galactose transmembrane transport	GO:0016021 integral to membrane GO:0005789 endoplasmic reticulum membrane
ColeIsotig1218	GO:0015204 urea transmembrane transporter activity	GO:0071918 urea transmembrane transport GO:0006833 water transport	GO:0016021 integral to membrane
ColeIsotig12180		GO:0006810 transport	GO:0005886 plasma membrane
ColeIsotig12181	GO:0008270 zinc ion binding GO:0003677 DNA binding	GO:0016020 membrane
ColeIsotig12182	GO:0003924 GTPase activity GO:0005525 GTP binding	GO:0007017 microtubule-based process	GO:0005874 microtubule
ColeIsotig12185	GO:0015416 organic phosphonate transmembrane-transporting ATPase activity GO:0005524 ATP binding	GO:0006200 ATP catabolic process GO:0015716 organic phosphonate transport GO:0015748 organophosphate ester transport	GO:0016020 membrane
ColeIsotig1219	GO:0003723 RNA binding
ColeIsotig12191	GO:0003964 RNA-directed DNA polymerase activity GO:0003677 DNA binding GO:0003723 RNA binding	GO:0006278 RNA-dependent DNA replication
ColeIsotig12196	GO:0008526 phosphatidylinositol transporter activity	GO:0015914 phospholipid transport	GO:0005622 intracellular
ColeIsotig12197	GO:0005488 binding
ColeIsotig122	GO:0005524 ATP binding GO:0051082 unfolded protein binding	GO:0006950 response to stress
ColeIsotig12200	GO:0046872 metal ion binding GO:0097159 organic cyclic compound binding GO:1901363 heterocyclic compound binding
ColeIsotig12201	GO:0008236 serine-type peptidase activity	GO:0051604 protein maturation GO:0006508 proteolysis	GO:0016021 integral to membrane GO:0009535 chloroplast thylakoid membrane
ColeIsotig12202	GO:0004672 protein kinase activity GO:0000166 nucleotide binding	GO:0016310 phosphorylation
ColeIsotig12209	GO:0005488 binding
ColeIsotig12210	GO:0016301 kinase activity
ColeIsotig12217	GO:0046982 protein heterodimerization activity GO:0043565 sequence-specific DNA binding	GO:0005634 nucleus
ColeIsotig12223	GO:0016866 intramolecular transferase activity GO:0008466 glycogenin glucosyltransferase activity	GO:0030244 cellulose biosynthetic process	GO:0005794 Golgi apparatus GO:0009506 plasmodesma GO:0005618 cell wall GO:0005576 extracellular region
ColeIsotig12225	GO:0020037 heme binding GO:0016705 oxidoreductase activity, acting on paired donors, with incorporation or reduction of molecular oxygen GO:0004497 monooxygenase activity GO:0005506 iron ion binding GO:0009055 electron carrier activity	GO:0055114 oxidation-reduction process GO:0006118 electron transport
ColeIsotig12229	GO:0004867 serine-type endopeptidase inhibitor activity
ColeIsotig12233	GO:0005515 protein binding GO:0016853 isomerase activity	GO:0000398 mRNA splicing, via spliceosome	GO:0005829 cytosol
ColeIsotig12237	GO:0016772 transferase activity, transferring phosphorus-containing groups
ColeIsotig1224	GO:0005525 GTP binding GO:0003924 GTPase activity GO:0005200 structural constituent of cytoskeleton	GO:0007017 microtubule-based process GO:0006184 GTP catabolic process GO:0051258 protein polymerization GO:0046686 response to cadmium ion	GO:0009507 chloroplast GO:0005618 cell wall GO:0005874 microtubule GO:0005886 plasma membrane
ColeIsotig12243	GO:0005488 binding	GO:0050896 response to stimulus
ColeIsotig12244	GO:0003899 DNA-directed RNA polymerase activity GO:0003677 DNA binding GO:0032549 ribonucleoside binding	GO:0006351 transcription, DNA-dependent GO:0006144 purine nucleobase metabolic process GO:0006206 pyrimidine nucleobase metabolic process	GO:0005730 nucleolus
ColeIsotig12247	GO:0080122 AMP transmembrane transporter activity GO:0015217 ADP transmembrane transporter activity GO:0005347 ATP transmembrane transporter activity	GO:0055085 transmembrane transport GO:0015867 ATP transport GO:0009060 aerobic respiration GO:0015866 ADP transport GO:0080121 AMP transport	GO:0005739 mitochondrion GO:0016021 integral to membrane GO:0009536 plastid GO:0005886 plasma membrane
ColeIsotig12256	GO:0003723 RNA binding GO:0003964 RNA-directed DNA polymerase activity GO:0005524 ATP binding	GO:0006278 RNA-dependent DNA replication GO:0035196 production of miRNAs involved in gene silencing by miRNA GO:0000724 double-strand break repair via homologous recombination GO:0010267 production of ta-siRNAs involved in RNA interference GO:0007062 sister chromatid cohesion GO:0051607 defense response to virus	GO:0009506 plasmodesma GO:0030915 Smc5-Smc6 complex GO:0005634 nucleus
ColeIsotig12259	GO:0047172 shikimate O-hydroxycinnamoyltransferase activity GO:0047205 quinate O-hydroxycinnamoyltransferase activity GO:0005515 protein binding	GO:0009963 positive regulation of flavonoid biosynthetic process GO:0006612 protein targeting to membrane GO:0010252 auxin homeostasis GO:0009809 lignin biosynthetic process GO:0042967 acyl-carrier-protein biosynthetic process GO:0009811 stilbene biosynthetic process	GO:0005829 cytosol GO:0016020 membrane
ColeIsotig1226	GO:0005525 GTP binding GO:0003924 GTPase activity GO:0005200 structural constituent of cytoskeleton	GO:0006184 GTP catabolic process GO:0051258 protein polymerization GO:0046686 response to cadmium ion GO:0007018 microtubule-based movement	GO:0009507 chloroplast GO:0005618 cell wall GO:0005874 microtubule GO:0005886 plasma membrane
ColeIsotig12260	GO:0003677 DNA binding GO:0005524 ATP binding GO:0016740 transferase activity GO:0005515 protein binding GO:0004386 helicase activity GO:0003682 chromatin binding	GO:0040029 regulation of gene expression, epigenetic GO:0010199 organ boundary specification between lateral organs and the meristem	GO:0005829 cytosol GO:0005634 nucleus GO:0000785 chromatin
ColeIsotig12261	GO:0016491 oxidoreductase activity GO:0009055 electron carrier activity GO:0000287 magnesium ion binding GO:0016168 chlorophyll binding GO:0051539 4 iron, 4 sulfur cluster binding	GO:0018298 protein-chromophore linkage GO:0015979 photosynthesis GO:0022900 electron transport chain GO:0006118 electron transport	GO:0016021 integral to membrane GO:0009522 photosystem I GO:0009535 chloroplast thylakoid membrane
ColeIsotig12269	GO:0004185 serine-type carboxypeptidase activity GO:0016746 transferase activity, transferring acyl groups	GO:0006508 proteolysis
ColeIsotig1227	GO:0005524 ATP binding GO:0004709 MAP kinase kinase kinase activity GO:0032440 2-alkenal reductase [NAD(P)] activity	GO:0055114 oxidation-reduction process GO:0000186 activation of MAPKK activity GO:0007178 transmembrane receptor protein serine/threonine kinase signaling pathway GO:0009069 serine family amino acid metabolic process	GO:0016021 integral to membrane GO:0009507 chloroplast GO:0005886 plasma membrane
ColeIsotig12276	GO:0005524 ATP binding GO:0016818 hydrolase activity, acting on acid anhydrides, in phosphorus-containing anhydrides	GO:0006355 regulation of transcription, DNA-dependent	GO:0005634 nucleus
ColeIsotig12280	GO:0003676 nucleic acid binding	GO:0044763 single-organism cellular process GO:0044267 cellular protein metabolic process
ColeIsotig12281	GO:0042973 glucan endo-1,3-beta-D-glucosidase activity	GO:0005982 starch metabolic process GO:0005985 sucrose metabolic process	GO:0005886 plasma membrane
ColeIsotig12283	GO:0005509 calcium ion binding GO:0005546 phosphatidylinositol-4,5-bisphosphate binding GO:0004630 phospholipase D activity GO:0070290 NAPE-specific phospholipase D activity	GO:0009845 seed germination GO:0046470 phosphatidylcholine metabolic process GO:0010119 regulation of stomatal movement GO:0046686 response to cadmium ion GO:0009395 phospholipid catabolic process	GO:0005739 mitochondrion GO:0009941 chloroplast envelope GO:0030136 clathrin-coated vesicle GO:0005634 nucleus GO:0005886 plasma membrane
ColeIsotig12286	GO:0016655 oxidoreductase activity, acting on NAD(P)H, quinone or similar compound as acceptor	GO:0055114 oxidation-reduction process GO:0006118 electron transport	GO:0009941 chloroplast envelope GO:0009535 chloroplast thylakoid membrane
ColeIsotig12287	GO:0003735 structural constituent of ribosome GO:0016740 transferase activity GO:0019843 rRNA binding	GO:0006412 translation GO:0042254 ribosome biogenesis	GO:0005762 mitochondrial large ribosomal subunit GO:0009507 chloroplast
ColeIsotig1229	GO:0004523 ribonuclease H activity GO:0003964 RNA-directed DNA polymerase activity GO:0003723 RNA binding	GO:0006278 RNA-dependent DNA replication GO:0015074 DNA integration GO:0051252 regulation of RNA metabolic process
ColeIsotig12290	GO:0003730 mRNA 3'-UTR binding GO:0000166 nucleotide binding	GO:0006007 glucose catabolic process	GO:0005829 cytosol
ColeIsotig12293	GO:0008324 cation transmembrane transporter activity	GO:0006812 cation transport GO:0055085 transmembrane transport	GO:0016021 integral to membrane
ColeIsotig12296	GO:0016853 isomerase activity	GO:0044267 cellular protein metabolic process	GO:0005886 plasma membrane GO:0005802 trans-Golgi network
ColeIsotig12298	GO:0030170 pyridoxal phosphate binding GO:0008184 glycogen phosphorylase activity	GO:0005975 carbohydrate metabolic process
ColeIsotig123	GO:0005524 ATP binding GO:0051082 unfolded protein binding	GO:0009409 response to cold GO:0009934 regulation of meristem structural organization GO:0046686 response to cadmium ion	GO:0005739 mitochondrion GO:0009507 chloroplast GO:0005773 vacuole GO:0005783 endoplasmic reticulum GO:0005634 nucleus GO:0005886 plasma membrane
ColeIsotig12303	GO:0008270 zinc ion binding GO:0016874 ligase activity
ColeIsotig12306		GO:0006839 mitochondrial transport	GO:0031966 mitochondrial membrane
ColeIsotig12307	GO:0008270 zinc ion binding
ColeIsotig12314	GO:0016866 intramolecular transferase activity	GO:0008152 metabolic process
ColeIsotig12317	GO:0008270 zinc ion binding	GO:0005622 intracellular
ColeIsotig12318	GO:0008967 phosphoglycolate phosphatase activity	GO:0046487 glyoxylate metabolic process
ColeIsotig12319	GO:0008137 NADH dehydrogenase (ubiquinone) activity	GO:0006120 mitochondrial electron transport, NADH to ubiquinone GO:0006744 ubiquinone biosynthetic process GO:0006814 sodium ion transport GO:0015992 proton transport	GO:0070469 respiratory chain GO:0016021 integral to membrane
ColeIsotig12323	GO:0003899 DNA-directed RNA polymerase activity GO:0003677 DNA binding	GO:0006351 transcription, DNA-dependent GO:0006144 purine nucleobase metabolic process GO:0006206 pyrimidine nucleobase metabolic process	GO:0005730 nucleolus
ColeIsotig12327	GO:0016788 hydrolase activity, acting on ester bonds GO:0003723 RNA binding	GO:0006357 regulation of transcription from RNA polymerase II promoter GO:0032784 regulation of DNA-dependent transcription, elongation
ColeIsotig12328	GO:0004163 diphosphomevalonate decarboxylase activity GO:0005524 ATP binding	GO:0008299 isoprenoid biosynthetic process GO:0006694 steroid biosynthetic process GO:0016310 phosphorylation
ColeIsotig1233	GO:0046872 metal ion binding
ColeIsotig12330	GO:0005524 ATP binding GO:0003777 microtubule motor activity	GO:0007018 microtubule-based movement	GO:0005875 microtubule associated complex GO:0005874 microtubule
ColeIsotig12333	GO:0008270 zinc ion binding GO:0048037 cofactor binding GO:0016616 oxidoreductase activity, acting on the CH-OH group of donors, NAD or NADP as acceptor	GO:0055114 oxidation-reduction process
ColeIsotig12335		GO:0045040 protein import into mitochondrial outer membrane	GO:0005742 mitochondrial outer membrane translocase complex
ColeIsotig12336	GO:0004693 cyclin-dependent protein serine/threonine kinase activity GO:0005524 ATP binding	GO:0006468 protein phosphorylation GO:0009069 serine family amino acid metabolic process	GO:0009505 plant-type cell wall GO:0005886 plasma membrane GO:0016021 integral to membrane GO:0000074
ColeIsotig12340	GO:0005543 phospholipid binding
ColeIsotig12343	GO:0016871 cycloartenol synthase activity	GO:0009555 pollen development GO:0019745 pentacyclic triterpenoid biosynthetic process GO:0010027 thylakoid membrane organization	GO:0005773 vacuole
ColeIsotig12345	GO:0003899 DNA-directed RNA polymerase activity GO:0003723 RNA binding	GO:0006351 transcription, DNA-dependent GO:0006144 purine nucleobase metabolic process GO:0006206 pyrimidine nucleobase metabolic process	GO:0005730 nucleolus
ColeIsotig1235	GO:0016798 hydrolase activity, acting on glycosyl bonds	GO:0008152 metabolic process
ColeIsotig12352	GO:0016491 oxidoreductase activity GO:0016209 antioxidant activity	GO:0055114 oxidation-reduction process
ColeIsotig12356	GO:0016984 ribulose-bisphosphate carboxylase activity GO:0004497 monooxygenase activity	GO:0009853 photorespiration GO:0055114 oxidation-reduction process GO:0015979 photosynthesis GO:0015977 carbon fixation GO:0046487 glyoxylate metabolic process	GO:0009573 chloroplast ribulose bisphosphate carboxylase complex
ColeIsotig12359	GO:0005215 transporter activity	GO:0006810 transport	GO:0016021 integral to membrane
ColeIsotig12361	GO:0005215 transporter activity	GO:0006810 transport	GO:0016021 integral to membrane
ColeIsotig12367	GO:0046872 metal ion binding GO:0097159 organic cyclic compound binding GO:1901363 heterocyclic compound binding
ColeIsotig12368	GO:0003712 transcription cofactor activity GO:0008270 zinc ion binding GO:0004402 histone acetyltransferase activity	GO:0006355 regulation of transcription, DNA-dependent GO:0016573 histone acetylation GO:0042967 acyl-carrier-protein biosynthetic process	GO:0005667 transcription factor complex GO:0045449	GO:0000123 histone acetyltransferase complex
ColeIsotig12369	GO:0005524 ATP binding GO:0017111 nucleoside-triphosphatase activity
ColeIsotig1237	GO:0004553 hydrolase activity, hydrolyzing O-glycosyl compounds	GO:0005975 carbohydrate metabolic process	GO:0044464 cell part
ColeIsotig12372			GO:0005886 plasma membrane
ColeIsotig12374	GO:0005525 GTP binding GO:0016787 hydrolase activity	GO:0007264 small GTPase mediated signal transduction	GO:0005622 intracellular
ColeIsotig12375	GO:0047044 androstan-3-alpha,17-beta-diol dehydrogenase activity GO:0008270 zinc ion binding	GO:0055114 oxidation-reduction process GO:0006699 bile acid biosynthetic process GO:0008207 C21-steroid hormone metabolic process
ColeIsotig12386		GO:0055085 transmembrane transport	GO:0016021 integral to membrane
ColeIsotig12392	GO:0003677 DNA binding GO:0003682 chromatin binding	GO:0000785 chromatin
ColeIsotig12395	GO:0003864 3-methyl-2-oxobutanoate hydroxymethyltransferase activity GO:0050897 cobalt ion binding GO:0008270 zinc ion binding GO:0008168 methyltransferase activity	GO:0015940 pantothenate biosynthetic process GO:0032259 methylation	GO:0005739 mitochondrion
ColeIsotig124	GO:0005524 ATP binding GO:0051082 unfolded protein binding	GO:0006950 response to stress
ColeIsotig12405	GO:0016709 oxidoreductase activity, acting on paired donors, with incorporation or reduction of molecular oxygen, NAD(P)H as one donor, and incorporation of one atom of oxygen GO:0020037 heme binding GO:0005506 iron ion binding GO:0009055 electron carrier activity	GO:0055114 oxidation-reduction process GO:0006118 electron transport
ColeIsotig1241	GO:0016757 transferase activity, transferring glycosyl groups	GO:0009250 glucan biosynthetic process	GO:0009536 plastid
ColeIsotig12415	GO:0019209 kinase activator activity	GO:0042327 positive regulation of phosphorylation
ColeIsotig12416		GO:0006950 response to stress
ColeIsotig1242	GO:0004221 ubiquitin thiolesterase activity GO:0003723 RNA binding	GO:0006511 ubiquitin-dependent protein catabolic process GO:0016579 protein deubiquitination
ColeIsotig12420			GO:0005773 vacuole
ColeIsotig1243	GO:0004553 hydrolase activity, hydrolyzing O-glycosyl compounds GO:0043169 cation binding GO:0003844 1,4-alpha-glucan branching enzyme activity	GO:0005978 glycogen biosynthetic process GO:0005982 starch metabolic process GO:0005985 sucrose metabolic process
ColeIsotig12431	GO:0003700 sequence-specific DNA binding transcription factor activity	GO:0010035 response to inorganic substance GO:0009987 cellular process GO:1901700 response to oxygen-containing compound	GO:0005667 transcription factor complex GO:0045449
ColeIsotig12434	GO:0003676 nucleic acid binding
ColeIsotig1244	GO:0016787 hydrolase activity	GO:0008152 metabolic process
ColeIsotig12442	GO:0003860 3-hydroxyisobutyryl-CoA hydrolase activity	GO:0009733 response to auxin stimulus GO:0006550 isoleucine catabolic process GO:0006552 leucine catabolic process GO:0019482 beta-alanine metabolic process
ColeIsotig12450	GO:0008270 zinc ion binding
ColeIsotig12452			GO:0016021 integral to membrane
ColeIsotig12453	GO:0003677 DNA binding GO:0008168 methyltransferase activity	GO:0006306 DNA methylation
ColeIsotig12454	GO:0004057 arginyltransferase activity GO:0005524 ATP binding GO:0004814 arginine-tRNA ligase activity	GO:0016598 protein arginylation GO:0006525 arginine metabolic process GO:0006560 proline metabolic process	GO:0005737 cytoplasm
ColeIsotig12461		GO:0080167 response to karrikin	GO:0009505 plant-type cell wall
ColeIsotig12469	GO:0008270 zinc ion binding
ColeIsotig12471	GO:0016746 transferase activity, transferring acyl groups
ColeIsotig12474	GO:0003899 DNA-directed RNA polymerase activity GO:0003677 DNA binding	GO:0006351 transcription, DNA-dependent GO:0006144 purine nucleobase metabolic process GO:0006206 pyrimidine nucleobase metabolic process	GO:0000418 DNA-directed RNA polymerase IV complex GO:0005665 DNA-directed RNA polymerase II, core complex GO:0005730 nucleolus
ColeIsotig12475	GO:0005524 ATP binding GO:0004674 protein serine/threonine kinase activity	GO:0006468 protein phosphorylation GO:0009069 serine family amino acid metabolic process
ColeIsotig12477		GO:0016559 peroxisome fission	GO:0005779 integral to peroxisomal membrane
ColeIsotig12478	GO:0003690 double-stranded DNA binding GO:0000166 nucleotide binding GO:0003697 single-stranded DNA binding	GO:0032508 DNA duplex unwinding GO:0009651 response to salt stress GO:0009409 response to cold GO:0045087 innate immune response GO:0010119 regulation of stomatal movement GO:0007623 circadian rhythm GO:0010228 vegetative to reproductive phase transition of meristem GO:0009737 response to abscisic acid stimulus GO:0006406 mRNA export from nucleus GO:0010043 response to zinc ion GO:0046686 respons…	GO:0005618 cell wall GO:0005777 peroxisome GO:0005730 nucleolus GO:0009507 chloroplast GO:0005886 plasma membrane
ColeIsotig12481	GO:0004478 methionine adenosyltransferase activity GO:0046872 metal ion binding GO:0005524 ATP binding	GO:0009651 response to salt stress GO:0009409 response to cold GO:0006556 S-adenosylmethionine biosynthetic process GO:0006730 one-carbon metabolic process GO:0009809 lignin biosynthetic process	GO:0005730 nucleolus GO:0005737 cytoplasm GO:0005886 plasma membrane
ColeIsotig12483	GO:0004672 protein kinase activity		GO:0016023 cytoplasmic membrane-bounded vesicle
ColeIsotig12485	GO:0003677 DNA binding GO:0003682 chromatin binding	GO:0000785 chromatin
ColeIsotig12487			GO:0016020 membrane
ColeIsotig1249	GO:0016757 transferase activity, transferring glycosyl groups
ColeIsotig12496		GO:0030683 evasion or tolerance by virus of host immune response	GO:0044792
ColeIsotig12499	GO:0000166 nucleotide binding		GO:0044444 cytoplasmic part
ColeIsotig125	GO:0005524 ATP binding GO:0051082 unfolded protein binding	GO:0006950 response to stress
ColeIsotig1250	GO:0005179 hormone activity GO:0004553 hydrolase activity, hydrolyzing O-glycosyl compounds	GO:0005975 carbohydrate metabolic process GO:0007165 signal transduction	GO:0005576 extracellular region
ColeIsotig12502	GO:0008047 enzyme activator activity GO:0051539 4 iron, 4 sulfur cluster binding GO:0008987 quinolinate synthetase A activity GO:0042803 protein homodimerization activity	GO:0019805 quinolinate biosynthetic process GO:0051176 positive regulation of sulfur metabolic process GO:0009435 NAD biosynthetic process GO:0051347 positive regulation of transferase activity GO:0009060 aerobic respiration	GO:0009507 chloroplast GO:0019804 quinolinate synthetase complex
ColeIsotig12503	GO:0005516 calmodulin binding	GO:0006491 N-glycan processing
ColeIsotig12505	GO:0008270 zinc ion binding	GO:0016020 membrane
ColeIsotig12506	GO:0005507 copper ion binding GO:0003992 N2-acetyl-L-ornithine:2-oxoglutarate 5-aminotransferase activity GO:0030170 pyridoxal phosphate binding	GO:0006526 arginine biosynthetic process GO:0042742 defense response to bacterium GO:0000051 urea cycle intermediate metabolic process	GO:0005739 mitochondrion GO:0009570 chloroplast stroma
ColeIsotig12511	GO:0005215 transporter activity	GO:0006810 transport	GO:0016021 integral to membrane
ColeIsotig12518	GO:0005524 ATP binding	GO:0019464 glycine decarboxylation via glycine cleavage system	GO:0005960 glycine cleavage complex
ColeIsotig1252	GO:0004553 hydrolase activity, hydrolyzing O-glycosyl compounds GO:0005179 hormone activity	GO:0005975 carbohydrate metabolic process GO:0009651 response to salt stress GO:0007165 signal transduction	GO:0005576 extracellular region
ColeIsotig12523	GO:0003924 GTPase activity GO:0005200 structural constituent of cytoskeleton GO:0005525 GTP binding	GO:0007017 microtubule-based process	GO:0005874 microtubule GO:0005737 cytoplasm
ColeIsotig12524	GO:0046872 metal ion binding GO:0003993 acid phosphatase activity	GO:0006771 riboflavin metabolic process GO:0019497 hexachlorocyclohexane metabolic process
ColeIsotig1253	GO:0052852 very-long-chain-(S)-2-hydroxy-acid oxidase activity GO:0052854 medium-chain-(S)-2-hydroxy-acid oxidase activity GO:0052853 long-chain-(S)-2-hydroxy-long-chain-acid oxidase activity GO:0010181 FMN binding	GO:0055114 oxidation-reduction process
ColeIsotig12536	GO:0030246 carbohydrate binding GO:0004559 alpha-mannosidase activity GO:0008270 zinc ion binding	GO:0006013 mannose metabolic process
ColeIsotig1254	GO:0052852 very-long-chain-(S)-2-hydroxy-acid oxidase activity GO:0052854 medium-chain-(S)-2-hydroxy-acid oxidase activity GO:0052853 long-chain-(S)-2-hydroxy-long-chain-acid oxidase activity GO:0010181 FMN binding	GO:0055114 oxidation-reduction process
ColeIsotig12540	GO:0045486 naringenin 3-dioxygenase activity	GO:0055114 oxidation-reduction process GO:0009813 flavonoid biosynthetic process
ColeIsotig12541	GO:0050529 polyneuridine-aldehyde esterase activity GO:0080032 methyl jasmonate esterase activity GO:0080030 methyl indole-3-acetate esterase activity	GO:0010363 regulation of plant-type hypersensitive response GO:0009750 response to fructose stimulus GO:0009651 response to salt stress GO:0032787 monocarboxylic acid metabolic process GO:0009963 positive regulation of flavonoid biosynthetic process GO:0006612 protein targeting to membrane GO:0006833 water transport GO:0019344 cysteine biosynthetic process GO:0042432 indole biosynthetic process
ColeIsotig12547	GO:0004553 hydrolase activity, hydrolyzing O-glycosyl compounds GO:0030246 carbohydrate binding	GO:0005975 carbohydrate metabolic process	GO:0009507 chloroplast
ColeIsotig1255	GO:0008168 methyltransferase activity	GO:0032259 methylation
ColeIsotig12553	GO:0097159 organic cyclic compound binding GO:1901363 heterocyclic compound binding
ColeIsotig12556	GO:0016758 transferase activity, transferring hexosyl groups	GO:0008152 metabolic process
ColeIsotig12557	GO:0003735 structural constituent of ribosome GO:0003723 RNA binding GO:0016740 transferase activity	GO:0006412 translation GO:0042254 ribosome biogenesis	GO:0015934 large ribosomal subunit GO:0009536 plastid GO:0005739 mitochondrion
ColeIsotig12561	GO:0003677 DNA binding GO:0008270 zinc ion binding		GO:0005634 nucleus
ColeIsotig12563	GO:0010176 homogentisate phytyltransferase activity GO:0046408 chlorophyll synthetase activity	GO:0010189 vitamin E biosynthetic process GO:0009266 response to temperature stimulus GO:0009915 phloem sucrose loading GO:0006636 unsaturated fatty acid biosynthetic process GO:0031347 regulation of defense response	GO:0016021 integral to membrane GO:0009535 chloroplast thylakoid membrane
ColeIsotig12565	GO:0030170 pyridoxal phosphate binding GO:0004398 histidine decarboxylase activity	GO:0006547 histidine metabolic process
ColeIsotig12567	GO:0008559 xenobiotic-transporting ATPase activity GO:0005524 ATP binding	GO:0006200 ATP catabolic process GO:0006855 drug transmembrane transport
ColeIsotig12569	GO:0003676 nucleic acid binding GO:0000166 nucleotide binding
ColeIsotig12570	GO:0003743 translation initiation factor activity	GO:0006446 regulation of translational initiation	GO:0005840 ribosome
ColeIsotig12572			GO:0009507 chloroplast
ColeIsotig1258		GO:0080167 response to karrikin	GO:0009536 plastid
ColeIsotig12584	GO:0016702 oxidoreductase activity, acting on single donors with incorporation of molecular oxygen, incorporation of two atoms of oxygen GO:0045431 flavonol synthase activity	GO:0051555 flavonol biosynthetic process GO:0055114 oxidation-reduction process
ColeIsotig12585	GO:0043565 sequence-specific DNA binding GO:0003700 sequence-specific DNA binding transcription factor activity GO:0005215 transporter activity	GO:0006355 regulation of transcription, DNA-dependent	GO:0016020 membrane GO:0005667 transcription factor complex GO:0045449
ColeIsotig12586	GO:0016758 transferase activity, transferring hexosyl groups	GO:0008152 metabolic process
ColeIsotig12589	GO:0016757 transferase activity, transferring glycosyl groups	GO:0009058 biosynthetic process	GO:0005634 nucleus
ColeIsotig12591	GO:0017111 nucleoside-triphosphatase activity GO:0003887 DNA-directed DNA polymerase activity GO:0003677 DNA binding GO:0005524 ATP binding	GO:0006260 DNA replication	GO:0005730 nucleolus GO:0042575 DNA polymerase complex
ColeIsotig12593	GO:0008137 NADH dehydrogenase (ubiquinone) activity	GO:0006120 mitochondrial electron transport, NADH to ubiquinone GO:0006744 ubiquinone biosynthetic process GO:0006814 sodium ion transport GO:0015992 proton transport	GO:0005747 mitochondrial respiratory chain complex I GO:0009507 chloroplast
ColeIsotig12595			GO:0009536 plastid
ColeIsotig12598			GO:0009536 plastid
ColeIsotig126	GO:0005524 ATP binding GO:0051082 unfolded protein binding	GO:0009409 response to cold GO:0009934 regulation of meristem structural organization GO:0046686 response to cadmium ion	GO:0005739 mitochondrion GO:0009507 chloroplast GO:0005773 vacuole GO:0005783 endoplasmic reticulum GO:0005634 nucleus GO:0005886 plasma membrane
ColeIsotig12608	GO:0005524 ATP binding
ColeIsotig12612	GO:0003746 translation elongation factor activity	GO:0006511 ubiquitin-dependent protein catabolic process GO:0006448 regulation of translational elongation	GO:0005840 ribosome
ColeIsotig12613	GO:0016787 hydrolase activity	GO:0008152 metabolic process
ColeIsotig12617	GO:0046872 metal ion binding GO:0005524 ATP binding GO:0005388 calcium-transporting ATPase activity	GO:0006816 calcium ion transport	GO:0016021 integral to membrane GO:0016529 sarcoplasmic reticulum
ColeIsotig12618	GO:0046872 metal ion binding GO:0009055 electron carrier activity GO:0005515 protein binding GO:0051537 2 iron, 2 sulfur cluster binding	GO:0006124 ferredoxin metabolic process GO:0022900 electron transport chain GO:0006118 electron transport	GO:0009507 chloroplast
ColeIsotig12622	GO:0046872 metal ion binding	GO:0030001 metal ion transport
ColeIsotig12641	GO:0016884 carbon-nitrogen ligase activity, with glutamine as amido-N-donor GO:0004040 amidase activity	GO:0006525 arginine metabolic process GO:0006558 L-phenylalanine metabolic process GO:0006560 proline metabolic process GO:0006568 tryptophan metabolic process GO:0018874 benzoate metabolic process GO:0042207 styrene catabolic process
ColeIsotig12642		GO:0050832 defense response to fungus
ColeIsotig12645	GO:0003924 GTPase activity GO:0005525 GTP binding	GO:0006184 GTP catabolic process GO:0006886 intracellular protein transport	GO:0005634 nucleus
ColeIsotig12647			GO:0005783 endoplasmic reticulum
ColeIsotig1265	GO:0008270 zinc ion binding
ColeIsotig12657	GO:0016788 hydrolase activity, acting on ester bonds	GO:0006629 lipid metabolic process
ColeIsotig12664		GO:0044699 single-organism process
ColeIsotig12669	GO:0005524 ATP binding	GO:0034314 Arp2/3 complex-mediated actin nucleation	GO:0005885 Arp2/3 protein complex
ColeIsotig1267	GO:0030414 peptidase inhibitor activity
ColeIsotig12671	GO:0004170 dUTP diphosphatase activity GO:0042802 identical protein binding GO:0000287 magnesium ion binding	GO:0006281 DNA repair GO:0006261 DNA-dependent DNA replication GO:0046080 dUTP metabolic process GO:0006206 pyrimidine nucleobase metabolic process	GO:0005829 cytosol
ColeIsotig12675	GO:0015079 potassium ion transmembrane transporter activity	GO:0071805 potassium ion transmembrane transport	GO:0016020 membrane
ColeIsotig127	GO:0005524 ATP binding GO:0051082 unfolded protein binding	GO:0006950 response to stress
ColeIsotig12701	GO:0003700 sequence-specific DNA binding transcription factor activity GO:0003677 DNA binding	GO:0006355 regulation of transcription, DNA-dependent	GO:0005667 transcription factor complex GO:0045449
ColeIsotig12705	GO:0097159 organic cyclic compound binding GO:1901363 heterocyclic compound binding	GO:0007010 cytoskeleton organization	GO:0043229 intracellular organelle
ColeIsotig12709	GO:0005509 calcium ion binding		GO:0005777 peroxisome GO:0005886 plasma membrane
ColeIsotig1271	GO:0003676 nucleic acid binding
ColeIsotig12712		GO:0009658 chloroplast organization	GO:0009706 chloroplast inner membrane
ColeIsotig12718	GO:0043531 ADP binding GO:0019901 protein kinase binding	GO:0006952 defense response GO:0000079 regulation of cyclin-dependent protein serine/threonine kinase activity GO:0051301 cell division	GO:0005634 nucleus
ColeIsotig12719		GO:0006355 regulation of transcription, DNA-dependent	GO:0005634 nucleus
ColeIsotig1272	GO:0008270 zinc ion binding GO:0000166 nucleotide binding GO:0003723 RNA binding
ColeIsotig12720	GO:0003676 nucleic acid binding GO:0005524 ATP binding GO:0008026 ATP-dependent helicase activity
ColeIsotig12721		GO:0006511 ubiquitin-dependent protein catabolic process
ColeIsotig12723	GO:0015078 hydrogen ion transmembrane transporter activity GO:0005524 ATP binding	GO:0042742 defense response to bacterium GO:0015986 ATP synthesis coupled proton transport	GO:0009941 chloroplast envelope GO:0016021 integral to membrane GO:0045263 proton-transporting ATP synthase complex, coupling factor F(o) GO:0009535 chloroplast thylakoid membrane
ColeIsotig12725	GO:0030570 pectate lyase activity	GO:0016020 membrane
ColeIsotig12737	GO:0016787 hydrolase activity
ColeIsotig12740	GO:0009011 starch synthase activity	GO:0009250 glucan biosynthetic process GO:0005982 starch metabolic process GO:0005985 sucrose metabolic process	GO:0009536 plastid
ColeIsotig12743	GO:0003677 DNA binding GO:0003682 chromatin binding	GO:0000785 chromatin
ColeIsotig12744	GO:0004834 tryptophan synthase activity	GO:0009651 response to salt stress GO:0000162 tryptophan biosynthetic process GO:0006571 tyrosine biosynthetic process GO:0009094 L-phenylalanine biosynthetic process	GO:0009570 chloroplast stroma
ColeIsotig1275	GO:0050201 fucokinase activity GO:0005524 ATP binding GO:0004335 galactokinase activity GO:0047341 fucose-1-phosphate guanylyltransferase activity	GO:0042352 GDP-L-fucose salvage GO:0048193 Golgi vesicle transport GO:0006000 fructose metabolic process GO:0006013 mannose metabolic process GO:0006012 galactose metabolic process	GO:0005737 cytoplasm
ColeIsotig12756			GO:0009535 chloroplast thylakoid membrane
ColeIsotig12765	GO:0004332 fructose-bisphosphate aldolase activity	GO:0006096 glycolysis GO:0006000 fructose metabolic process GO:0006013 mannose metabolic process GO:0006020 inositol metabolic process GO:0006094 gluconeogenesis GO:0006098 pentose-phosphate shunt GO:0015976 carbon utilization
ColeIsotig12779	GO:0003984 acetolactate synthase activity	GO:0009099 valine biosynthetic process GO:0009098 leucine biosynthetic process GO:0015940 pantothenate biosynthetic process	GO:0009507 chloroplast GO:0005948 acetolactate synthase complex
ColeIsotig12786	GO:0008641 small protein activating enzyme activity GO:0016881 acid-amino acid ligase activity GO:0005524 ATP binding	GO:0045116 protein neddylation
ColeIsotig12789	GO:0005488 binding GO:0003824 catalytic activity	GO:0045087 innate immune response GO:0008152 metabolic process GO:0050789 regulation of biological process	GO:0005622 intracellular
ColeIsotig12791	GO:0051287 NAD binding GO:0046872 metal ion binding GO:0016619 malate dehydrogenase (oxaloacetate-decarboxylating) activity	GO:0006108 malate metabolic process GO:0006090 pyruvate metabolic process GO:0006099 tricarboxylic acid cycle
ColeIsotig12796	GO:0008234 cysteine-type peptidase activity GO:0004221 ubiquitin thiolesterase activity	GO:0006511 ubiquitin-dependent protein catabolic process GO:0016579 protein deubiquitination
ColeIsotig128	GO:0005524 ATP binding GO:0051082 unfolded protein binding	GO:0006950 response to stress
ColeIsotig12801	GO:0004553 hydrolase activity, hydrolyzing O-glycosyl compounds	GO:0005975 carbohydrate metabolic process
ColeIsotig12827	GO:0016757 transferase activity, transferring glycosyl groups
ColeIsotig12828		GO:0016192 vesicle-mediated transport
ColeIsotig12833	GO:0005509 calcium ion binding GO:0005524 ATP binding GO:0032440 2-alkenal reductase [NAD(P)] activity GO:0004674 protein serine/threonine kinase activity	GO:0006468 protein phosphorylation GO:0055114 oxidation-reduction process GO:0009069 serine family amino acid metabolic process
ColeIsotig12840			GO:0009507 chloroplast
ColeIsotig1286	GO:0005524 ATP binding	GO:0006397 mRNA processing GO:0009908 flower development GO:0010228 vegetative to reproductive phase transition of meristem	GO:0005634 nucleus
ColeIsotig1287	GO:0000166 nucleotide binding
ColeIsotig1288	GO:0005524 ATP binding
ColeIsotig12896	GO:0004674 protein serine/threonine kinase activity GO:0046872 metal ion binding GO:0003677 DNA binding GO:0016491 oxidoreductase activity GO:0005524 ATP binding GO:0046983 protein dimerization activity	GO:0006468 protein phosphorylation GO:0009069 serine family amino acid metabolic process
ColeIsotig12898	GO:0000822 inositol hexakisphosphate binding	GO:0009734 auxin mediated signaling pathway
ColeIsotig12901	GO:0009055 electron carrier activity GO:0005506 iron ion binding GO:0016709 oxidoreductase activity, acting on paired donors, with incorporation or reduction of molecular oxygen, NAD(P)H as one donor, and incorporation of one atom of oxygen GO:0020037 heme binding GO:0070330 aromatase activity	GO:0016099 monoterpenoid biosynthetic process GO:0055114 oxidation-reduction process GO:0006118 electron transport	GO:0005789 endoplasmic reticulum membrane GO:0016021 integral to membrane
ColeIsotig12910	GO:0016787 hydrolase activity		GO:0005840 ribosome GO:0009507 chloroplast
ColeIsotig12913		GO:0009415 response to water stimulus
ColeIsotig1292	GO:0004672 protein kinase activity GO:0000166 nucleotide binding	GO:0016310 phosphorylation
ColeIsotig12936	GO:0005524 ATP binding GO:0004703 G-protein coupled receptor kinase activity GO:0032440 2-alkenal reductase [NAD(P)] activity	GO:0006468 protein phosphorylation GO:0055114 oxidation-reduction process GO:0009069 serine family amino acid metabolic process	GO:0016021 integral to membrane
ColeIsotig12937			GO:0005739 mitochondrion
ColeIsotig1294			GO:0005634 nucleus
ColeIsotig1298	GO:0003735 structural constituent of ribosome	GO:0006811 ion transport GO:0042254 ribosome biogenesis	GO:0005840 ribosome GO:0005739 mitochondrion
ColeIsotig1299	GO:0004781 sulfate adenylyltransferase (ATP) activity GO:0003924 GTPase activity GO:0005525 GTP binding	GO:0006184 GTP catabolic process GO:0006144 purine nucleobase metabolic process GO:0006790 sulfur compound metabolic process	GO:0005773 vacuole
ColeIsotig1300	GO:0047893 flavonol 3-O-glucosyltransferase activity	GO:0009813 flavonoid biosynthetic process
ColeIsotig1301	GO:0047893 flavonol 3-O-glucosyltransferase activity	GO:0009813 flavonoid biosynthetic process
ColeIsotig1302	GO:0016747 transferase activity, transferring acyl groups other than amino-acyl groups	GO:0006633 fatty acid biosynthetic process	GO:0016020 membrane
ColeIsotig1303		GO:0009405 pathogenesis	GO:0005576 extracellular region
ColeIsotig1304	GO:0030570 pectate lyase activity
ColeIsotig1307	GO:0020037 heme binding GO:0046872 metal ion binding GO:0004601 peroxidase activity	GO:0055114 oxidation-reduction process GO:0006979 response to oxidative stress GO:0006804 peroxidase reaction
ColeIsotig1308	GO:0008171 O-methyltransferase activity GO:0046983 protein dimerization activity	GO:0032259 methylation
ColeIsotig1312	GO:0003899 DNA-directed RNA polymerase activity	GO:0006351 transcription, DNA-dependent GO:0006144 purine nucleobase metabolic process GO:0006206 pyrimidine nucleobase metabolic process	GO:0005665 DNA-directed RNA polymerase II, core complex GO:0009536 plastid GO:0005730 nucleolus
ColeIsotig1313	GO:0050660 flavin adenine dinucleotide binding GO:0008177 succinate dehydrogenase (ubiquinone) activity	GO:0006099 tricarboxylic acid cycle GO:0022900 electron transport chain GO:0006119 oxidative phosphorylation	GO:0005739 mitochondrion GO:0045281 succinate dehydrogenase complex
ColeIsotig1314	GO:0016706 oxidoreductase activity, acting on paired donors, with incorporation or reduction of molecular oxygen, 2-oxoglutarate as one donor, and incorporation of one atom each of oxygen into both donors	GO:0055114 oxidation-reduction process
ColeIsotig1315		GO:0006810 transport	GO:0005886 plasma membrane
ColeIsotig1316	GO:0005215 transporter activity	GO:0055085 transmembrane transport	GO:0016021 integral to membrane
ColeIsotig1317	GO:0005215 transporter activity	GO:0055085 transmembrane transport	GO:0016021 integral to membrane
ColeIsotig1318	GO:0046872 metal ion binding GO:0008237 metallopeptidase activity	GO:0046686 response to cadmium ion GO:0006508 proteolysis	GO:0009941 chloroplast envelope GO:0009570 chloroplast stroma GO:0048046 apoplast GO:0005739 mitochondrion
ColeIsotig1319	GO:0046872 metal ion binding GO:0008237 metallopeptidase activity	GO:0046686 response to cadmium ion GO:0006508 proteolysis	GO:0009941 chloroplast envelope GO:0009570 chloroplast stroma GO:0048046 apoplast GO:0005739 mitochondrion
ColeIsotig1320	GO:0050645 limonoid glucosyltransferase activity	GO:0008152 metabolic process
ColeIsotig1321			GO:0016021 integral to membrane
ColeIsotig1322		GO:0016036 cellular response to phosphate starvation
ColeIsotig1323		GO:0046686 response to cadmium ion	GO:0000502 proteasome complex
ColeIsotig1324		GO:0016559 peroxisome fission	GO:0005739 mitochondrion
ColeIsotig1326			GO:0016021 integral to membrane
ColeIsotig133	GO:0003677 DNA binding
ColeIsotig1330	GO:0004568 chitinase activity GO:0008061 chitin binding	GO:0005975 carbohydrate metabolic process GO:0006032 chitin catabolic process GO:0016998 cell wall macromolecule catabolic process
ColeIsotig1331	GO:0004568 chitinase activity GO:0008061 chitin binding	GO:0005975 carbohydrate metabolic process GO:0006032 chitin catabolic process GO:0016998 cell wall macromolecule catabolic process
ColeIsotig1332	GO:0009055 electron carrier activity GO:0051537 2 iron, 2 sulfur cluster binding GO:0008177 succinate dehydrogenase (ubiquinone) activity	GO:0006099 tricarboxylic acid cycle GO:0006118 electron transport GO:0006119 oxidative phosphorylation	GO:0045281 succinate dehydrogenase complex
ColeIsotig1333	GO:0009055 electron carrier activity GO:0051537 2 iron, 2 sulfur cluster binding GO:0008177 succinate dehydrogenase (ubiquinone) activity	GO:0006099 tricarboxylic acid cycle GO:0006118 electron transport GO:0006119 oxidative phosphorylation	GO:0045281 succinate dehydrogenase complex
ColeIsotig1334	GO:0003676 nucleic acid binding GO:0008270 zinc ion binding	GO:0015074 DNA integration
ColeIsotig1335	GO:0003824 catalytic activity	GO:0008152 metabolic process
ColeIsotig1336	GO:0003824 catalytic activity	GO:0008152 metabolic process
ColeIsotig1337	GO:0016829 lyase activity
ColeIsotig134	GO:0046872 metal ion binding GO:0016829 lyase activity
ColeIsotig1340	GO:0047787 delta4-3-oxosteroid 5beta-reductase activity GO:0050662 coenzyme binding GO:0003854 3-beta-hydroxy-delta5-steroid dehydrogenase activity	GO:0055114 oxidation-reduction process GO:0008207 C21-steroid hormone metabolic process GO:0006694 steroid biosynthetic process GO:0008209 androgen metabolic process GO:0008210 estrogen metabolic process
ColeIsotig1342		GO:0010090 trichome morphogenesis	GO:0048046 apoplast
ColeIsotig1343		GO:0010090 trichome morphogenesis	GO:0048046 apoplast
ColeIsotig1344	GO:0005507 copper ion binding GO:0009055 electron carrier activity	GO:0022900 electron transport chain GO:0006118 electron transport	GO:0009535 chloroplast thylakoid membrane
ColeIsotig1345	GO:0005507 copper ion binding GO:0009055 electron carrier activity	GO:0022900 electron transport chain GO:0006118 electron transport	GO:0009535 chloroplast thylakoid membrane
ColeIsotig1346	GO:0005509 calcium ion binding GO:0051082 unfolded protein binding	GO:0006457 protein folding	GO:0005886 plasma membrane GO:0009507 chloroplast GO:0005783 endoplasmic reticulum GO:0005739 mitochondrion
ColeIsotig1347		GO:0006355 regulation of transcription, DNA-dependent	GO:0005634 nucleus
ColeIsotig1349	GO:0003755 peptidyl-prolyl cis-trans isomerase activity	GO:0000413 protein peptidyl-prolyl isomerization	GO:0005783 endoplasmic reticulum
ColeIsotig135	GO:0046872 metal ion binding GO:0016829 lyase activity	GO:0008152 metabolic process
ColeIsotig1350			GO:0016021 integral to membrane
ColeIsotig1351			GO:0016021 integral to membrane
ColeIsotig1352	GO:0005047 signal recognition particle binding GO:0005525 GTP binding GO:0003924 GTPase activity	GO:0006184 GTP catabolic process GO:0006614 SRP-dependent cotranslational protein targeting to membrane	GO:0005785 signal recognition particle receptor complex GO:0005786 signal recognition particle, endoplasmic reticulum targeting
ColeIsotig1353	GO:0019239 deaminase activity
ColeIsotig1354			GO:0009522 photosystem I
ColeIsotig1355	GO:0003723 RNA binding GO:0009982 pseudouridine synthase activity	GO:0001522 pseudouridine synthesis
ColeIsotig1356	GO:0003723 RNA binding GO:0009982 pseudouridine synthase activity	GO:0001522 pseudouridine synthesis
ColeIsotig1357	GO:0046872 metal ion binding GO:0004784 superoxide dismutase activity	GO:0042742 defense response to bacterium GO:0046688 response to copper ion GO:0000303 response to superoxide GO:0010193 response to ozone GO:0006801 superoxide metabolic process GO:0010039 response to iron ion GO:0009651 response to salt stress GO:0055114 oxidation-reduction process	GO:0005829 cytosol
ColeIsotig1358		GO:0008152 metabolic process
ColeIsotig1363	GO:0005524 ATP binding GO:0004674 protein serine/threonine kinase activity	GO:0006468 protein phosphorylation GO:0009069 serine family amino acid metabolic process	GO:0016021 integral to membrane
ColeIsotig1364	GO:0008270 zinc ion binding GO:0008168 methyltransferase activity	GO:0032259 methylation
ColeIsotig1365	GO:0008270 zinc ion binding GO:0008168 methyltransferase activity	GO:0032259 methylation
ColeIsotig1366	GO:0005215 transporter activity	GO:0006810 transport
ColeIsotig1367	GO:0005215 transporter activity	GO:0006810 transport
ColeIsotig1369	GO:0004812 aminoacyl-tRNA ligase activity GO:0003676 nucleic acid binding GO:0004518 nuclease activity GO:0005524 ATP binding	GO:0090305 nucleic acid phosphodiester bond hydrolysis GO:0006418 tRNA aminoacylation for protein translation
ColeIsotig1372	GO:0047216 inositol 3-alpha-galactosyltransferase activity	GO:0006012 galactose metabolic process
ColeIsotig1373	GO:0005524 ATP binding GO:0008568 microtubule-severing ATPase activity	GO:0046686 response to cadmium ion GO:0051301 cell division	GO:0005886 plasma membrane GO:0005829 cytosol
ColeIsotig1374	GO:0005524 ATP binding GO:0008568 microtubule-severing ATPase activity	GO:0046686 response to cadmium ion GO:0051301 cell division	GO:0005886 plasma membrane GO:0005829 cytosol
ColeIsotig1379	GO:0003723 RNA binding GO:0003964 RNA-directed DNA polymerase activity GO:0001104 RNA polymerase II transcription cofactor activity	GO:0006357 regulation of transcription from RNA polymerase II promoter GO:0006278 RNA-dependent DNA replication GO:0015074 DNA integration	GO:0016592 mediator complex
ColeIsotig138	GO:0046872 metal ion binding GO:0016829 lyase activity	GO:0008152 metabolic process
ColeIsotig1380		GO:0006950 response to stress
ColeIsotig1381		GO:0006950 response to stress
ColeIsotig1382	GO:0009055 electron carrier activity GO:0015035 protein disulfide oxidoreductase activity	GO:0045454 cell redox homeostasis GO:0006118 electron transport
ColeIsotig1383	GO:0004252 serine-type endopeptidase activity	GO:0006508 proteolysis	GO:0005794 Golgi apparatus
ColeIsotig1386		GO:0080167 response to karrikin	GO:0016021 integral to membrane
ColeIsotig1387		GO:0080167 response to karrikin	GO:0016021 integral to membrane
ColeIsotig1389	GO:0003980 UDP-glucose:glycoprotein glucosyltransferase activity	GO:0006486 protein glycosylation GO:0097359 UDP-glucosylation
ColeIsotig1390	GO:0003980 UDP-glucose:glycoprotein glucosyltransferase activity	GO:0006486 protein glycosylation GO:0097359 UDP-glucosylation
ColeIsotig1391	GO:0003743 translation initiation factor activity GO:0017005 3'-tyrosyl-DNA phosphodiesterase activity	GO:0006281 DNA repair GO:0006446 regulation of translational initiation	GO:0005634 nucleus GO:0005840 ribosome
ColeIsotig1392	GO:0003743 translation initiation factor activity GO:0017005 3'-tyrosyl-DNA phosphodiesterase activity	GO:0006281 DNA repair GO:0006446 regulation of translational initiation	GO:0005634 nucleus GO:0005840 ribosome
ColeIsotig1395	GO:0004568 chitinase activity GO:0008061 chitin binding	GO:0005975 carbohydrate metabolic process GO:0006032 chitin catabolic process GO:0016998 cell wall macromolecule catabolic process
ColeIsotig1397	GO:0004672 protein kinase activity GO:0005524 ATP binding	GO:0006468 protein phosphorylation	GO:0016023 cytoplasmic membrane-bounded vesicle GO:0016021 integral to membrane
ColeIsotig1398	GO:0004672 protein kinase activity GO:0005524 ATP binding	GO:0006468 protein phosphorylation	GO:0016021 integral to membrane
ColeIsotig1405		GO:0010267 production of ta-siRNAs involved in RNA interference
ColeIsotig1406		GO:0009567 double fertilization forming a zygote and endosperm	GO:0005886 plasma membrane
ColeIsotig1407		GO:0009567 double fertilization forming a zygote and endosperm	GO:0005886 plasma membrane
ColeIsotig1409	GO:0046872 metal ion binding GO:0004722 protein serine/threonine phosphatase activity	GO:0006470 protein dephosphorylation	GO:0008287 protein serine/threonine phosphatase complex
ColeIsotig1410	GO:0046872 metal ion binding GO:0004722 protein serine/threonine phosphatase activity	GO:0006470 protein dephosphorylation	GO:0008287 protein serine/threonine phosphatase complex
ColeIsotig1413	GO:0008324 cation transmembrane transporter activity	GO:0006812 cation transport GO:0055085 transmembrane transport	GO:0016021 integral to membrane
ColeIsotig1415	GO:0050253 retinyl-palmitate esterase activity GO:0080031 methyl salicylate esterase activity GO:0004091 carboxylesterase activity GO:0080032 methyl jasmonate esterase activity GO:0080030 methyl indole-3-acetate esterase activity	GO:0042572 retinol metabolic process
ColeIsotig1416	GO:0050253 retinyl-palmitate esterase activity GO:0080031 methyl salicylate esterase activity GO:0004091 carboxylesterase activity GO:0080032 methyl jasmonate esterase activity GO:0080030 methyl indole-3-acetate esterase activity	GO:0042572 retinol metabolic process
ColeIsotig1418	GO:0018024 histone-lysine N-methyltransferase activity	GO:0034968 histone lysine methylation GO:0006554 lysine catabolic process
ColeIsotig1426	GO:0020037 heme binding
ColeIsotig1428	GO:0016788 hydrolase activity, acting on ester bonds	GO:0006629 lipid metabolic process
ColeIsotig1430			GO:0005773 vacuole
ColeIsotig1431		GO:0006486 protein glycosylation	GO:0016021 integral to membrane
ColeIsotig1432		GO:0006486 protein glycosylation	GO:0016021 integral to membrane
ColeIsotig1433	GO:0008234 cysteine-type peptidase activity	GO:0006508 proteolysis	GO:0005773 vacuole
ColeIsotig1435	GO:0046872 metal ion binding
ColeIsotig1438	GO:0005215 transporter activity	GO:0006810 transport	GO:0005886 plasma membrane
ColeIsotig1440	GO:0005524 ATP binding GO:0004674 protein serine/threonine kinase activity	GO:0006468 protein phosphorylation GO:0009069 serine family amino acid metabolic process
ColeIsotig1445			GO:0009507 chloroplast
ColeIsotig1446	GO:0003989 acetyl-CoA carboxylase activity GO:0008270 zinc ion binding GO:0005524 ATP binding GO:0016740 transferase activity	GO:0006633 fatty acid biosynthetic process GO:2001295 malonyl-CoA biosynthetic process GO:0006090 pyruvate metabolic process	GO:0009317 acetyl-CoA carboxylase complex GO:0009570 chloroplast stroma
ColeIsotig1447	GO:0046961 proton-transporting ATPase activity, rotational mechanism GO:0046933 proton-transporting ATP synthase activity, rotational mechanism GO:0005524 ATP binding	GO:0015991 ATP hydrolysis coupled proton transport GO:0042777 plasma membrane ATP synthesis coupled proton transport GO:0006119 oxidative phosphorylation	GO:0045261 proton-transporting ATP synthase complex, catalytic core F(1) GO:0009535 chloroplast thylakoid membrane GO:0005739 mitochondrion
ColeIsotig1449	GO:0046872 metal ion binding GO:0045156 electron transporter, transferring electrons within the cyclic electron transport pathway of photosynthesis activity GO:0016168 chlorophyll binding	GO:0009772 photosynthetic electron transport in photosystem II GO:0018298 protein-chromophore linkage GO:0006118 electron transport	GO:0030076 light-harvesting complex GO:0009523 photosystem II GO:0016021 integral to membrane GO:0009535 chloroplast thylakoid membrane
ColeIsotig1451	GO:0005097 Rab GTPase activator activity GO:0008270 zinc ion binding GO:0003676 nucleic acid binding	GO:0032851 positive regulation of Rab GTPase activity
ColeIsotig1452	GO:0005097 Rab GTPase activator activity GO:0008270 zinc ion binding GO:0003676 nucleic acid binding	GO:0015074 DNA integration GO:0032851 positive regulation of Rab GTPase activity
ColeIsotig1453		GO:2000028 regulation of photoperiodism, flowering
ColeIsotig1454		GO:2000028 regulation of photoperiodism, flowering
ColeIsotig1455	GO:0016168 chlorophyll binding	GO:0018298 protein-chromophore linkage	GO:0009523 photosystem II GO:0016021 integral to membrane GO:0009535 chloroplast thylakoid membrane
ColeIsotig1456	GO:0004185 serine-type carboxypeptidase activity	GO:0006508 proteolysis
ColeIsotig1457	GO:0003857 3-hydroxyacyl-CoA dehydrogenase activity GO:0050662 coenzyme binding GO:0004300 enoyl-CoA hydratase activity GO:0008692 3-hydroxybutyryl-CoA epimerase activity	GO:0009908 flower development GO:0009845 seed germination GO:0055114 oxidation-reduction process GO:0006550 isoleucine catabolic process GO:0006552 leucine catabolic process GO:0006554 lysine catabolic process GO:0006568 tryptophan metabolic process GO:0006574 valine catabolic process GO:0006633 fatty acid biosynthetic process GO:0018874 benzoate metabolic process GO:0019482 beta-alanine metaboli…	GO:0005777 peroxisome GO:0005618 cell wall GO:0009507 chloroplast
ColeIsotig1458	GO:0003676 nucleic acid binding GO:0000166 nucleotide binding
ColeIsotig1459	GO:0003676 nucleic acid binding GO:0000166 nucleotide binding
ColeIsotig1460	GO:0005524 ATP binding GO:0032440 2-alkenal reductase [NAD(P)] activity	GO:0009408 response to heat	GO:0005618 cell wall GO:0005788 endoplasmic reticulum lumen GO:0009507 chloroplast GO:0005773 vacuole GO:0005886 plasma membrane
ColeIsotig1461	GO:0005524 ATP binding GO:0032440 2-alkenal reductase [NAD(P)] activity	GO:0009408 response to heat	GO:0005618 cell wall GO:0005788 endoplasmic reticulum lumen GO:0009507 chloroplast GO:0005773 vacuole GO:0005886 plasma membrane
ColeIsotig1462	GO:0005524 ATP binding	GO:0009627 systemic acquired resistance	GO:0009941 chloroplast envelope GO:0009570 chloroplast stroma GO:0022626 cytosolic ribosome GO:0005886 plasma membrane GO:0010319 stromule GO:0048046 apoplast
ColeIsotig1463	GO:0005524 ATP binding	GO:0009627 systemic acquired resistance	GO:0009941 chloroplast envelope GO:0009570 chloroplast stroma GO:0022626 cytosolic ribosome GO:0005886 plasma membrane GO:0010319 stromule GO:0048046 apoplast
ColeIsotig1464	GO:0016702 oxidoreductase activity, acting on single donors with incorporation of molecular oxygen, incorporation of two atoms of oxygen
ColeIsotig1465	GO:0016702 oxidoreductase activity, acting on single donors with incorporation of molecular oxygen, incorporation of two atoms of oxygen
ColeIsotig1466	GO:0005524 ATP binding GO:0032440 2-alkenal reductase [NAD(P)] activity	GO:0046686 response to cadmium ion GO:0009408 response to heat GO:0055114 oxidation-reduction process	GO:0005618 cell wall
ColeIsotig1467		GO:0009723 response to ethylene stimulus	GO:0005634 nucleus
ColeIsotig1468		GO:0009723 response to ethylene stimulus	GO:0005634 nucleus
ColeIsotig1469		GO:0006635 fatty acid beta-oxidation	GO:0005634 nucleus
ColeIsotig1470	GO:0005515 protein binding	GO:0006635 fatty acid beta-oxidation
ColeIsotig1471	GO:0016491 oxidoreductase activity GO:0005506 iron ion binding GO:0020037 heme binding GO:0045158 electron transporter, transferring electrons within cytochrome b6/f complex of photosystem II activity	GO:0022904 respiratory electron transport chain GO:0015979 photosynthesis GO:0006118 electron transport	GO:0016021 integral to membrane GO:0009535 chloroplast thylakoid membrane
ColeIsotig1472	GO:0016491 oxidoreductase activity GO:0005506 iron ion binding GO:0020037 heme binding GO:0045158 electron transporter, transferring electrons within cytochrome b6/f complex of photosystem II activity	GO:0022904 respiratory electron transport chain GO:0015979 photosynthesis GO:0006118 electron transport	GO:0016021 integral to membrane GO:0009535 chloroplast thylakoid membrane
ColeIsotig1473	GO:0005525 GTP binding GO:0003924 GTPase activity GO:0005200 structural constituent of cytoskeleton	GO:0071258 cellular response to gravity GO:0006184 GTP catabolic process GO:0051258 protein polymerization	GO:0045298 tubulin complex GO:0005618 cell wall GO:0005829 cytosol GO:0005874 microtubule GO:0009506 plasmodesma GO:0005886 plasma membrane
ColeIsotig1474	GO:0003677 DNA binding GO:0005524 ATP binding GO:0031491 nucleosome binding GO:0005515 protein binding GO:0004386 helicase activity GO:0008094 DNA-dependent ATPase activity	GO:0010228 vegetative to reproductive phase transition of meristem GO:0009630 gravitropism GO:0008284 positive regulation of cell proliferation	GO:0005829 cytosol GO:0005634 nucleus GO:0000785 chromatin
ColeIsotig1475	GO:0003677 DNA binding GO:0005524 ATP binding GO:0031491 nucleosome binding GO:0005515 protein binding GO:0004386 helicase activity GO:0008094 DNA-dependent ATPase activity	GO:0010228 vegetative to reproductive phase transition of meristem GO:0009630 gravitropism GO:0008284 positive regulation of cell proliferation	GO:0005829 cytosol GO:0005634 nucleus GO:0000785 chromatin
ColeIsotig1478	GO:0032440 2-alkenal reductase [NAD(P)] activity GO:0008234 cysteine-type peptidase activity	GO:0006508 proteolysis GO:0009651 response to salt stress GO:0055114 oxidation-reduction process	GO:0005773 vacuole GO:0009507 chloroplast GO:0048046 apoplast
ColeIsotig1479	GO:0008137 NADH dehydrogenase (ubiquinone) activity	GO:0006120 mitochondrial electron transport, NADH to ubiquinone GO:0006744 ubiquinone biosynthetic process GO:0006814 sodium ion transport GO:0015992 proton transport	GO:0070469 respiratory chain GO:0016021 integral to membrane
ColeIsotig1480	GO:0008137 NADH dehydrogenase (ubiquinone) activity	GO:0006120 mitochondrial electron transport, NADH to ubiquinone GO:0006744 ubiquinone biosynthetic process GO:0006814 sodium ion transport GO:0015992 proton transport	GO:0016023 cytoplasmic membrane-bounded vesicle GO:0005747 mitochondrial respiratory chain complex I GO:0016021 integral to membrane
ColeIsotig1481	GO:0004634 phosphopyruvate hydratase activity GO:0000287 magnesium ion binding	GO:0006096 glycolysis GO:0000162 tryptophan biosynthetic process GO:0006094 gluconeogenesis GO:0006571 tyrosine biosynthetic process GO:0009094 L-phenylalanine biosynthetic process	GO:0000015 phosphopyruvate hydratase complex
ColeIsotig1482	GO:0004634 phosphopyruvate hydratase activity GO:0000287 magnesium ion binding	GO:0006096 glycolysis GO:0000162 tryptophan biosynthetic process GO:0006094 gluconeogenesis GO:0006571 tyrosine biosynthetic process GO:0009094 L-phenylalanine biosynthetic process	GO:0000015 phosphopyruvate hydratase complex
ColeIsotig1483	GO:0003924 GTPase activity GO:0005200 structural constituent of cytoskeleton GO:0005525 GTP binding	GO:0007018 microtubule-based movement	GO:0005874 microtubule GO:0005737 cytoplasm
ColeIsotig1484	GO:0003924 GTPase activity GO:0005200 structural constituent of cytoskeleton GO:0005525 GTP binding	GO:0007018 microtubule-based movement	GO:0005874 microtubule GO:0005737 cytoplasm
ColeIsotig1486	GO:0008233 peptidase activity
ColeIsotig1488	GO:0052692 raffinose alpha-galactosidase activity	GO:0005975 carbohydrate metabolic process	GO:0005618 cell wall
ColeIsotig1489	GO:0052692 raffinose alpha-galactosidase activity	GO:0005975 carbohydrate metabolic process	GO:0005618 cell wall
ColeIsotig149	GO:0003676 nucleic acid binding GO:0003824 catalytic activity
ColeIsotig1492	GO:0003743 translation initiation factor activity	GO:0001731 formation of translation preinitiation complex	GO:0033290 eukaryotic 48S preinitiation complex GO:0005840 ribosome
ColeIsotig1493	GO:0003743 translation initiation factor activity	GO:0001731 formation of translation preinitiation complex	GO:0033290 eukaryotic 48S preinitiation complex GO:0005840 ribosome
ColeIsotig1494	GO:0008792 arginine decarboxylase activity GO:0004014 adenosylmethionine decarboxylase activity	GO:0006597 spermine biosynthetic process GO:0008295 spermidine biosynthetic process GO:0006525 arginine metabolic process GO:0006560 proline metabolic process
ColeIsotig1497	GO:0016798 hydrolase activity, acting on glycosyl bonds		GO:0016023 cytoplasmic membrane-bounded vesicle
ColeIsotig1498	GO:0004553 hydrolase activity, hydrolyzing O-glycosyl compounds	GO:0005975 carbohydrate metabolic process
ColeIsotig1499	GO:0016905 myosin heavy chain kinase activity GO:0005198 structural molecule activity	GO:0016192 vesicle-mediated transport GO:0006886 intracellular protein transport GO:0009069 serine family amino acid metabolic process GO:0016310 phosphorylation	GO:0030126 COPI vesicle coat GO:0005886 plasma membrane GO:0016459 myosin complex
ColeIsotig1500	GO:0016758 transferase activity, transferring hexosyl groups
ColeIsotig1503	GO:0003700 sequence-specific DNA binding transcription factor activity GO:0003677 DNA binding	GO:0006355 regulation of transcription, DNA-dependent	GO:0005667 transcription factor complex GO:0045449
ColeIsotig1504	GO:0003700 sequence-specific DNA binding transcription factor activity GO:0003677 DNA binding	GO:0006355 regulation of transcription, DNA-dependent	GO:0005667 transcription factor complex GO:0045449
ColeIsotig1505	GO:0003743 translation initiation factor activity GO:0008026 ATP-dependent helicase activity GO:0005524 ATP binding	GO:0046686 response to cadmium ion GO:0006446 regulation of translational initiation	GO:0005829 cytosol GO:0005730 nucleolus GO:0009505 plant-type cell wall GO:0005886 plasma membrane GO:0005840 ribosome
ColeIsotig1506	GO:0003743 translation initiation factor activity GO:0008026 ATP-dependent helicase activity GO:0005524 ATP binding	GO:0046686 response to cadmium ion GO:0006446 regulation of translational initiation	GO:0005829 cytosol GO:0005730 nucleolus GO:0009505 plant-type cell wall GO:0005886 plasma membrane GO:0005840 ribosome
ColeIsotig1508	GO:0047918 GDP-mannose 3,5-epimerase activity GO:0050662 coenzyme binding	GO:0044237 cellular metabolic process
ColeIsotig1509	GO:0047918 GDP-mannose 3,5-epimerase activity GO:0050662 coenzyme binding	GO:0044237 cellular metabolic process
ColeIsotig1510	GO:0003824 catalytic activity	GO:0008152 metabolic process
ColeIsotig1511	GO:0003824 catalytic activity	GO:0008152 metabolic process
ColeIsotig1512	GO:0004489 methylenetetrahydrofolate reductase (NADPH) activity	GO:0035999 tetrahydrofolate interconversion GO:0055114 oxidation-reduction process GO:0006555 methionine metabolic process
ColeIsotig1513	GO:0004489 methylenetetrahydrofolate reductase (NADPH) activity	GO:0035999 tetrahydrofolate interconversion GO:0055114 oxidation-reduction process GO:0006555 methionine metabolic process
ColeIsotig1514	GO:0004766 spermidine synthase activity	GO:0008295 spermidine biosynthetic process GO:0006525 arginine metabolic process GO:0006560 proline metabolic process GO:0019482 beta-alanine metabolic process
ColeIsotig1515	GO:0004766 spermidine synthase activity	GO:0008295 spermidine biosynthetic process GO:0006525 arginine metabolic process GO:0006560 proline metabolic process GO:0019482 beta-alanine metabolic process
ColeIsotig1516	GO:0050502 cis-zeatin O-beta-D-glucosyltransferase activity GO:0050403 trans-zeatin O-beta-D-glucosyltransferase activity	GO:0008152 metabolic process
ColeIsotig1517	GO:0004089 carbonate dehydratase activity GO:0008270 zinc ion binding	GO:0042742 defense response to bacterium GO:0009409 response to cold GO:0010119 regulation of stomatal movement GO:0010037 response to carbon dioxide GO:0009817 defense response to fungus, incompatible interaction GO:0015976 carbon utilization GO:0006730 one-carbon metabolic process GO:0006807 nitrogen compound metabolic process	GO:0005829 cytosol GO:0009941 chloroplast envelope GO:0009535 chloroplast thylakoid membrane GO:0009570 chloroplast stroma GO:0010319 stromule GO:0048046 apoplast
ColeIsotig1518	GO:0004089 carbonate dehydratase activity GO:0008270 zinc ion binding	GO:0042742 defense response to bacterium GO:0009409 response to cold GO:0010119 regulation of stomatal movement GO:0010037 response to carbon dioxide GO:0009817 defense response to fungus, incompatible interaction GO:0015976 carbon utilization GO:0006730 one-carbon metabolic process GO:0006807 nitrogen compound metabolic process	GO:0005829 cytosol GO:0009941 chloroplast envelope GO:0009535 chloroplast thylakoid membrane GO:0009570 chloroplast stroma GO:0010319 stromule GO:0048046 apoplast
ColeIsotig1519	GO:0052716 hydroquinone:oxygen oxidoreductase activity GO:0005507 copper ion binding	GO:0046274 lignin catabolic process GO:0055114 oxidation-reduction process	GO:0048046 apoplast
ColeIsotig1520	GO:0016779 nucleotidyltransferase activity GO:0003676 nucleic acid binding GO:0004527 exonuclease activity	GO:0005622 intracellular
ColeIsotig1522	GO:0016787 hydrolase activity GO:0015078 hydrogen ion transmembrane transporter activity	GO:0015991 ATP hydrolysis coupled proton transport	GO:0033180 proton-transporting V-type ATPase, V1 domain
ColeIsotig1525	GO:0008270 zinc ion binding GO:0004842 ubiquitin-protein ligase activity	GO:0009789 positive regulation of abscisic acid mediated signaling pathway GO:0009414 response to water deprivation GO:0009651 response to salt stress GO:0016567 protein ubiquitination	GO:0043231 intracellular membrane-bounded organelle
ColeIsotig1526	GO:0003755 peptidyl-prolyl cis-trans isomerase activity GO:0005528 FK506 binding	GO:0000413 protein peptidyl-prolyl isomerization	GO:0016020 membrane
ColeIsotig1527	GO:0020037 heme binding GO:0016705 oxidoreductase activity, acting on paired donors, with incorporation or reduction of molecular oxygen GO:0004497 monooxygenase activity GO:0005506 iron ion binding GO:0009055 electron carrier activity	GO:0055114 oxidation-reduction process GO:0006118 electron transport
ColeIsotig1528			GO:0005634 nucleus
ColeIsotig1529			GO:0005634 nucleus
ColeIsotig1530	GO:0005507 copper ion binding GO:0005524 ATP binding GO:0004329 formate-tetrahydrofolate ligase activity	GO:0009396 folic acid-containing compound biosynthetic process GO:0035999 tetrahydrofolate interconversion GO:0046686 response to cadmium ion GO:0046487 glyoxylate metabolic process	GO:0009507 chloroplast GO:0005886 plasma membrane GO:0048046 apoplast
ColeIsotig1531	GO:0005507 copper ion binding GO:0005524 ATP binding GO:0004329 formate-tetrahydrofolate ligase activity	GO:0009396 folic acid-containing compound biosynthetic process GO:0046686 response to cadmium ion GO:0046487 glyoxylate metabolic process	GO:0009507 chloroplast GO:0005886 plasma membrane GO:0048046 apoplast
ColeIsotig1534	GO:0046933 proton-transporting ATP synthase activity, rotational mechanism GO:0051015 actin filament binding GO:0005524 ATP binding	GO:0010498 proteasomal protein catabolic process GO:0015991 ATP hydrolysis coupled proton transport GO:0051693 actin filament capping GO:0046686 response to cadmium ion GO:0010255 glucose mediated signaling pathway GO:0015986 ATP synthesis coupled proton transport	GO:0033180 proton-transporting V-type ATPase, V1 domain GO:0005794 Golgi apparatus GO:0005829 cytosol GO:0009506 plasmodesma GO:0005886 plasma membrane GO:0045259 proton-transporting ATP synthase complex
ColeIsotig1535	GO:0030170 pyridoxal phosphate binding GO:0004838 L-tyrosine:2-oxoglutarate aminotransferase activity GO:0033855 nicotianamine aminotransferase activity GO:0080130 L-phenylalanine:2-oxoglutarate aminotransferase activity	GO:0010189 vitamin E biosynthetic process GO:0006826 iron ion transport GO:0000162 tryptophan biosynthetic process GO:0006103 2-oxoglutarate metabolic process GO:0006536 glutamate metabolic process GO:0006571 tyrosine biosynthetic process GO:0009094 L-phenylalanine biosynthetic process GO:0009821 alkaloid biosynthetic process	GO:0009536 plastid
ColeIsotig1536	GO:0030170 pyridoxal phosphate binding GO:0004838 L-tyrosine:2-oxoglutarate aminotransferase activity GO:0033855 nicotianamine aminotransferase activity GO:0080130 L-phenylalanine:2-oxoglutarate aminotransferase activity	GO:0010189 vitamin E biosynthetic process GO:0006826 iron ion transport GO:0000162 tryptophan biosynthetic process GO:0006103 2-oxoglutarate metabolic process GO:0006536 glutamate metabolic process GO:0006571 tyrosine biosynthetic process GO:0009094 L-phenylalanine biosynthetic process GO:0009821 alkaloid biosynthetic process	GO:0009536 plastid
ColeIsotig1537	GO:0004332 fructose-bisphosphate aldolase activity	GO:0006096 glycolysis GO:0006000 fructose metabolic process GO:0006013 mannose metabolic process GO:0006020 inositol metabolic process GO:0006094 gluconeogenesis GO:0006098 pentose-phosphate shunt GO:0015976 carbon utilization
ColeIsotig1538	GO:0004332 fructose-bisphosphate aldolase activity	GO:0006096 glycolysis GO:0006000 fructose metabolic process GO:0006013 mannose metabolic process GO:0006020 inositol metabolic process GO:0006094 gluconeogenesis GO:0006098 pentose-phosphate shunt GO:0015976 carbon utilization
ColeIsotig1540		GO:0006886 intracellular protein transport	GO:0005741 mitochondrial outer membrane
ColeIsotig1541	GO:0016491 oxidoreductase activity GO:0003916 DNA topoisomerase activity	GO:0050793 regulation of developmental process GO:0009791 post-embryonic development GO:0048608 reproductive structure development GO:0006265 DNA topological change
ColeIsotig1542	GO:0003917 DNA topoisomerase type I activity GO:0003677 DNA binding GO:0003918 DNA topoisomerase type II (ATP-hydrolyzing) activity	GO:0009933 meristem structural organization GO:0009965 leaf morphogenesis GO:0019827 stem cell maintenance GO:0048439 flower morphogenesis GO:0048645 organ formation GO:0006265 DNA topological change GO:0006338 chromatin remodeling GO:0009793 embryo development ending in seed dormancy	GO:0005694 chromosome GO:0016020 membrane
ColeIsotig1543	GO:0016757 transferase activity, transferring glycosyl groups
ColeIsotig1544	GO:0008026 ATP-dependent helicase activity GO:0003676 nucleic acid binding GO:0005524 ATP binding	GO:0009506 plasmodesma GO:0005634 nucleus
ColeIsotig1545	GO:0046872 metal ion binding GO:0031072 heat shock protein binding GO:0005524 ATP binding GO:0051082 unfolded protein binding	GO:0006457 protein folding GO:0009408 response to heat
ColeIsotig1546	GO:0046872 metal ion binding GO:0031072 heat shock protein binding GO:0005524 ATP binding GO:0051082 unfolded protein binding	GO:0006457 protein folding GO:0009408 response to heat
ColeIsotig1547	GO:0030060 L-malate dehydrogenase activity	GO:0010043 response to zinc ion GO:0006108 malate metabolic process GO:0009651 response to salt stress GO:0006090 pyruvate metabolic process GO:0019643 reductive tricarboxylic acid cycle GO:0046487 glyoxylate metabolic process	GO:0005886 plasma membrane GO:0009570 chloroplast stroma GO:0005634 nucleus GO:0048046 apoplast
ColeIsotig1548	GO:0030060 L-malate dehydrogenase activity	GO:0010043 response to zinc ion GO:0006108 malate metabolic process GO:0009651 response to salt stress GO:0006090 pyruvate metabolic process GO:0019643 reductive tricarboxylic acid cycle GO:0046487 glyoxylate metabolic process	GO:0005886 plasma membrane GO:0009570 chloroplast stroma GO:0005634 nucleus GO:0005829 cytosol GO:0048046 apoplast
ColeIsotig1549	GO:0003735 structural constituent of ribosome	GO:0006412 translation GO:0000028 ribosomal small subunit assembly	GO:0022627 cytosolic small ribosomal subunit
ColeIsotig1550	GO:0003735 structural constituent of ribosome	GO:0006412 translation GO:0000028 ribosomal small subunit assembly	GO:0022627 cytosolic small ribosomal subunit
ColeIsotig1551	GO:0003746 translation elongation factor activity GO:0005525 GTP binding GO:0003924 GTPase activity	GO:0006184 GTP catabolic process GO:0046686 response to cadmium ion GO:0006448 regulation of translational elongation	GO:0005773 vacuole GO:0009507 chloroplast GO:0005730 nucleolus GO:0005886 plasma membrane GO:0005739 mitochondrion GO:0005840 ribosome
ColeIsotig1552		GO:0010182 sugar mediated signaling pathway	GO:0005634 nucleus
ColeIsotig1553	GO:0016710 trans-cinnamate 4-monooxygenase activity GO:0009055 electron carrier activity GO:0005506 iron ion binding GO:0020037 heme binding	GO:0009555 pollen development GO:0009611 response to wounding GO:0040007 growth GO:0009416 response to light stimulus GO:0055114 oxidation-reduction process GO:0080167 response to karrikin GO:0006558 L-phenylalanine metabolic process GO:0009805 coumarin biosynthetic process GO:0009809 lignin biosynthetic process GO:0009811 stilbene biosynthetic process GO:0006118 electron transport	GO:0009505 plant-type cell wall GO:0005886 plasma membrane GO:0005783 endoplasmic reticulum
ColeIsotig1554	GO:0020037 heme binding GO:0016710 trans-cinnamate 4-monooxygenase activity GO:0005506 iron ion binding GO:0009055 electron carrier activity	GO:0055114 oxidation-reduction process GO:0006558 L-phenylalanine metabolic process GO:0009805 coumarin biosynthetic process GO:0009809 lignin biosynthetic process GO:0009811 stilbene biosynthetic process GO:0006118 electron transport
ColeIsotig1555	GO:0030246 carbohydrate binding GO:0004565 beta-galactosidase activity	GO:0006012 galactose metabolic process GO:0006027 glycosaminoglycan catabolic process GO:0006687 glycosphingolipid metabolic process GO:0046486 glycerolipid metabolic process	GO:0009341 beta-galactosidase complex
ColeIsotig1556	GO:0030246 carbohydrate binding GO:0004565 beta-galactosidase activity	GO:0006012 galactose metabolic process GO:0006027 glycosaminoglycan catabolic process GO:0006687 glycosphingolipid metabolic process GO:0046486 glycerolipid metabolic process	GO:0009341 beta-galactosidase complex
ColeIsotig1557	GO:0008233 peptidase activity GO:0005524 ATP binding GO:0008568 microtubule-severing ATPase activity	GO:0030163 protein catabolic process GO:0006508 proteolysis	GO:0005737 cytoplasm
ColeIsotig1558	GO:0008233 peptidase activity GO:0005524 ATP binding GO:0008568 microtubule-severing ATPase activity	GO:0030163 protein catabolic process GO:0006508 proteolysis	GO:0005737 cytoplasm
ColeIsotig1559	GO:0003677 DNA binding	GO:0006351 transcription, DNA-dependent	GO:0005634 nucleus
ColeIsotig1560	GO:0003983 UTP:glucose-1-phosphate uridylyltransferase activity	GO:0005982 starch metabolic process GO:0005985 sucrose metabolic process GO:0006012 galactose metabolic process GO:0009117 nucleotide metabolic process
ColeIsotig1561	GO:0003983 UTP:glucose-1-phosphate uridylyltransferase activity	GO:0005982 starch metabolic process GO:0005985 sucrose metabolic process GO:0006012 galactose metabolic process GO:0009117 nucleotide metabolic process
ColeIsotig1562	GO:0005093 Rab GDP-dissociation inhibitor activity	GO:0015031 protein transport
ColeIsotig1563		GO:0006950 response to stress	GO:0009570 chloroplast stroma
ColeIsotig1564	GO:0016740 transferase activity
ColeIsotig1565	GO:0016740 transferase activity
ColeIsotig1566	GO:0003743 translation initiation factor activity	GO:0006446 regulation of translational initiation	GO:0005840 ribosome
ColeIsotig1567	GO:0003743 translation initiation factor activity	GO:0006446 regulation of translational initiation	GO:0005840 ribosome
ColeIsotig1570	GO:0004683 calmodulin-dependent protein kinase activity GO:0005509 calcium ion binding GO:0005524 ATP binding	GO:0006468 protein phosphorylation GO:0009069 serine family amino acid metabolic process
ColeIsotig1571			GO:0005618 cell wall
ColeIsotig1572			GO:0005618 cell wall
ColeIsotig1573	GO:0052691 UDP-arabinopyranose mutase activity GO:0005515 protein binding	GO:0071555 cell wall organization	GO:0009506 plasmodesma GO:0005794 Golgi apparatus
ColeIsotig1574	GO:0003700 sequence-specific DNA binding transcription factor activity GO:0043565 sequence-specific DNA binding	GO:0006355 regulation of transcription, DNA-dependent	GO:0005667 transcription factor complex GO:0045449
ColeIsotig1575	GO:0003700 sequence-specific DNA binding transcription factor activity GO:0043565 sequence-specific DNA binding	GO:0006355 regulation of transcription, DNA-dependent	GO:0005667 transcription factor complex GO:0045449
ColeIsotig1576	GO:0051287 NAD binding GO:0003979 UDP-glucose 6-dehydrogenase activity	GO:0055114 oxidation-reduction process GO:0005982 starch metabolic process GO:0005985 sucrose metabolic process GO:0009117 nucleotide metabolic process
ColeIsotig1577	GO:0051287 NAD binding GO:0003979 UDP-glucose 6-dehydrogenase activity	GO:0055114 oxidation-reduction process GO:0005982 starch metabolic process GO:0005985 sucrose metabolic process GO:0009117 nucleotide metabolic process
ColeIsotig1578	GO:0005524 ATP binding GO:0016887 ATPase activity	GO:0006200 ATP catabolic process	GO:0005739 mitochondrion GO:0005886 plasma membrane
ColeIsotig1579	GO:0005543 phospholipid binding GO:0003924 GTPase activity GO:0005525 GTP binding	GO:0006184 GTP catabolic process
ColeIsotig1580	GO:0005543 phospholipid binding GO:0003924 GTPase activity GO:0005525 GTP binding	GO:0006184 GTP catabolic process
ColeIsotig1582	GO:0004332 fructose-bisphosphate aldolase activity	GO:0006096 glycolysis GO:0006000 fructose metabolic process GO:0006013 mannose metabolic process GO:0006020 inositol metabolic process GO:0006094 gluconeogenesis GO:0006098 pentose-phosphate shunt GO:0015976 carbon utilization	GO:0010287 plastoglobule GO:0005739 mitochondrion
ColeIsotig1583	GO:0046554 malate dehydrogenase (NADP+) activity	GO:0006108 malate metabolic process GO:0006090 pyruvate metabolic process GO:0006099 tricarboxylic acid cycle GO:0015976 carbon utilization	GO:0005739 mitochondrion
ColeIsotig1584	GO:0046554 malate dehydrogenase (NADP+) activity	GO:0006108 malate metabolic process GO:0006090 pyruvate metabolic process GO:0006099 tricarboxylic acid cycle GO:0015976 carbon utilization	GO:0005739 mitochondrion
ColeIsotig1585	GO:0003824 catalytic activity	GO:0080167 response to karrikin GO:0008152 metabolic process
ColeIsotig1586	GO:0016787 hydrolase activity GO:0047268 galactinol-raffinose galactosyltransferase activity	GO:0080167 response to karrikin GO:0006012 galactose metabolic process
ColeIsotig1587	GO:0004017 adenylate kinase activity GO:0005524 ATP binding	GO:0046939 nucleotide phosphorylation GO:0006144 purine nucleobase metabolic process GO:0046034 ATP metabolic process	GO:0009507 chloroplast
ColeIsotig1588	GO:0004017 adenylate kinase activity GO:0005524 ATP binding	GO:0046939 nucleotide phosphorylation GO:0006144 purine nucleobase metabolic process GO:0046034 ATP metabolic process	GO:0009507 chloroplast
ColeIsotig1589	GO:0051539 4 iron, 4 sulfur cluster binding GO:0046429 4-hydroxy-3-methylbut-2-en-1-yl diphosphate synthase activity GO:0005506 iron ion binding	GO:0009617 response to bacterium GO:0016114 terpenoid biosynthetic process	GO:0009941 chloroplast envelope GO:0009570 chloroplast stroma
ColeIsotig1590	GO:0051539 4 iron, 4 sulfur cluster binding GO:0046429 4-hydroxy-3-methylbut-2-en-1-yl diphosphate synthase activity GO:0005506 iron ion binding	GO:0009617 response to bacterium GO:0016114 terpenoid biosynthetic process	GO:0009941 chloroplast envelope GO:0009570 chloroplast stroma
ColeIsotig1591		GO:0055114 oxidation-reduction process	GO:0009507 chloroplast
ColeIsotig1592	GO:0046872 metal ion binding GO:0020037 heme binding GO:0004601 peroxidase activity	GO:0006979 response to oxidative stress GO:0055114 oxidation-reduction process GO:0006804 peroxidase reaction	GO:0009505 plant-type cell wall GO:0005773 vacuole GO:0016020 membrane
ColeIsotig1593	GO:0046872 metal ion binding GO:0020037 heme binding GO:0004601 peroxidase activity	GO:0006979 response to oxidative stress GO:0055114 oxidation-reduction process GO:0006804 peroxidase reaction	GO:0009505 plant-type cell wall GO:0005773 vacuole GO:0016020 membrane
ColeIsotig1594	GO:0004375 glycine dehydrogenase (decarboxylating) activity GO:0005524 ATP binding GO:0032440 2-alkenal reductase [NAD(P)] activity GO:0030170 pyridoxal phosphate binding	GO:0055114 oxidation-reduction process GO:0006546 glycine catabolic process GO:0046686 response to cadmium ion GO:0006563 L-serine metabolic process GO:0006566 threonine metabolic process	GO:0005739 mitochondrion GO:0009941 chloroplast envelope GO:0048046 apoplast
ColeIsotig1596			GO:0005886 plasma membrane
ColeIsotig1597	GO:0097159 organic cyclic compound binding GO:1901363 heterocyclic compound binding
ColeIsotig1600	GO:0008235 metalloexopeptidase activity GO:0004177 aminopeptidase activity	GO:0009987 cellular process GO:0006508 proteolysis	GO:0005730 nucleolus GO:0005886 plasma membrane
ColeIsotig1601	GO:0008235 metalloexopeptidase activity GO:0004177 aminopeptidase activity	GO:0009987 cellular process GO:0006508 proteolysis	GO:0005730 nucleolus GO:0005886 plasma membrane
ColeIsotig1602	GO:0042802 identical protein binding GO:0004252 serine-type endopeptidase activity	GO:0006508 proteolysis
ColeIsotig1603	GO:0042802 identical protein binding GO:0004252 serine-type endopeptidase activity	GO:0006508 proteolysis
ColeIsotig1604	GO:0016161 beta-amylase activity	GO:0000272 polysaccharide catabolic process GO:0005982 starch metabolic process GO:0005985 sucrose metabolic process
ColeIsotig1605	GO:0003700 sequence-specific DNA binding transcription factor activity GO:0000976 transcription regulatory region sequence-specific DNA binding	GO:0006355 regulation of transcription, DNA-dependent	GO:0005667 transcription factor complex GO:0045449
ColeIsotig1606	GO:0003700 sequence-specific DNA binding transcription factor activity GO:0000976 transcription regulatory region sequence-specific DNA binding	GO:0006355 regulation of transcription, DNA-dependent	GO:0005667 transcription factor complex GO:0045449
ColeIsotig1607	GO:0003676 nucleic acid binding		GO:0005576 extracellular region GO:0005829 cytosol
ColeIsotig1608	GO:0003676 nucleic acid binding		GO:0005576 extracellular region GO:0005829 cytosol
ColeIsotig1609	GO:0016788 hydrolase activity, acting on ester bonds	GO:0006629 lipid metabolic process
ColeIsotig1611	GO:0003743 translation initiation factor activity	GO:0001731 formation of translation preinitiation complex GO:0009651 response to salt stress GO:0006446 regulation of translational initiation GO:0046686 response to cadmium ion	GO:0016282 eukaryotic 43S preinitiation complex GO:0080008 Cul4-RING ubiquitin ligase complex GO:0005852 eukaryotic translation initiation factor 3 complex GO:0033290 eukaryotic 48S preinitiation complex GO:0005840 ribosome
ColeIsotig1612	GO:0003735 structural constituent of ribosome GO:0003723 RNA binding	GO:0006412 translation GO:0042254 ribosome biogenesis	GO:0005840 ribosome GO:0009570 chloroplast stroma GO:0009579 thylakoid GO:0016020 membrane
ColeIsotig1613	GO:0003735 structural constituent of ribosome GO:0003723 RNA binding	GO:0006412 translation GO:0042254 ribosome biogenesis	GO:0005840 ribosome GO:0009570 chloroplast stroma GO:0009579 thylakoid GO:0016020 membrane
ColeIsotig1614	GO:0020037 heme binding GO:0016705 oxidoreductase activity, acting on paired donors, with incorporation or reduction of molecular oxygen GO:0004497 monooxygenase activity GO:0005506 iron ion binding GO:0009055 electron carrier activity	GO:0055114 oxidation-reduction process GO:0006118 electron transport
ColeIsotig1615	GO:0020037 heme binding GO:0016705 oxidoreductase activity, acting on paired donors, with incorporation or reduction of molecular oxygen GO:0004497 monooxygenase activity GO:0005506 iron ion binding GO:0009055 electron carrier activity	GO:0055114 oxidation-reduction process GO:0006118 electron transport
ColeIsotig1616	GO:0005215 transporter activity	GO:0055085 transmembrane transport	GO:0016021 integral to membrane
ColeIsotig1617		GO:0055085 transmembrane transport	GO:0016021 integral to membrane
ColeIsotig1618	GO:0016491 oxidoreductase activity GO:0005506 iron ion binding	GO:0006633 fatty acid biosynthetic process GO:0055114 oxidation-reduction process	GO:0016021 integral to membrane
ColeIsotig1619	GO:0005515 protein binding GO:0005525 GTP binding GO:0003924 GTPase activity	GO:0006406 mRNA export from nucleus GO:0006184 GTP catabolic process GO:0007264 small GTPase mediated signal transduction GO:0006606 protein import into nucleus	GO:0005794 Golgi apparatus GO:0005829 cytosol GO:0009506 plasmodesma GO:0005634 nucleus
ColeIsotig162	GO:0005507 copper ion binding
ColeIsotig1620	GO:0003924 GTPase activity GO:0005525 GTP binding	GO:0006184 GTP catabolic process GO:0006886 intracellular protein transport
ColeIsotig1621	GO:0042626 ATPase activity, coupled to transmembrane movement of substances GO:0005524 ATP binding	GO:0006855 drug transmembrane transport GO:0006200 ATP catabolic process	GO:0005886 plasma membrane
ColeIsotig1622	GO:0042626 ATPase activity, coupled to transmembrane movement of substances GO:0005524 ATP binding	GO:0006855 drug transmembrane transport GO:0006200 ATP catabolic process	GO:0005886 plasma membrane
ColeIsotig1623			GO:0044464 cell part
ColeIsotig1625	GO:0016788 hydrolase activity, acting on ester bonds GO:0097159 organic cyclic compound binding GO:1901363 heterocyclic compound binding
ColeIsotig1626	GO:0003700 sequence-specific DNA binding transcription factor activity	GO:0006355 regulation of transcription, DNA-dependent	GO:0005667 transcription factor complex GO:0045449
ColeIsotig1627	GO:0003700 sequence-specific DNA binding transcription factor activity	GO:0006355 regulation of transcription, DNA-dependent	GO:0005667 transcription factor complex GO:0045449
ColeIsotig1629	GO:0003878 ATP citrate synthase activity GO:0005524 ATP binding GO:0004775 succinate-CoA ligase (ADP-forming) activity	GO:0019252 starch biosynthetic process GO:0009911 positive regulation of flower development GO:0007568 aging GO:0043481 anthocyanin accumulation in tissues in response to UV light GO:0015995 chlorophyll biosynthetic process GO:0006633 fatty acid biosynthetic process GO:0045793 positive regulation of cell size GO:0045995 regulation of embryonic development GO:0048366 leaf development GO:0010025 wa…	GO:0005829 cytosol GO:0009346 citrate lyase complex GO:0042709 succinate-CoA ligase complex
ColeIsotig163	GO:0005507 copper ion binding
ColeIsotig1630	GO:0003878 ATP citrate synthase activity GO:0005524 ATP binding GO:0004775 succinate-CoA ligase (ADP-forming) activity	GO:0019252 starch biosynthetic process GO:0009911 positive regulation of flower development GO:0007568 aging GO:0043481 anthocyanin accumulation in tissues in response to UV light GO:0015995 chlorophyll biosynthetic process GO:0006633 fatty acid biosynthetic process GO:0045793 positive regulation of cell size GO:0045995 regulation of embryonic development GO:0048366 leaf development GO:0010025 wa…	GO:0005829 cytosol GO:0009346 citrate lyase complex GO:0042709 succinate-CoA ligase complex
ColeIsotig1637			GO:0016020 membrane
ColeIsotig1638		GO:0048193 Golgi vesicle transport	GO:0016020 membrane
ColeIsotig1639	GO:0003824 catalytic activity	GO:0008152 metabolic process
ColeIsotig1640	GO:0016740 transferase activity	GO:0009987 cellular process GO:0008152 metabolic process
ColeIsotig1641	GO:0051287 NAD binding GO:0016620 oxidoreductase activity, acting on the aldehyde or oxo group of donors, NAD or NADP as acceptor GO:0050661 NADP binding	GO:0055114 oxidation-reduction process GO:0009744 response to sucrose stimulus GO:0009416 response to light stimulus GO:0009409 response to cold GO:0006006 glucose metabolic process GO:0046686 response to cadmium ion	GO:0009941 chloroplast envelope GO:0009535 chloroplast thylakoid membrane GO:0009570 chloroplast stroma GO:0010319 stromule GO:0048046 apoplast
ColeIsotig1642	GO:0051287 NAD binding GO:0016620 oxidoreductase activity, acting on the aldehyde or oxo group of donors, NAD or NADP as acceptor GO:0050661 NADP binding	GO:0055114 oxidation-reduction process GO:0009744 response to sucrose stimulus GO:0009416 response to light stimulus GO:0009409 response to cold GO:0006006 glucose metabolic process GO:0046686 response to cadmium ion	GO:0009941 chloroplast envelope GO:0009535 chloroplast thylakoid membrane GO:0009570 chloroplast stroma GO:0010319 stromule GO:0048046 apoplast
ColeIsotig1643		GO:0042254 ribosome biogenesis	GO:0030529 ribonucleoprotein complex
ColeIsotig1644		GO:0042254 ribosome biogenesis	GO:0030529 ribonucleoprotein complex
ColeIsotig1645	GO:0016787 hydrolase activity GO:0005525 GTP binding	GO:0007264 small GTPase mediated signal transduction GO:0015031 protein transport GO:0009873 ethylene mediated signaling pathway	GO:0005773 vacuole GO:0005886 plasma membrane
ColeIsotig1646	GO:0005525 GTP binding	GO:0015031 protein transport GO:0009873 ethylene mediated signaling pathway	GO:0005773 vacuole GO:0005886 plasma membrane
ColeIsotig1647	GO:0005310 dicarboxylic acid transmembrane transporter activity	GO:0006835 dicarboxylic acid transport GO:0055085 transmembrane transport GO:0006839 mitochondrial transport	GO:0016021 integral to membrane GO:0031966 mitochondrial membrane
ColeIsotig1648	GO:0005310 dicarboxylic acid transmembrane transporter activity	GO:0006835 dicarboxylic acid transport GO:0055085 transmembrane transport GO:0006839 mitochondrial transport	GO:0016021 integral to membrane GO:0031966 mitochondrial membrane
ColeIsotig1649		GO:0006886 intracellular protein transport	GO:0030126 COPI vesicle coat
ColeIsotig1650		GO:0006886 intracellular protein transport	GO:0030126 COPI vesicle coat
ColeIsotig1653	GO:0050505 hydroquinone glucosyltransferase activity	GO:0008152 metabolic process
ColeIsotig1654	GO:0016758 transferase activity, transferring hexosyl groups	GO:0008152 metabolic process
ColeIsotig1655	GO:0003677 DNA binding GO:0004003 ATP-dependent DNA helicase activity GO:0005524 ATP binding	GO:0006289 nucleotide-excision repair	GO:0005657 replication fork
ColeIsotig1656	GO:0003677 DNA binding GO:0004003 ATP-dependent DNA helicase activity GO:0005524 ATP binding	GO:0006289 nucleotide-excision repair	GO:0005657 replication fork
ColeIsotig1657	GO:0008270 zinc ion binding	GO:0005622 intracellular
ColeIsotig1658	GO:0008270 zinc ion binding	GO:0005622 intracellular
ColeIsotig166	GO:0005507 copper ion binding
ColeIsotig1660	GO:0003735 structural constituent of ribosome	GO:0006412 translation GO:0042254 ribosome biogenesis	GO:0015934 large ribosomal subunit
ColeIsotig1661	GO:0003735 structural constituent of ribosome	GO:0006412 translation GO:0042254 ribosome biogenesis	GO:0022627 cytosolic small ribosomal subunit
ColeIsotig1662	GO:0003735 structural constituent of ribosome	GO:0006412 translation GO:0042254 ribosome biogenesis	GO:0022627 cytosolic small ribosomal subunit
ColeIsotig1664	GO:0008137 NADH dehydrogenase (ubiquinone) activity	GO:0006120 mitochondrial electron transport, NADH to ubiquinone GO:0006744 ubiquinone biosynthetic process GO:0006814 sodium ion transport GO:0015992 proton transport	GO:0070469 respiratory chain GO:0016021 integral to membrane GO:0031966 mitochondrial membrane
ColeIsotig1665	GO:0003676 nucleic acid binding GO:0000166 nucleotide binding
ColeIsotig1666	GO:0003676 nucleic acid binding GO:0000166 nucleotide binding
ColeIsotig1667			GO:0000502 proteasome complex
ColeIsotig1668			GO:0000502 proteasome complex
ColeIsotig1671	GO:0030599 pectinesterase activity GO:0045330 aspartyl esterase activity GO:0004857 enzyme inhibitor activity	GO:0042545 cell wall modification GO:0043086 negative regulation of catalytic activity GO:0045490 pectin catabolic process GO:0005982 starch metabolic process GO:0005985 sucrose metabolic process	GO:0005618 cell wall
ColeIsotig1674	GO:0015297 antiporter activity GO:0015238 drug transmembrane transporter activity	GO:0006855 drug transmembrane transport	GO:0016020 membrane
ColeIsotig1675	GO:0015297 antiporter activity GO:0015238 drug transmembrane transporter activity	GO:0006855 drug transmembrane transport	GO:0016020 membrane
ColeIsotig1676	GO:0003677 DNA binding GO:0003743 translation initiation factor activity	GO:0009737 response to abscisic acid stimulus GO:0016070 RNA metabolic process GO:0009615 response to virus GO:0006446 regulation of translational initiation	GO:0005840 ribosome
ColeIsotig1677	GO:0003677 DNA binding GO:0003743 translation initiation factor activity	GO:0009737 response to abscisic acid stimulus GO:0016070 RNA metabolic process GO:0009615 response to virus GO:0006446 regulation of translational initiation	GO:0005840 ribosome
ColeIsotig1678	GO:0005488 binding
ColeIsotig1679	GO:0005488 binding
ColeIsotig1680	GO:0005524 ATP binding GO:0004674 protein serine/threonine kinase activity	GO:0006468 protein phosphorylation GO:0009069 serine family amino acid metabolic process
ColeIsotig1681	GO:0005524 ATP binding GO:0004674 protein serine/threonine kinase activity	GO:0006468 protein phosphorylation GO:0009069 serine family amino acid metabolic process
ColeIsotig1682	GO:0046872 metal ion binding GO:0097159 organic cyclic compound binding GO:1901363 heterocyclic compound binding
ColeIsotig1683	GO:1901363 heterocyclic compound binding GO:0046872 metal ion binding GO:0097159 organic cyclic compound binding GO:0003824 catalytic activity	GO:0044699 single-organism process GO:0050789 regulation of biological process GO:0009725 response to hormone stimulus
ColeIsotig1684		GO:0009651 response to salt stress
ColeIsotig1685		GO:0009651 response to salt stress
ColeIsotig1686	GO:0008240 tripeptidyl-peptidase activity GO:0004252 serine-type endopeptidase activity	GO:0006508 proteolysis	GO:0005773 vacuole GO:0005886 plasma membrane GO:0009507 chloroplast
ColeIsotig1687	GO:0008236 serine-type peptidase activity		GO:0044444 cytoplasmic part GO:0016020 membrane
ColeIsotig1688	GO:0004715 non-membrane spanning protein tyrosine kinase activity GO:0005524 ATP binding GO:0004674 protein serine/threonine kinase activity	GO:0006468 protein phosphorylation GO:0009069 serine family amino acid metabolic process	GO:0005886 plasma membrane
ColeIsotig1689	GO:0003855 3-dehydroquinate dehydratase activity GO:0004764 shikimate 3-dehydrogenase (NADP+) activity	GO:0055114 oxidation-reduction process GO:0000162 tryptophan biosynthetic process GO:0006571 tyrosine biosynthetic process GO:0009094 L-phenylalanine biosynthetic process
ColeIsotig169			GO:0005737 cytoplasm
ColeIsotig1690	GO:0003855 3-dehydroquinate dehydratase activity GO:0004764 shikimate 3-dehydrogenase (NADP+) activity	GO:0055114 oxidation-reduction process GO:0000162 tryptophan biosynthetic process GO:0006571 tyrosine biosynthetic process GO:0009094 L-phenylalanine biosynthetic process
ColeIsotig1691		GO:0006952 defense response	GO:0016020 membrane
ColeIsotig1692		GO:0006952 defense response	GO:0016020 membrane
ColeIsotig1693	GO:0008271 secondary active sulfate transmembrane transporter activity	GO:0008272 sulfate transport GO:0055085 transmembrane transport	GO:0016021 integral to membrane
ColeIsotig1694	GO:0008271 secondary active sulfate transmembrane transporter activity	GO:0008272 sulfate transport GO:0055085 transmembrane transport	GO:0016021 integral to membrane
ColeIsotig1695	GO:0017089 glycolipid transporter activity GO:0051861 glycolipid binding	GO:0046836 glycolipid transport	GO:0005737 cytoplasm GO:0005886 plasma membrane
ColeIsotig1696	GO:0017089 glycolipid transporter activity GO:0051861 glycolipid binding	GO:0046836 glycolipid transport	GO:0005737 cytoplasm GO:0005886 plasma membrane
ColeIsotig1697	GO:0016788 hydrolase activity, acting on ester bonds	GO:0006629 lipid metabolic process
ColeIsotig1698	GO:0016788 hydrolase activity, acting on ester bonds	GO:0006629 lipid metabolic process
ColeIsotig1699	GO:0004672 protein kinase activity GO:0005524 ATP binding	GO:0006468 protein phosphorylation GO:0009737 response to abscisic acid stimulus GO:0080159 zygote elongation GO:0010740 positive regulation of intracellular protein kinase cascade GO:0010098 suspensor development GO:0009742 brassinosteroid mediated signaling pathway	GO:0009898 internal side of plasma membrane GO:0005773 vacuole
ColeIsotig170	GO:0003676 nucleic acid binding
ColeIsotig1700	GO:0004672 protein kinase activity GO:0005524 ATP binding	GO:0006468 protein phosphorylation GO:0009737 response to abscisic acid stimulus GO:0080159 zygote elongation GO:0010740 positive regulation of intracellular protein kinase cascade GO:0010098 suspensor development GO:0009742 brassinosteroid mediated signaling pathway	GO:0009898 internal side of plasma membrane GO:0005773 vacuole
ColeIsotig1701	GO:0004372 glycine hydroxymethyltransferase activity GO:0030170 pyridoxal phosphate binding GO:0008168 methyltransferase activity	GO:0009555 pollen development GO:0006563 L-serine metabolic process GO:0046686 response to cadmium ion	GO:0005886 plasma membrane
ColeIsotig1702	GO:0004372 glycine hydroxymethyltransferase activity GO:0030170 pyridoxal phosphate binding GO:0008168 methyltransferase activity	GO:0009555 pollen development GO:0006563 L-serine metabolic process GO:0046686 response to cadmium ion	GO:0005886 plasma membrane
ColeIsotig1703	GO:0046872 metal ion binding GO:0004750 ribulose-phosphate 3-epimerase activity	GO:0006098 pentose-phosphate shunt GO:0015976 carbon utilization	GO:0009535 chloroplast thylakoid membrane
ColeIsotig1704	GO:0046872 metal ion binding GO:0031072 heat shock protein binding GO:0005524 ATP binding GO:0051082 unfolded protein binding	GO:0006457 protein folding GO:0009408 response to heat
ColeIsotig1705	GO:0046872 metal ion binding GO:0031072 heat shock protein binding GO:0005524 ATP binding GO:0051082 unfolded protein binding	GO:0006457 protein folding GO:0009408 response to heat
ColeIsotig1706		GO:0006909 phagocytosis	GO:0005856 cytoskeleton
ColeIsotig1707	GO:0008168 methyltransferase activity	GO:0032259 methylation
ColeIsotig1708	GO:0008168 methyltransferase activity	GO:0032259 methylation
ColeIsotig1709	GO:0008026 ATP-dependent helicase activity GO:0003676 nucleic acid binding GO:0005524 ATP binding	GO:0046686 response to cadmium ion	GO:0009505 plant-type cell wall GO:0005886 plasma membrane GO:0005829 cytosol
ColeIsotig1710	GO:0003743 translation initiation factor activity GO:0008026 ATP-dependent helicase activity GO:0005524 ATP binding	GO:0046686 response to cadmium ion GO:0006446 regulation of translational initiation	GO:0005829 cytosol GO:0005730 nucleolus GO:0009505 plant-type cell wall GO:0005886 plasma membrane GO:0005840 ribosome
ColeIsotig1712	GO:0042626 ATPase activity, coupled to transmembrane movement of substances GO:0005524 ATP binding	GO:0055085 transmembrane transport GO:0006200 ATP catabolic process GO:0009624 response to nematode	GO:0016021 integral to membrane
ColeIsotig1713	GO:0042626 ATPase activity, coupled to transmembrane movement of substances GO:0005524 ATP binding	GO:0055085 transmembrane transport GO:0006200 ATP catabolic process GO:0009624 response to nematode	GO:0016021 integral to membrane
ColeIsotig1714	GO:0008168 methyltransferase activity	GO:0032259 methylation
ColeIsotig1715	GO:0005524 ATP binding GO:0004674 protein serine/threonine kinase activity	GO:0006468 protein phosphorylation GO:0009069 serine family amino acid metabolic process
ColeIsotig1716	GO:0005524 ATP binding GO:0004674 protein serine/threonine kinase activity	GO:0006468 protein phosphorylation GO:0009069 serine family amino acid metabolic process
ColeIsotig1717	GO:0005198 structural molecule activity	GO:0006886 intracellular protein transport	GO:0030130 clathrin coat of trans-Golgi network vesicle
ColeIsotig1718	GO:0005198 structural molecule activity	GO:0006886 intracellular protein transport	GO:0009941 chloroplast envelope
ColeIsotig1721	GO:0051538 3 iron, 4 sulfur cluster binding GO:0050660 flavin adenine dinucleotide binding GO:0005506 iron ion binding GO:0010181 FMN binding GO:0016040 glutamate synthase (NADH) activity	GO:0006541 glutamine metabolic process GO:0097054 L-glutamate biosynthetic process GO:0006118 electron transport	GO:0009501 amyloplast
ColeIsotig1722	GO:0051538 3 iron, 4 sulfur cluster binding GO:0050660 flavin adenine dinucleotide binding GO:0005506 iron ion binding GO:0010181 FMN binding GO:0016040 glutamate synthase (NADH) activity	GO:0006541 glutamine metabolic process GO:0097054 L-glutamate biosynthetic process GO:0046686 response to cadmium ion GO:0006118 electron transport	GO:0009501 amyloplast GO:0009570 chloroplast stroma
ColeIsotig1723	GO:0046872 metal ion binding GO:0016787 hydrolase activity GO:0004452 isopentenyl-diphosphate delta-isomerase activity	GO:0050992 dimethylallyl diphosphate biosynthetic process GO:0015995 chlorophyll biosynthetic process GO:0015979 photosynthesis GO:0006694 steroid biosynthetic process GO:0016114 terpenoid biosynthetic process
ColeIsotig1724	GO:0046872 metal ion binding GO:0016787 hydrolase activity GO:0004452 isopentenyl-diphosphate delta-isomerase activity	GO:0050992 dimethylallyl diphosphate biosynthetic process GO:0015995 chlorophyll biosynthetic process GO:0015979 photosynthesis GO:0006694 steroid biosynthetic process GO:0016114 terpenoid biosynthetic process
ColeIsotig1725	GO:0019904 protein domain specific binding
ColeIsotig1726	GO:0019904 protein domain specific binding
ColeIsotig1727	GO:0008270 zinc ion binding GO:0004089 carbonate dehydratase activity	GO:0015976 carbon utilization GO:0006730 one-carbon metabolic process GO:0006807 nitrogen compound metabolic process
ColeIsotig1728	GO:0046873 metal ion transmembrane transporter activity	GO:0030001 metal ion transport GO:0055085 transmembrane transport	GO:0016020 membrane
ColeIsotig1729	GO:0005097 Rab GTPase activator activity	GO:0032851 positive regulation of Rab GTPase activity	GO:0005622 intracellular
ColeIsotig173	GO:0042802 identical protein binding GO:0004252 serine-type endopeptidase activity	GO:0006508 proteolysis	GO:0016020 membrane
ColeIsotig1730	GO:0005097 Rab GTPase activator activity	GO:0032851 positive regulation of Rab GTPase activity	GO:0005622 intracellular
ColeIsotig1731		GO:0000398 mRNA splicing, via spliceosome	GO:0005634 nucleus
ColeIsotig1732		GO:0030244 cellulose biosynthetic process
ColeIsotig1735	GO:0052727 capsanthin synthase activity GO:0052728 capsorubin synthase activity GO:0045436 lycopene beta cyclase activity GO:0016705 oxidoreductase activity, acting on paired donors, with incorporation or reduction of molecular oxygen	GO:0016117 carotenoid biosynthetic process GO:0016120 carotene biosynthetic process GO:0055114 oxidation-reduction process
ColeIsotig1736	GO:0052727 capsanthin synthase activity GO:0052728 capsorubin synthase activity GO:0045436 lycopene beta cyclase activity GO:0016705 oxidoreductase activity, acting on paired donors, with incorporation or reduction of molecular oxygen	GO:0016117 carotenoid biosynthetic process GO:0016120 carotene biosynthetic process GO:0055114 oxidation-reduction process
ColeIsotig174	GO:0042802 identical protein binding GO:0004252 serine-type endopeptidase activity	GO:0006508 proteolysis	GO:0016020 membrane
ColeIsotig1740	GO:0008810 cellulase activity	GO:0043622 cortical microtubule organization GO:0009826 unidimensional cell growth GO:0009624 response to nematode GO:0005982 starch metabolic process GO:0005985 sucrose metabolic process	GO:0005769 early endosome GO:0005794 Golgi apparatus GO:0005886 plasma membrane
ColeIsotig1741	GO:0008810 cellulase activity	GO:0043622 cortical microtubule organization GO:0009826 unidimensional cell growth GO:0009624 response to nematode GO:0005982 starch metabolic process GO:0005985 sucrose metabolic process	GO:0005769 early endosome GO:0005794 Golgi apparatus GO:0005886 plasma membrane
ColeIsotig1742	GO:0050661 NADP binding GO:0004420 hydroxymethylglutaryl-CoA reductase (NADPH) activity	GO:0008299 isoprenoid biosynthetic process GO:0015936 coenzyme A metabolic process GO:0055114 oxidation-reduction process GO:0006694 steroid biosynthetic process	GO:0016021 integral to membrane
ColeIsotig1743	GO:0050661 NADP binding GO:0004420 hydroxymethylglutaryl-CoA reductase (NADPH) activity	GO:0008299 isoprenoid biosynthetic process GO:0015936 coenzyme A metabolic process GO:0055114 oxidation-reduction process GO:0006694 steroid biosynthetic process	GO:0016021 integral to membrane
ColeIsotig1745		GO:0009651 response to salt stress	GO:0000502 proteasome complex
ColeIsotig1748	GO:0005525 GTP binding GO:0003924 GTPase activity	GO:0009653 anatomical structure morphogenesis GO:0006184 GTP catabolic process GO:0048869 cellular developmental process GO:0016043 cellular component organization GO:0044767 single-organism developmental process	GO:0016021 integral to membrane GO:0005789 endoplasmic reticulum membrane
ColeIsotig1749	GO:0005525 GTP binding GO:0003924 GTPase activity	GO:0009653 anatomical structure morphogenesis GO:0006184 GTP catabolic process GO:0048869 cellular developmental process GO:0016043 cellular component organization GO:0044767 single-organism developmental process	GO:0016021 integral to membrane GO:0005789 endoplasmic reticulum membrane
ColeIsotig175	GO:0030170 pyridoxal phosphate binding GO:0031071 cysteine desulfurase activity GO:0005524 ATP binding GO:0008270 zinc ion binding	GO:0006534 cysteine metabolic process GO:0016226 iron-sulfur cluster assembly	GO:0005739 mitochondrion
ColeIsotig1750	GO:0016787 hydrolase activity
ColeIsotig1751	GO:0019904 protein domain specific binding
ColeIsotig1752	GO:0019904 protein domain specific binding
ColeIsotig1753	GO:0005524 ATP binding GO:0004055 argininosuccinate synthase activity	GO:0006526 arginine biosynthetic process GO:0006522 alanine metabolic process GO:0006531 aspartate metabolic process GO:0006560 proline metabolic process
ColeIsotig1754	GO:0005524 ATP binding GO:0004055 argininosuccinate synthase activity	GO:0006526 arginine biosynthetic process GO:0006522 alanine metabolic process GO:0006531 aspartate metabolic process GO:0006560 proline metabolic process
ColeIsotig1755	GO:0016491 oxidoreductase activity GO:0005506 iron ion binding	GO:0006633 fatty acid biosynthetic process GO:0055114 oxidation-reduction process	GO:0016021 integral to membrane
ColeIsotig1756	GO:0016491 oxidoreductase activity GO:0005506 iron ion binding	GO:0048856 anatomical structure development GO:0007275 multicellular organismal development	GO:0016021 integral to membrane
ColeIsotig1757	GO:0003924 GTPase activity GO:0005525 GTP binding	GO:0006888 ER to Golgi vesicle-mediated transport	GO:0005773 vacuole GO:0005794 Golgi apparatus GO:0005886 plasma membrane
ColeIsotig1758	GO:0003924 GTPase activity GO:0005525 GTP binding	GO:0006888 ER to Golgi vesicle-mediated transport	GO:0005773 vacuole GO:0005794 Golgi apparatus GO:0005886 plasma membrane
ColeIsotig1759	GO:0016491 oxidoreductase activity GO:0022857 transmembrane transporter activity	GO:0044765 single-organism transport	GO:0016020 membrane
ColeIsotig176	GO:0030170 pyridoxal phosphate binding GO:0031071 cysteine desulfurase activity GO:0005524 ATP binding GO:0008270 zinc ion binding	GO:0006534 cysteine metabolic process GO:0016226 iron-sulfur cluster assembly	GO:0005739 mitochondrion
ColeIsotig1760	GO:0022891 substrate-specific transmembrane transporter activity GO:0032440 2-alkenal reductase [NAD(P)] activity GO:0015293 symporter activity	GO:0055085 transmembrane transport GO:0008643 carbohydrate transport GO:0055114 oxidation-reduction process	GO:0005886 plasma membrane GO:0016021 integral to membrane
ColeIsotig1761	GO:0003854 3-beta-hydroxy-delta5-steroid dehydrogenase activity GO:0050662 coenzyme binding GO:0045552 dihydrokaempferol 4-reductase activity	GO:0006694 steroid biosynthetic process GO:0055114 oxidation-reduction process GO:0008207 C21-steroid hormone metabolic process GO:0008209 androgen metabolic process GO:0008210 estrogen metabolic process GO:0009813 flavonoid biosynthetic process
ColeIsotig1762	GO:0051539 4 iron, 4 sulfur cluster binding GO:0052633 isocitrate hydro-lyase (cis-aconitate-forming) activity GO:0052632 citrate hydro-lyase (cis-aconitate-forming) activity	GO:0008152 metabolic process
ColeIsotig1763	GO:0051539 4 iron, 4 sulfur cluster binding	GO:0008152 metabolic process
ColeIsotig1764	GO:0046872 metal ion binding GO:0004222 metalloendopeptidase activity	GO:0006508 proteolysis
ColeIsotig1765	GO:0046872 metal ion binding GO:0004222 metalloendopeptidase activity	GO:0006508 proteolysis
ColeIsotig1766		GO:0009651 response to salt stress	GO:0016021 integral to membrane
ColeIsotig1768	GO:0016758 transferase activity, transferring hexosyl groups	GO:0008152 metabolic process
ColeIsotig1769	GO:0016758 transferase activity, transferring hexosyl groups	GO:0008152 metabolic process
ColeIsotig177	GO:0030170 pyridoxal phosphate binding GO:0031071 cysteine desulfurase activity GO:0005524 ATP binding GO:0008270 zinc ion binding	GO:0006534 cysteine metabolic process GO:0016226 iron-sulfur cluster assembly	GO:0005739 mitochondrion
ColeIsotig1771	GO:0009882 blue light photoreceptor activity GO:0004672 protein kinase activity GO:0003913 DNA photolyase activity GO:0042803 protein homodimerization activity GO:0005524 ATP binding	GO:0009583 detection of light stimulus GO:0009414 response to water deprivation GO:0010075 regulation of meristem growth GO:0010617 circadian regulation of calcium ion oscillation GO:0010118 stomatal movement GO:0051510 regulation of unidimensional cell growth GO:0009640 photomorphogenesis GO:0046777 protein autophosphorylation GO:0046283 anthocyanin-containing compound metabolic process GO:00551…	GO:0005737 cytoplasm GO:0005634 nucleus
ColeIsotig1772	GO:0003913 DNA photolyase activity	GO:0006281 DNA repair
ColeIsotig1775	GO:0020037 heme binding GO:0016688 L-ascorbate peroxidase activity	GO:0055114 oxidation-reduction process GO:0006979 response to oxidative stress GO:0006804 peroxidase reaction GO:0019852 L-ascorbic acid metabolic process
ColeIsotig1776	GO:0020037 heme binding GO:0016688 L-ascorbate peroxidase activity	GO:0055114 oxidation-reduction process GO:0006979 response to oxidative stress GO:0006804 peroxidase reaction GO:0019852 L-ascorbic acid metabolic process
ColeIsotig1777	GO:0046872 metal ion binding GO:0004722 protein serine/threonine phosphatase activity	GO:0006470 protein dephosphorylation	GO:0008287 protein serine/threonine phosphatase complex
ColeIsotig1778	GO:0046872 metal ion binding GO:0004722 protein serine/threonine phosphatase activity	GO:0006470 protein dephosphorylation	GO:0008287 protein serine/threonine phosphatase complex
ColeIsotig1779	GO:0017111 nucleoside-triphosphatase activity GO:0005524 ATP binding
ColeIsotig178	GO:0030170 pyridoxal phosphate binding GO:0031071 cysteine desulfurase activity GO:0005524 ATP binding GO:0008270 zinc ion binding	GO:0006534 cysteine metabolic process GO:0016226 iron-sulfur cluster assembly	GO:0005739 mitochondrion
ColeIsotig1780	GO:0005524 ATP binding GO:0017111 nucleoside-triphosphatase activity		GO:0005773 vacuole
ColeIsotig1781	GO:0005355 glucose transmembrane transporter activity GO:0015148 D-xylose transmembrane transporter activity GO:0015575 mannitol transmembrane transporter activity GO:0005354 galactose transmembrane transporter activity GO:0015168 glycerol transmembrane transporter activity GO:0032440 2-alkenal reductase [NAD(P)] activity GO:0005365 myo-inositol transmembrane transporter activity GO:0015576 sorbi…	GO:0015798 myo-inositol transport GO:0015797 mannitol transport GO:0015795 sorbitol transport GO:0015753 D-xylose transport GO:0015757 galactose transport GO:0055085 transmembrane transport GO:0015752 D-ribose transport GO:0015758 glucose transport GO:0015793 glycerol transport GO:0055114 oxidation-reduction process	GO:0005886 plasma membrane GO:0016021 integral to membrane
ColeIsotig1782	GO:0005355 glucose transmembrane transporter activity GO:0015148 D-xylose transmembrane transporter activity GO:0015575 mannitol transmembrane transporter activity GO:0005354 galactose transmembrane transporter activity GO:0015168 glycerol transmembrane transporter activity GO:0032440 2-alkenal reductase [NAD(P)] activity GO:0005365 myo-inositol transmembrane transporter activity GO:0015576 sorbi…	GO:0015798 myo-inositol transport GO:0015797 mannitol transport GO:0015795 sorbitol transport GO:0015753 D-xylose transport GO:0015757 galactose transport GO:0055085 transmembrane transport GO:0015752 D-ribose transport GO:0015758 glucose transport GO:0015793 glycerol transport GO:0055114 oxidation-reduction process	GO:0005886 plasma membrane GO:0016021 integral to membrane
ColeIsotig1783	GO:0004298 threonine-type endopeptidase activity	GO:0080129 proteasome core complex assembly GO:0006972 hyperosmotic response GO:0006833 water transport GO:0007030 Golgi organization GO:0006096 glycolysis GO:0006094 gluconeogenesis GO:0009853 photorespiration GO:0046686 response to cadmium ion	GO:0005829 cytosol GO:0005774 vacuolar membrane GO:0019773 proteasome core complex, alpha-subunit complex GO:0005634 nucleus GO:0005886 plasma membrane GO:0048046 apoplast
ColeIsotig1784	GO:0008266 poly(U) RNA binding GO:0003959 NADPH dehydrogenase activity GO:0004324 ferredoxin-NADP+ reductase activity GO:0050660 flavin adenine dinucleotide binding GO:0050661 NADP binding	GO:0055114 oxidation-reduction process GO:0042742 defense response to bacterium GO:0009817 defense response to fungus, incompatible interaction GO:0006118 electron transport	GO:0009535 chloroplast thylakoid membrane GO:0009570 chloroplast stroma GO:0048046 apoplast
ColeIsotig1785	GO:0008266 poly(U) RNA binding GO:0003959 NADPH dehydrogenase activity GO:0004324 ferredoxin-NADP+ reductase activity GO:0050660 flavin adenine dinucleotide binding GO:0050661 NADP binding	GO:0055114 oxidation-reduction process GO:0042742 defense response to bacterium GO:0009817 defense response to fungus, incompatible interaction GO:0006118 electron transport	GO:0009535 chloroplast thylakoid membrane GO:0009570 chloroplast stroma GO:0048046 apoplast
ColeIsotig1786	GO:0046872 metal ion binding GO:0004722 protein serine/threonine phosphatase activity	GO:0006470 protein dephosphorylation	GO:0008287 protein serine/threonine phosphatase complex
ColeIsotig1787	GO:0046872 metal ion binding GO:0004722 protein serine/threonine phosphatase activity	GO:0006470 protein dephosphorylation	GO:0008287 protein serine/threonine phosphatase complex
ColeIsotig1788	GO:0004674 protein serine/threonine kinase activity GO:0005509 calcium ion binding GO:0005524 ATP binding	GO:0006468 protein phosphorylation GO:0009651 response to salt stress GO:0010359 regulation of anion channel activity GO:0010119 regulation of stomatal movement GO:0009738 abscisic acid mediated signaling pathway GO:0009069 serine family amino acid metabolic process	GO:0005773 vacuole GO:0005886 plasma membrane
ColeIsotig1789	GO:0005509 calcium ion binding GO:0005524 ATP binding GO:0004683 calmodulin-dependent protein kinase activity	GO:0006468 protein phosphorylation GO:0009651 response to salt stress GO:0010359 regulation of anion channel activity GO:0010119 regulation of stomatal movement GO:0009738 abscisic acid mediated signaling pathway GO:0009069 serine family amino acid metabolic process	GO:0005773 vacuole GO:0005886 plasma membrane
ColeIsotig179	GO:0003677 DNA binding GO:0046982 protein heterodimerization activity	GO:0006334 nucleosome assembly	GO:0000786 nucleosome GO:0005634 nucleus
ColeIsotig1790	GO:0003677 DNA binding GO:0052689 carboxylic ester hydrolase activity	GO:0006284 base-excision repair
ColeIsotig1793	GO:0004807 triose-phosphate isomerase activity	GO:0009658 chloroplast organization GO:0006096 glycolysis GO:0046166 glyceraldehyde-3-phosphate biosynthetic process GO:0006000 fructose metabolic process GO:0006013 mannose metabolic process GO:0006020 inositol metabolic process GO:0006094 gluconeogenesis GO:0015976 carbon utilization	GO:0009579 thylakoid GO:0009570 chloroplast stroma GO:0048046 apoplast
ColeIsotig1794	GO:0004807 triose-phosphate isomerase activity	GO:0009658 chloroplast organization GO:0006096 glycolysis GO:0046166 glyceraldehyde-3-phosphate biosynthetic process GO:0006000 fructose metabolic process GO:0006013 mannose metabolic process GO:0006020 inositol metabolic process GO:0006094 gluconeogenesis GO:0015976 carbon utilization	GO:0009579 thylakoid GO:0009570 chloroplast stroma GO:0048046 apoplast
ColeIsotig1795	GO:0030170 pyridoxal phosphate binding GO:0008168 methyltransferase activity GO:0004372 glycine hydroxymethyltransferase activity	GO:0006563 L-serine metabolic process GO:0035999 tetrahydrofolate interconversion GO:0032259 methylation GO:0006544 glycine metabolic process	GO:0005739 mitochondrion
ColeIsotig1796	GO:0030170 pyridoxal phosphate binding GO:0008168 methyltransferase activity GO:0004372 glycine hydroxymethyltransferase activity	GO:0006563 L-serine metabolic process GO:0035999 tetrahydrofolate interconversion GO:0032259 methylation GO:0006544 glycine metabolic process	GO:0005739 mitochondrion
ColeIsotig1797	GO:0005524 ATP binding GO:0004709 MAP kinase kinase kinase activity GO:0032440 2-alkenal reductase [NAD(P)] activity	GO:0055114 oxidation-reduction process GO:0000186 activation of MAPKK activity GO:0007178 transmembrane receptor protein serine/threonine kinase signaling pathway GO:0009069 serine family amino acid metabolic process
ColeIsotig1798	GO:0005524 ATP binding GO:0004709 MAP kinase kinase kinase activity GO:0032440 2-alkenal reductase [NAD(P)] activity	GO:0055114 oxidation-reduction process GO:0000186 activation of MAPKK activity GO:0007178 transmembrane receptor protein serine/threonine kinase signaling pathway GO:0009069 serine family amino acid metabolic process
ColeIsotig1799		GO:0010182 sugar mediated signaling pathway	GO:0010319 stromule
ColeIsotig180	GO:0003677 DNA binding GO:0046982 protein heterodimerization activity	GO:0006334 nucleosome assembly	GO:0000786 nucleosome GO:0005634 nucleus
ColeIsotig1800		GO:0010182 sugar mediated signaling pathway	GO:0010319 stromule
ColeIsotig1801	GO:0003677 DNA binding GO:0046983 protein dimerization activity	GO:0006355 regulation of transcription, DNA-dependent GO:0009734 auxin mediated signaling pathway	GO:0005634 nucleus
ColeIsotig1802	GO:0003677 DNA binding GO:0046983 protein dimerization activity	GO:0006355 regulation of transcription, DNA-dependent GO:0009734 auxin mediated signaling pathway	GO:0005634 nucleus
ColeIsotig1803		GO:0006878 cellular copper ion homeostasis	GO:0005634 nucleus
ColeIsotig1804		GO:0006878 cellular copper ion homeostasis	GO:0005634 nucleus
ColeIsotig1805	GO:0003723 RNA binding GO:0005515 protein binding GO:0000166 nucleotide binding	GO:0048507 meristem development GO:0045836 positive regulation of meiosis	GO:0005634 nucleus
ColeIsotig1806	GO:0003676 nucleic acid binding GO:0000166 nucleotide binding	GO:0048507 meristem development GO:0045836 positive regulation of meiosis
ColeIsotig1807	GO:0005524 ATP binding GO:0004820 glycine-tRNA ligase activity	GO:0006426 glycyl-tRNA aminoacylation GO:0046686 response to cadmium ion GO:0006544 glycine metabolic process GO:0006563 L-serine metabolic process GO:0006566 threonine metabolic process	GO:0005739 mitochondrion GO:0009345 glycine-tRNA ligase complex
ColeIsotig181	GO:0003677 DNA binding GO:0046982 protein heterodimerization activity	GO:0006334 nucleosome assembly	GO:0000786 nucleosome GO:0005634 nucleus
ColeIsotig1810	GO:0010179 IAA-Ala conjugate hydrolase activity	GO:0009611 response to wounding GO:0010112 regulation of systemic acquired resistance GO:0006807 nitrogen compound metabolic process	GO:0005886 plasma membrane GO:0005783 endoplasmic reticulum
ColeIsotig1811	GO:0005215 transporter activity	GO:0006810 transport	GO:0016020 membrane
ColeIsotig1812	GO:0005215 transporter activity	GO:0006810 transport	GO:0016020 membrane
ColeIsotig1813	GO:0050897 cobalt ion binding GO:0004096 catalase activity GO:0020037 heme binding	GO:0055114 oxidation-reduction process GO:0009416 response to light stimulus GO:0009409 response to cold GO:0009737 response to abscisic acid stimulus GO:0009970 cellular response to sulfate starvation GO:0006995 cellular response to nitrogen starvation GO:0046686 response to cadmium ion GO:0016036 cellular response to phosphate starvation GO:0006568 tryptophan metabolic process GO:0006804 peroxi…	GO:0005739 mitochondrion GO:0009941 chloroplast envelope GO:0009570 chloroplast stroma GO:0005773 vacuole GO:0022626 cytosolic ribosome GO:0005886 plasma membrane GO:0048046 apoplast
ColeIsotig1814	GO:0050897 cobalt ion binding GO:0004096 catalase activity GO:0020037 heme binding	GO:0055114 oxidation-reduction process GO:0009416 response to light stimulus GO:0009409 response to cold GO:0009737 response to abscisic acid stimulus GO:0009970 cellular response to sulfate starvation GO:0006995 cellular response to nitrogen starvation GO:0046686 response to cadmium ion GO:0016036 cellular response to phosphate starvation GO:0006568 tryptophan metabolic process GO:0006804 peroxi…	GO:0005739 mitochondrion GO:0009941 chloroplast envelope GO:0009570 chloroplast stroma GO:0005773 vacuole GO:0022626 cytosolic ribosome GO:0005886 plasma membrane GO:0048046 apoplast
ColeIsotig1815		GO:0010044 response to aluminum ion	GO:0005886 plasma membrane
ColeIsotig1816	GO:0008270 zinc ion binding GO:0004222 metalloendopeptidase activity GO:0005524 ATP binding GO:0016887 ATPase activity	GO:0006200 ATP catabolic process GO:0051301 cell division GO:0006508 proteolysis GO:0030163 protein catabolic process	GO:0016021 integral to membrane GO:0042651 thylakoid membrane
ColeIsotig1817	GO:0008270 zinc ion binding GO:0004222 metalloendopeptidase activity GO:0005524 ATP binding GO:0016887 ATPase activity	GO:0006200 ATP catabolic process GO:0051301 cell division GO:0006508 proteolysis GO:0030163 protein catabolic process	GO:0016021 integral to membrane GO:0042651 thylakoid membrane
ColeIsotig1819	GO:0005524 ATP binding GO:0004709 MAP kinase kinase kinase activity GO:0004721 phosphoprotein phosphatase activity	GO:0000186 activation of MAPKK activity GO:0007178 transmembrane receptor protein serine/threonine kinase signaling pathway GO:0009069 serine family amino acid metabolic process GO:0006470 protein dephosphorylation
ColeIsotig182	GO:0003735 structural constituent of ribosome GO:0016740 transferase activity GO:0019843 rRNA binding	GO:0006412 translation GO:0042254 ribosome biogenesis	GO:0015934 large ribosomal subunit GO:0009507 chloroplast
ColeIsotig1820	GO:0005525 GTP binding GO:0016787 hydrolase activity	GO:0046686 response to cadmium ion GO:0007264 small GTPase mediated signal transduction GO:0015031 protein transport
ColeIsotig1821	GO:0005525 GTP binding	GO:0016192 vesicle-mediated transport GO:0007264 small GTPase mediated signal transduction GO:0015031 protein transport	GO:0005829 cytosol
ColeIsotig1822	GO:0046983 protein dimerization activity
ColeIsotig1823	GO:0008270 zinc ion binding GO:0003676 nucleic acid binding
ColeIsotig1824	GO:0008270 zinc ion binding GO:0003676 nucleic acid binding
ColeIsotig1825	GO:0003723 RNA binding GO:0033897 ribonuclease T2 activity		GO:0005773 vacuole
ColeIsotig1826	GO:0003746 translation elongation factor activity	GO:0006448 regulation of translational elongation	GO:0005853 eukaryotic translation elongation factor 1 complex GO:0005840 ribosome
ColeIsotig1827	GO:0003746 translation elongation factor activity	GO:0006448 regulation of translational elongation	GO:0005853 eukaryotic translation elongation factor 1 complex GO:0005840 ribosome
ColeIsotig1828	GO:0046872 metal ion binding GO:0016787 hydrolase activity	GO:0008152 metabolic process	GO:0005739 mitochondrion GO:0009570 chloroplast stroma
ColeIsotig183	GO:0004252 serine-type endopeptidase activity GO:0005524 ATP binding	GO:0006508 proteolysis	GO:0009570 chloroplast stroma
ColeIsotig1830	GO:0008168 methyltransferase activity	GO:0032259 methylation	GO:0005794 Golgi apparatus
ColeIsotig1831	GO:0008168 methyltransferase activity	GO:0032259 methylation	GO:0005794 Golgi apparatus
ColeIsotig1832	GO:0003756 protein disulfide isomerase activity GO:0009055 electron carrier activity GO:0015035 protein disulfide oxidoreductase activity	GO:0006662 glycerol ether metabolic process GO:0034976 response to endoplasmic reticulum stress GO:0006457 protein folding GO:0045454 cell redox homeostasis GO:0009553 embryo sac development GO:0046686 response to cadmium ion GO:0009567 double fertilization forming a zygote and endosperm GO:0009793 embryo development ending in seed dormancy GO:0006118 electron transport	GO:0009505 plant-type cell wall GO:0005783 endoplasmic reticulum GO:0005886 plasma membrane
ColeIsotig1833	GO:0003756 protein disulfide isomerase activity GO:0009055 electron carrier activity GO:0015035 protein disulfide oxidoreductase activity	GO:0006662 glycerol ether metabolic process GO:0034976 response to endoplasmic reticulum stress GO:0006457 protein folding GO:0045454 cell redox homeostasis GO:0009553 embryo sac development GO:0046686 response to cadmium ion GO:0009567 double fertilization forming a zygote and endosperm GO:0009793 embryo development ending in seed dormancy GO:0006118 electron transport	GO:0009505 plant-type cell wall GO:0005783 endoplasmic reticulum GO:0005886 plasma membrane
ColeIsotig1834	GO:0016760 cellulose synthase (UDP-forming) activity	GO:0030244 cellulose biosynthetic process GO:0005982 starch metabolic process GO:0005985 sucrose metabolic process GO:0006011 UDP-glucose metabolic process	GO:0016021 integral to membrane
ColeIsotig1837	GO:0046872 metal ion binding GO:0016705 oxidoreductase activity, acting on paired donors, with incorporation or reduction of molecular oxygen GO:0004497 monooxygenase activity
ColeIsotig1838	GO:0016161 beta-amylase activity	GO:0000024 maltose biosynthetic process GO:0000272 polysaccharide catabolic process GO:0005982 starch metabolic process GO:0005985 sucrose metabolic process	GO:0009570 chloroplast stroma
ColeIsotig1839	GO:0016161 beta-amylase activity	GO:0000024 maltose biosynthetic process GO:0000272 polysaccharide catabolic process GO:0005982 starch metabolic process GO:0005985 sucrose metabolic process	GO:0009570 chloroplast stroma
ColeIsotig184	GO:0003735 structural constituent of ribosome GO:0019843 rRNA binding	GO:0006412 translation GO:0042254 ribosome biogenesis	GO:0000312 plastid small ribosomal subunit GO:0009507 chloroplast
ColeIsotig1840		GO:0006949 syncytium formation	GO:0016020 membrane
ColeIsotig1841		GO:0006949 syncytium formation	GO:0016020 membrane
ColeIsotig1842	GO:0004298 threonine-type endopeptidase activity	GO:0051603 proteolysis involved in cellular protein catabolic process	GO:0005634 nucleus
ColeIsotig1843	GO:0004298 threonine-type endopeptidase activity	GO:0051603 proteolysis involved in cellular protein catabolic process	GO:0005634 nucleus
ColeIsotig1846			GO:0005634 nucleus
ColeIsotig1847	GO:0003735 structural constituent of ribosome	GO:0006412 translation GO:0042254 ribosome biogenesis	GO:0005730 nucleolus GO:0005886 plasma membrane GO:0022625 cytosolic large ribosomal subunit GO:0005739 mitochondrion
ColeIsotig1848	GO:0003735 structural constituent of ribosome	GO:0006412 translation GO:0042254 ribosome biogenesis	GO:0005840 ribosome
ColeIsotig1849		GO:0046907 intracellular transport
ColeIsotig185	GO:0003735 structural constituent of ribosome GO:0019843 rRNA binding	GO:0006412 translation GO:0042254 ribosome biogenesis	GO:0000312 plastid small ribosomal subunit GO:0009507 chloroplast
ColeIsotig1850		GO:0046907 intracellular transport
ColeIsotig1851			GO:0005783 endoplasmic reticulum
ColeIsotig1852	GO:0004713 protein tyrosine kinase activity GO:0005524 ATP binding	GO:0006468 protein phosphorylation
ColeIsotig1853	GO:0005524 ATP binding GO:0003777 microtubule motor activity	GO:0007018 microtubule-based movement	GO:0005875 microtubule associated complex GO:0005874 microtubule
ColeIsotig1854	GO:0003677 DNA binding GO:0032440 2-alkenal reductase [NAD(P)] activity	GO:0010228 vegetative to reproductive phase transition of meristem	GO:0005719 nuclear euchromatin GO:0035101 FACT complex
ColeIsotig1855	GO:0003677 DNA binding GO:0032440 2-alkenal reductase [NAD(P)] activity	GO:0006260 DNA replication	GO:0005694 chromosome GO:0005634 nucleus
ColeIsotig1856	GO:0016790 thiolester hydrolase activity	GO:0006633 fatty acid biosynthetic process
ColeIsotig1857	GO:0016296 palmitoyl-[acyl-carrier-protein] hydrolase activity GO:0004320 oleoyl-[acyl-carrier-protein] hydrolase activity GO:0016295 myristoyl-[acyl-carrier-protein] hydrolase activity	GO:0006633 fatty acid biosynthetic process GO:0042967 acyl-carrier-protein biosynthetic process	GO:0005835 fatty acid synthase complex
ColeIsotig1859	GO:0003735 structural constituent of ribosome	GO:0006412 translation GO:0042254 ribosome biogenesis	GO:0005840 ribosome
ColeIsotig186	GO:0004252 serine-type endopeptidase activity GO:0005524 ATP binding	GO:0006508 proteolysis	GO:0009570 chloroplast stroma
ColeIsotig1860	GO:0003735 structural constituent of ribosome	GO:0006412 translation GO:0042254 ribosome biogenesis	GO:0005840 ribosome
ColeIsotig1865		GO:0045454 cell redox homeostasis
ColeIsotig1866	GO:0005509 calcium ion binding		GO:0005634 nucleus
ColeIsotig1867	GO:0005509 calcium ion binding		GO:0005634 nucleus
ColeIsotig1868	GO:0015415 phosphate ion transmembrane-transporting ATPase activity GO:0005524 ATP binding	GO:0006200 ATP catabolic process GO:0006817 phosphate ion transport	GO:0005886 plasma membrane
ColeIsotig1869	GO:0003723 RNA binding GO:0032440 2-alkenal reductase [NAD(P)] activity GO:0000166 nucleotide binding	GO:0006397 mRNA processing GO:0055114 oxidation-reduction process	GO:0005634 nucleus
ColeIsotig187	GO:0004252 serine-type endopeptidase activity GO:0005524 ATP binding	GO:0006508 proteolysis	GO:0009570 chloroplast stroma
ColeIsotig1870	GO:0003723 RNA binding GO:0032440 2-alkenal reductase [NAD(P)] activity GO:0000166 nucleotide binding	GO:0006397 mRNA processing GO:0055114 oxidation-reduction process	GO:0005634 nucleus
ColeIsotig1874	GO:0003676 nucleic acid binding GO:0000166 nucleotide binding
ColeIsotig1875	GO:0003676 nucleic acid binding GO:0000166 nucleotide binding
ColeIsotig1876		GO:0015031 protein transport
ColeIsotig1877		GO:0015031 protein transport
ColeIsotig1878	GO:0015416 organic phosphonate transmembrane-transporting ATPase activity GO:0005524 ATP binding	GO:0006200 ATP catabolic process GO:0015716 organic phosphonate transport GO:0015748 organophosphate ester transport	GO:0016020 membrane
ColeIsotig1879	GO:0015416 organic phosphonate transmembrane-transporting ATPase activity GO:0005524 ATP binding	GO:0006200 ATP catabolic process GO:0015716 organic phosphonate transport GO:0015748 organophosphate ester transport	GO:0016020 membrane
ColeIsotig188	GO:0003735 structural constituent of ribosome GO:0019843 rRNA binding	GO:0006412 translation GO:0042254 ribosome biogenesis	GO:0000312 plastid small ribosomal subunit GO:0009507 chloroplast
ColeIsotig1880	GO:0008270 zinc ion binding GO:0016760 cellulose synthase (UDP-forming) activity	GO:0016049 cell growth GO:0030244 cellulose biosynthetic process GO:0019761 glucosinolate biosynthetic process GO:0005982 starch metabolic process GO:0005985 sucrose metabolic process GO:0006011 UDP-glucose metabolic process	GO:0016021 integral to membrane GO:0005886 plasma membrane
ColeIsotig1881	GO:0008270 zinc ion binding GO:0016760 cellulose synthase (UDP-forming) activity	GO:0016049 cell growth GO:0030244 cellulose biosynthetic process GO:0010214 seed coat development GO:0043622 cortical microtubule organization GO:0005982 starch metabolic process GO:0005985 sucrose metabolic process GO:0006011 UDP-glucose metabolic process	GO:0016021 integral to membrane GO:0005794 Golgi apparatus
ColeIsotig1884	GO:0046872 metal ion binding
ColeIsotig1885	GO:0046872 metal ion binding
ColeIsotig1887	GO:0003723 RNA binding	GO:0001510 RNA methylation GO:0000478 endonucleolytic cleavage involved in rRNA processing	GO:0005840 ribosome GO:0005829 cytosol
ColeIsotig1888	GO:0050660 flavin adenine dinucleotide binding GO:0008137 NADH dehydrogenase (ubiquinone) activity	GO:0006120 mitochondrial electron transport, NADH to ubiquinone GO:0006744 ubiquinone biosynthetic process GO:0006814 sodium ion transport GO:0015992 proton transport
ColeIsotig1889	GO:0050660 flavin adenine dinucleotide binding GO:0008137 NADH dehydrogenase (ubiquinone) activity	GO:0006120 mitochondrial electron transport, NADH to ubiquinone GO:0006744 ubiquinone biosynthetic process GO:0006814 sodium ion transport GO:0015992 proton transport
ColeIsotig189	GO:0008137 NADH dehydrogenase (ubiquinone) activity GO:0019843 rRNA binding GO:0003735 structural constituent of ribosome	GO:0006412 translation GO:0006120 mitochondrial electron transport, NADH to ubiquinone GO:0006744 ubiquinone biosynthetic process GO:0006814 sodium ion transport GO:0015992 proton transport GO:0042254 ribosome biogenesis	GO:0000312 plastid small ribosomal subunit GO:0005763 mitochondrial small ribosomal subunit GO:0009507 chloroplast
ColeIsotig1890	GO:0008553 hydrogen-exporting ATPase activity, phosphorylative mechanism GO:0046872 metal ion binding GO:0005524 ATP binding	GO:0006754 ATP biosynthetic process GO:0006200 ATP catabolic process GO:0006119 oxidative phosphorylation GO:0015992 proton transport	GO:0016021 integral to membrane GO:0005886 plasma membrane
ColeIsotig1891	GO:0008553 hydrogen-exporting ATPase activity, phosphorylative mechanism GO:0046872 metal ion binding GO:0005524 ATP binding	GO:0006754 ATP biosynthetic process GO:0006200 ATP catabolic process GO:0006119 oxidative phosphorylation GO:0015992 proton transport	GO:0016021 integral to membrane GO:0005886 plasma membrane
ColeIsotig1892	GO:0003723 RNA binding GO:0003735 structural constituent of ribosome	GO:0009955 adaxial/abaxial pattern specification GO:0048569 post-embryonic organ development GO:0042254 ribosome biogenesis	GO:0005730 nucleolus GO:0022625 cytosolic large ribosomal subunit GO:0005886 plasma membrane
ColeIsotig1893	GO:0003723 RNA binding GO:0003735 structural constituent of ribosome	GO:0009955 adaxial/abaxial pattern specification GO:0048569 post-embryonic organ development GO:0042254 ribosome biogenesis	GO:0005730 nucleolus GO:0022625 cytosolic large ribosomal subunit GO:0005886 plasma membrane
ColeIsotig1894	GO:0008889 glycerophosphodiester phosphodiesterase activity	GO:0006071 glycerol metabolic process GO:0009395 phospholipid catabolic process GO:0046486 glycerolipid metabolic process
ColeIsotig1895	GO:0045430 chalcone isomerase activity	GO:0009813 flavonoid biosynthetic process
ColeIsotig1896	GO:0045430 chalcone isomerase activity	GO:0009813 flavonoid biosynthetic process
ColeIsotig1899	GO:0016760 cellulose synthase (UDP-forming) activity GO:0051753 mannan synthase activity	GO:0005982 starch metabolic process GO:0005985 sucrose metabolic process GO:0006011 UDP-glucose metabolic process GO:0030244 cellulose biosynthetic process
ColeIsotig1901	GO:0003743 translation initiation factor activity GO:0043023 ribosomal large subunit binding GO:0043022 ribosome binding	GO:0042256 mature ribosome assembly GO:0006446 regulation of translational initiation	GO:0005730 nucleolus GO:0005840 ribosome
ColeIsotig1902	GO:0003743 translation initiation factor activity GO:0043023 ribosomal large subunit binding GO:0043022 ribosome binding	GO:0042256 mature ribosome assembly GO:0006446 regulation of translational initiation	GO:0005730 nucleolus GO:0005840 ribosome
ColeIsotig1903			GO:0009507 chloroplast
ColeIsotig1904	GO:0043394 proteoglycan binding	GO:0009625 response to insect
ColeIsotig1905	GO:0043394 proteoglycan binding	GO:0009625 response to insect
ColeIsotig1906	GO:0015416 organic phosphonate transmembrane-transporting ATPase activity GO:0005524 ATP binding	GO:0006200 ATP catabolic process GO:0080051 cutin transport GO:0015716 organic phosphonate transport GO:0015748 organophosphate ester transport	GO:0009897 external side of plasma membrane
ColeIsotig1907	GO:0015416 organic phosphonate transmembrane-transporting ATPase activity GO:0005524 ATP binding	GO:0006200 ATP catabolic process GO:0080051 cutin transport GO:0015716 organic phosphonate transport GO:0015748 organophosphate ester transport	GO:0009897 external side of plasma membrane
ColeIsotig1910	GO:0008270 zinc ion binding GO:0003677 DNA binding
ColeIsotig1911	GO:0003735 structural constituent of ribosome GO:0003723 RNA binding	GO:0006412 translation GO:0042254 ribosome biogenesis	GO:0005773 vacuole GO:0005886 plasma membrane GO:0022625 cytosolic large ribosomal subunit GO:0009507 chloroplast
ColeIsotig1912	GO:0003735 structural constituent of ribosome GO:0003723 RNA binding	GO:0006412 translation GO:0042254 ribosome biogenesis	GO:0015934 large ribosomal subunit
ColeIsotig1913	GO:0003878 ATP citrate synthase activity GO:0004775 succinate-CoA ligase (ADP-forming) activity GO:0016829 lyase activity	GO:0044262 cellular carbohydrate metabolic process GO:0019643 reductive tricarboxylic acid cycle	GO:0005886 plasma membrane GO:0005829 cytosol GO:0042709 succinate-CoA ligase complex
ColeIsotig1914	GO:0003878 ATP citrate synthase activity GO:0004775 succinate-CoA ligase (ADP-forming) activity GO:0016829 lyase activity	GO:0044262 cellular carbohydrate metabolic process GO:0019643 reductive tricarboxylic acid cycle	GO:0005886 plasma membrane GO:0005829 cytosol GO:0042709 succinate-CoA ligase complex
ColeIsotig1915	GO:0004298 threonine-type endopeptidase activity	GO:0010043 response to zinc ion	GO:0005634 nucleus
ColeIsotig1916	GO:0004298 threonine-type endopeptidase activity	GO:0010043 response to zinc ion	GO:0005634 nucleus
ColeIsotig1917	GO:0008017 microtubule binding	GO:0051322 anaphase GO:0001578 microtubule bundle formation GO:0000910 cytokinesis GO:0007020 microtubule nucleation GO:0031116 positive regulation of microtubule polymerization	GO:0010005 cortical microtubule, transverse to long axis GO:0009574 preprophase band GO:0005819 spindle GO:0009524 phragmoplast GO:0005634 nucleus GO:0045298 tubulin complex
ColeIsotig1918	GO:0008017 microtubule binding	GO:0051322 anaphase GO:0001578 microtubule bundle formation GO:0000910 cytokinesis GO:0007020 microtubule nucleation GO:0031116 positive regulation of microtubule polymerization	GO:0010005 cortical microtubule, transverse to long axis GO:0009574 preprophase band GO:0005819 spindle GO:0009524 phragmoplast GO:0005634 nucleus GO:0045298 tubulin complex
ColeIsotig1919	GO:0008184 glycogen phosphorylase activity GO:0030170 pyridoxal phosphate binding	GO:0005975 carbohydrate metabolic process GO:0046686 response to cadmium ion	GO:0009507 chloroplast
ColeIsotig1920	GO:0008184 glycogen phosphorylase activity GO:0030170 pyridoxal phosphate binding	GO:0005975 carbohydrate metabolic process GO:0046686 response to cadmium ion	GO:0009507 chloroplast
ColeIsotig1922	GO:0030570 pectate lyase activity	GO:0016020 membrane
ColeIsotig1924	GO:0004252 serine-type endopeptidase activity GO:0004176 ATP-dependent peptidase activity GO:0005524 ATP binding	GO:0040007 growth GO:0016560 protein import into peroxisome matrix, docking GO:0006515 misfolded or incompletely synthesized protein catabolic process GO:0016485 protein processing GO:0048527 lateral root development GO:0006200 ATP catabolic process GO:0006510 ATP-dependent proteolysis	GO:0005782 peroxisomal matrix
ColeIsotig1925	GO:0003676 nucleic acid binding GO:0000166 nucleotide binding GO:0008270 zinc ion binding	GO:0009507 chloroplast
ColeIsotig1926	GO:0003676 nucleic acid binding GO:0000166 nucleotide binding GO:0008270 zinc ion binding	GO:0009507 chloroplast
ColeIsotig1929	GO:0001104 RNA polymerase II transcription cofactor activity	GO:0006357 regulation of transcription from RNA polymerase II promoter	GO:0016592 mediator complex
ColeIsotig193		GO:0006096 glycolysis	GO:0016021 integral to membrane
ColeIsotig1930	GO:0001104 RNA polymerase II transcription cofactor activity	GO:0006357 regulation of transcription from RNA polymerase II promoter	GO:0016592 mediator complex
ColeIsotig1931	GO:0009055 electron carrier activity GO:0015035 protein disulfide oxidoreductase activity	GO:0045454 cell redox homeostasis GO:0006118 electron transport
ColeIsotig1932	GO:0009055 electron carrier activity GO:0015035 protein disulfide oxidoreductase activity	GO:0045454 cell redox homeostasis GO:0006118 electron transport
ColeIsotig1933	GO:0015078 hydrogen ion transmembrane transporter activity GO:0016787 hydrolase activity GO:0008289 lipid binding GO:0005524 ATP binding	GO:0015991 ATP hydrolysis coupled proton transport GO:0015986 ATP synthesis coupled proton transport	GO:0016021 integral to membrane GO:0031966 mitochondrial membrane GO:0045263 proton-transporting ATP synthase complex, coupling factor F(o)
ColeIsotig1934	GO:0003735 structural constituent of ribosome GO:0008097 5S rRNA binding	GO:0009955 adaxial/abaxial pattern specification GO:0009965 leaf morphogenesis GO:0010015 root morphogenesis GO:0008283 cell proliferation GO:0042254 ribosome biogenesis	GO:0005730 nucleolus GO:0009507 chloroplast GO:0005773 vacuole GO:0022625 cytosolic large ribosomal subunit GO:0005886 plasma membrane
ColeIsotig1935	GO:0003723 RNA binding GO:0000166 nucleotide binding	GO:0008380 RNA splicing GO:0006397 mRNA processing	GO:0005634 nucleus
ColeIsotig1936	GO:0003723 RNA binding GO:0000166 nucleotide binding	GO:0008380 RNA splicing GO:0006397 mRNA processing	GO:0005634 nucleus
ColeIsotig1937	GO:0046872 metal ion binding GO:0016491 oxidoreductase activity
ColeIsotig1938	GO:0016491 oxidoreductase activity GO:0005488 binding
ColeIsotig194	GO:0005509 calcium ion binding GO:0051082 unfolded protein binding	GO:0006457 protein folding	GO:0005788 endoplasmic reticulum lumen
ColeIsotig1940	GO:0015288 porin activity GO:0008308 voltage-gated anion channel activity	GO:0055085 transmembrane transport GO:0044070 regulation of anion transport	GO:0005741 mitochondrial outer membrane GO:0046930 pore complex
ColeIsotig1941	GO:0015288 porin activity GO:0008308 voltage-gated anion channel activity	GO:0044070 regulation of anion transport GO:0042742 defense response to bacterium	GO:0005618 cell wall GO:0005730 nucleolus GO:0009941 chloroplast envelope GO:0005741 mitochondrial outer membrane GO:0046930 pore complex GO:0005773 vacuole GO:0005886 plasma membrane
ColeIsotig1942	GO:0047220 galactosylxylosylprotein 3-beta-galactosyltransferase activity	GO:0006486 protein glycosylation GO:0030206 chondroitin sulfate biosynthetic process	GO:0005794 Golgi apparatus GO:0016021 integral to membrane
ColeIsotig1944	GO:0003824 catalytic activity	GO:0080167 response to karrikin GO:0008152 metabolic process
ColeIsotig1945	GO:0003824 catalytic activity	GO:0080167 response to karrikin GO:0008152 metabolic process
ColeIsotig1946	GO:0003824 catalytic activity	GO:0008152 metabolic process
ColeIsotig1947	GO:0003676 nucleic acid binding GO:0000166 nucleotide binding
ColeIsotig1948	GO:0003676 nucleic acid binding GO:0000166 nucleotide binding
ColeIsotig1949	GO:0003700 sequence-specific DNA binding transcription factor activity GO:0003677 DNA binding GO:0046983 protein dimerization activity	GO:0006355 regulation of transcription, DNA-dependent	GO:0005667 transcription factor complex GO:0045449
ColeIsotig195	GO:0005509 calcium ion binding GO:0051082 unfolded protein binding	GO:0006457 protein folding	GO:0005788 endoplasmic reticulum lumen
ColeIsotig1950	GO:0004579 dolichyl-diphosphooligosaccharide-protein glycotransferase activity	GO:0018279 protein N-linked glycosylation via asparagine	GO:0008250 oligosaccharyltransferase complex
ColeIsotig1951	GO:0004579 dolichyl-diphosphooligosaccharide-protein glycotransferase activity	GO:0018279 protein N-linked glycosylation via asparagine	GO:0008250 oligosaccharyltransferase complex
ColeIsotig1952	GO:0008565 protein transporter activity	GO:0016192 vesicle-mediated transport GO:0006886 intracellular protein transport	GO:0030117 membrane coat
ColeIsotig1953		GO:0009408 response to heat	GO:0005886 plasma membrane
ColeIsotig1954		GO:0042542 response to hydrogen peroxide	GO:0005829 cytosol
ColeIsotig1955	GO:0008266 poly(U) RNA binding GO:0000166 nucleotide binding	GO:0009409 response to cold GO:0045087 innate immune response GO:0009737 response to abscisic acid stimulus GO:0006397 mRNA processing	GO:0009941 chloroplast envelope GO:0009535 chloroplast thylakoid membrane GO:0009570 chloroplast stroma GO:0030529 ribonucleoprotein complex GO:0010319 stromule
ColeIsotig1956	GO:0046872 metal ion binding GO:0003676 nucleic acid binding	GO:0044260 cellular macromolecule metabolic process GO:0044238 primary metabolic process
ColeIsotig1957	GO:0003677 DNA binding GO:0008270 zinc ion binding	GO:0006352 DNA-dependent transcription, initiation GO:0016570 histone modification	GO:0005634 nucleus
ColeIsotig1958		GO:0009793 embryo development ending in seed dormancy	GO:0042651 thylakoid membrane
ColeIsotig1959		GO:0009793 embryo development ending in seed dormancy	GO:0042651 thylakoid membrane
ColeIsotig1960	GO:0004721 phosphoprotein phosphatase activity	GO:0006470 protein dephosphorylation
ColeIsotig1961	GO:0003824 catalytic activity
ColeIsotig1962	GO:0097159 organic cyclic compound binding GO:1901363 heterocyclic compound binding GO:0003824 catalytic activity
ColeIsotig1963	GO:0003676 nucleic acid binding GO:0016818 hydrolase activity, acting on acid anhydrides, in phosphorus-containing anhydrides
ColeIsotig1964	GO:0004298 threonine-type endopeptidase activity	GO:0051603 proteolysis involved in cellular protein catabolic process	GO:0005634 nucleus
ColeIsotig1965	GO:0004298 threonine-type endopeptidase activity	GO:0051603 proteolysis involved in cellular protein catabolic process	GO:0005634 nucleus
ColeIsotig1966	GO:0004842 ubiquitin-protein ligase activity	GO:0006511 ubiquitin-dependent protein catabolic process
ColeIsotig1967	GO:0016881 acid-amino acid ligase activity	GO:0044267 cellular protein metabolic process
ColeIsotig1968	GO:0030158 protein xylosyltransferase activity GO:0008375 acetylglucosaminyltransferase activity	GO:0030206 chondroitin sulfate biosynthetic process	GO:0016020 membrane
ColeIsotig1969		GO:0044765 single-organism transport
ColeIsotig197	GO:0003676 nucleic acid binding GO:0003824 catalytic activity	GO:0016049 cell growth GO:0006623 protein targeting to vacuole GO:0000902 cell morphogenesis GO:0016197 endosomal transport GO:0006944 cellular membrane fusion GO:0007067 mitosis GO:0007030 Golgi organization GO:0007033 vacuole organization GO:0048193 Golgi vesicle transport	GO:0005681 spliceosomal complex GO:0009536 plastid
[truncated: 25,532 more rows]
