# Supplementary material for: Transcriptome Analysis of the Oil-Rich Tea Plant, Camellia oleifera, Reveals Candidate Genes Related to Lipid Metabolism
Source: PLoS One. 2014 Aug 19;9(8):e104150. doi: 10.1371/journal.pone.0104150 (PMC4138098; doi:10.1371/journal.pone.0104150)
Supplement: Table S4 — List of SSR motifs detected in the assembled isotigs of C. oleifera . Five types of SSRs were identified from the C. oleifera transcriptome using the MISA Perl script. This list contains the name of unigene, length, SSR number, motif (SSR type), SSR, SSR size, SSR start and SSR end. (XLS) [file pone.0104150.s005.xls]

## Sheet: SSR
Unigene ID	Length	SSR No.	SSR type	SSR	size	start	end
ColeIsotig12348	387	1	p3	(GAA)6	18	367	384
ColeIsotig11265	484	1	p3	(CTA)7	21	99	119
ColeIsotig12212	403	1	p2	(TG)7	14	218	231
ColeIsotig12212	403	2	p3	(TGA)6	18	282	299
ColeIsotig12212	403	3	p2	(CT)19	38	365	402
ColeIsotig9724	567	1	p2	(GA)7	14	11	24
ColeIsotig1100	476	1	p2	(TG)17	34	165	198
ColeIsotig7477	721	1	p3	(CAC)5	15	106	120
ColeIsotig7530	713	1	p2	(AG)8	16	64	79
ColeIsotig7530	713	2	p3	(TCA)5	15	465	479
ColeIsotig6258	854	1	p2	(CT)8	16	720	735
ColeIsotig11443	474	1	p3	(TTC)8	24	406	429
ColeIsotig3944	414	1	p2	(TC)10	20	261	280
ColeIsotig7115	750	1	p2	(AT)6	12	86	97
ColeIsotig7115	750	2	p2	(GA)10	20	712	731
ColeIsotig4824	1264	1	p2	(AG)7	14	1174	1187
ColeIsotig3758	466	1	p2	(AT)11	22	372	393
ColeIsotig12848	234	1	p2	(CT)6	12	32	43
ColeIsotig534	1823	1	p2	(TA)7	14	1491	1504
ColeIsotig534	1823	2	p2	(TC)15	30	1717	1746
ColeIsotig12402	371	1	p2	(GA)9	18	151	168
ColeIsotig3194	332	1	p2	(AT)6	12	20	31
ColeIsotig927	754	1	c	(CT)9(AT)7	32	27	58
ColeIsotig8127	662	1	p2	(TG)6	12	650	661
ColeIsotig5787	925	1	p2	(TC)9	18	825	842
ColeIsotig2969	737	1	p3	(TTG)7	21	571	591
ColeIsotig2969	737	2	p2	(AT)9	18	600	617
ColeIsotig5876	922	1	p2	(AT)6	12	434	445
ColeIsotig7576	710	1	p3	(GAT)5	15	475	489
ColeIsotig7576	710	2	p3	(GTG)5	15	617	631
ColeIsotig8287	649	1	p2	(AG)7	14	63	76
ColeIsotig8287	649	2	p3	(CAA)5	15	429	443
ColeIsotig10597	517	1	p2	(TC)9	18	490	507
ColeIsotig1517	1883	1	p2	(TA)8	16	530	545
ColeIsotig521	1062	1	p2	(AT)8	16	736	751
ColeIsotig1856	1577	1	p2	(CT)11	22	1417	1438
ColeIsotig641	689	1	p3	(TTC)9	27	230	256
ColeIsotig641	689	2	p3	(GGT)5	15	399	413
ColeIsotig11150	489	1	p2	(GA)7	14	443	456
ColeIsotig5746	943	1	p2	(TC)6	12	195	206
ColeIsotig6480	823	1	p2	(TC)11	22	26	47
ColeIsotig9784	562	1	p3	(AAT)5	15	1	15
ColeIsotig9784	562	2	p3	(AAT)8	24	19	42
ColeIsotig819	1356	1	p2	(GA)11	22	842	863
ColeIsotig114	711	1	p3	(AGA)5	15	15	29
ColeIsotig4881	1224	1	p2	(AG)7	14	1195	1208
ColeIsotig7978	678	1	p3	(ATT)5	15	1	15
ColeIsotig7978	678	2	p2	(GA)7	14	120	133
ColeIsotig5504	999	1	p3	(ATC)5	15	684	698
ColeIsotig5301	1057	1	p2	(TA)8	16	992	1007
ColeIsotig1877	1025	1	p2	(GA)11	22	2	23
ColeIsotig2203	774	1	p3	(TAT)6	18	591	608
ColeIsotig11690	458	1	p2	(GA)12	24	2	25
ColeIsotig3250	577	1	p2	(TA)6	12	22	33
ColeIsotig3250	577	2	p2	(AT)9	18	37	54
ColeIsotig12401	375	1	p2	(AG)16	32	344	375
ColeIsotig12502	351	1	p2	(AT)11	22	286	307
ColeIsotig12502	351	2	p2	(TC)9	18	333	350
ColeIsotig7421	723	1	p2	(GA)6	12	601	612
ColeIsotig12466	360	1	p2	(CT)7	14	65	78
ColeIsotig1216	987	1	c	(CT)8(AT)8	32	793	824
ColeIsotig12727	289	1	p2	(AG)8	16	183	198
ColeIsotig5001	1164	1	p3	(GGA)7	21	921	941
ColeIsotig10734	513	1	p3	(AAG)5	15	110	124
ColeIsotig7469	721	1	p3	(TAT)5	15	661	675
ColeIsotig653	1843	1	p3	(TTC)5	15	879	893
ColeIsotig653	1843	2	p2	(GA)8	16	1790	1805
ColeIsotig8800	621	1	p3	(TGT)5	15	607	621
ColeIsotig6551	814	1	p2	(TC)7	14	745	758
ColeIsotig550	1923	1	p3	(AAG)5	15	1748	1762
ColeIsotig672	1088	1	p3	(CTT)5	15	1026	1040
ColeIsotig11046	495	1	p2	(AG)10	20	433	452
ColeIsotig9548	574	1	p2	(GA)8	16	84	99
ColeIsotig179	903	1	p2	(GA)13	26	12	37
ColeIsotig179	903	2	p3	(GGT)7	21	510	530
ColeIsotig3803	446	1	p2	(GA)7	14	4	17
ColeIsotig2923	739	1	p6	(AAATGG)5	30	32	61
ColeIsotig201	742	1	p2	(TC)11	22	573	594
ColeIsotig8527	637	1	p3	(ATG)6	18	499	516
ColeIsotig5419	1017	1	p2	(TC)9	18	785	802
ColeIsotig5878	921	1	p2	(AT)11	22	900	921
ColeIsotig131	1634	1	p2	(GA)7	14	1338	1351
ColeIsotig12285	395	1	p2	(CT)6	12	316	327
ColeIsotig7284	735	1	p2	(TC)6	12	696	707
ColeIsotig1322	1201	1	p3	(AAT)5	15	213	227
ColeIsotig1102	525	1	p3	(AGA)5	15	2	16
ColeIsotig1102	525	2	p3	(TCA)10	30	285	314
ColeIsotig5886	911	1	p3	(GGA)7	21	229	249
ColeIsotig5886	911	2	p2	(AG)7	14	591	604
ColeIsotig1964	1023	1	p2	(TC)14	28	6	33
ColeIsotig6954	764	1	p2	(TC)8	16	748	763
ColeIsotig5493	1002	1	p2	(AG)7	14	224	237
ColeIsotig102	2626	1	p5	(TTTGT)4	20	2378	2397
ColeIsotig2483	727	1	p2	(AG)10	20	688	707
ColeIsotig735	410	1	p6	(ACGGAC)4	24	143	166
ColeIsotig1246	517	1	p3	(ACA)8	24	48	71
ColeIsotig8579	632	1	p2	(CT)9	18	570	587
ColeIsotig601	622	1	p2	(TC)9	18	317	334
ColeIsotig601	622	2	p3	(CGC)5	15	607	621
ColeIsotig6420	833	1	p2	(GA)22	44	1	44
ColeIsotig6638	790	1	p3	(AAG)5	15	571	585
ColeIsotig6638	790	2	p2	(TC)6	12	778	789
ColeIsotig334	2320	1	p2	(AT)6	12	1525	1536
ColeIsotig8033	674	1	p3	(TCT)6	18	232	249
ColeIsotig8033	674	2	p3	(TCT)6	18	466	483
ColeIsotig9491	579	1	p3	(GAA)5	15	457	471
ColeIsotig9491	579	2	p2	(CT)9	18	560	577
ColeContig21	1565	1	p4	(AGAA)5	20	933	952
ColeIsotig2849	814	1	p2	(CT)13	26	764	789
ColeIsotig7125	749	1	p2	(TC)6	12	607	618
ColeIsotig3918	407	1	p2	(TA)9	18	389	406
ColeIsotig6082	883	1	p3	(TTC)5	15	852	866
ColeIsotig12611	319	1	p2	(TA)7	14	223	236
ColeIsotig9821	560	1	p2	(AG)8	16	532	547
ColeIsotig6924	771	1	p3	(ACC)6	18	615	632
ColeIsotig5016	1161	1	p2	(GA)6	12	53	64
ColeIsotig12196	406	1	p3	(AGA)6	18	192	209
ColeIsotig688	868	1	p2	(CT)7	14	754	767
ColeIsotig6097	879	1	p2	(TA)7	14	710	723
ColeIsotig2790	755	1	p2	(AT)6	12	719	730
ColeIsotig10464	524	1	p2	(CA)6	12	84	95
ColeIsotig1874	1075	1	p2	(GA)10	20	1056	1075
ColeIsotig11806	447	1	p2	(AT)6	12	197	208
ColeIsotig371	2130	1	p3	(ACC)6	18	1069	1086
ColeIsotig371	2130	2	p2	(AG)7	14	1767	1780
ColeIsotig8678	628	1	p2	(GA)9	18	2	19
ColeIsotig6786	786	1	p3	(TTC)5	15	6	20
ColeIsotig6786	786	2	p2	(TC)13	26	30	55
ColeIsotig8697	627	1	p6	(TCCTTC)4	24	597	620
ColeIsotig6166	867	1	p3	(ATG)5	15	542	556
ColeIsotig9133	593	1	p3	(AAG)8	24	337	360
ColeIsotig11670	456	1	p2	(AG)17	34	153	186
ColeIsotig699	909	1	p2	(TC)10	20	776	795
ColeIsotig699	909	2	p2	(CT)6	12	897	908
ColeIsotig7629	708	1	p6	(CAACAC)4	24	248	271
ColeIsotig7629	708	2	p3	(TTG)5	15	286	300
ColeIsotig5669	960	1	p2	(CT)6	12	923	934
ColeIsotig879	1069	1	p2	(AT)7	14	354	367
ColeIsotig1390	653	1	p5	(TCTTC)4	20	49	68
ColeIsotig12006	428	1	p3	(TAT)5	15	284	298
ColeIsotig2266	1244	1	p2	(TA)7	14	1208	1221
ColeIsotig3887	458	1	p6	(TCGTCT)6	36	336	371
ColeIsotig3887	458	2	p2	(TC)8	16	389	404
ColeIsotig61	1263	1	p2	(CT)6	12	364	375
ColeIsotig61	1263	2	p2	(TG)6	12	800	811
ColeIsotig61	1263	3	p3	(TGA)5	15	863	877
ColeIsotig61	1263	4	p2	(TC)7	14	948	961
ColeIsotig10519	516	1	p3	(TGC)6	18	386	403
ColeIsotig6765	790	1	p3	(ACT)5	15	710	724
ColeIsotig6264	848	1	p2	(TA)8	16	102	117
ColeIsotig6264	848	2	p2	(TC)8	16	170	185
ColeIsotig8326	642	1	p2	(CT)9	18	573	590
ColeIsotig2522	405	1	p2	(AG)8	16	69	84
ColeIsotig2522	405	2	p3	(AAC)5	15	314	328
ColeIsotig2938	622	1	p2	(TC)12	24	57	80
ColeIsotig2938	622	2	p3	(TTA)6	18	428	445
ColeIsotig1695	1256	1	p2	(CT)6	12	1024	1035
ColeIsotig11166	490	1	p3	(ACC)6	18	339	356
ColeIsotig12702	298	1	c	(CT)13(CA)8	42	138	179
ColeIsotig12702	298	2	p2	(TG)6	12	199	210
ColeIsotig6227	861	1	p3	(GTG)5	15	603	617
ColeIsotig10252	537	1	p2	(TG)9	18	417	434
ColeIsotig10252	537	2	p2	(AG)8	16	437	452
ColeIsotig5435	1017	1	p5	(CACCA)4	20	277	296
ColeIsotig12136	411	1	p2	(GA)9	18	63	80
ColeIsotig3176	628	1	p2	(TA)7	14	484	497
ColeIsotig8464	640	1	p3	(TTG)5	15	487	501
ColeIsotig6716	795	1	p2	(CT)25	50	1	50
ColeIsotig9769	563	1	p2	(GA)6	12	1	12
ColeIsotig4947	1190	1	p4	(AAAT)5	20	779	798
ColeIsotig6358	838	1	p2	(TA)6	12	625	636
ColeIsotig516	342	1	p2	(AC)7	14	133	146
ColeIsotig516	342	2	p4	(GAGT)7	28	170	197
ColeIsotig2151	861	1	p3	(ATC)8	24	708	731
ColeIsotig6949	768	1	p2	(AG)11	22	248	269
ColeIsotig755	366	1	p3	(TTA)5	15	199	213
ColeIsotig5466	1010	1	p4	(ATCC)5	20	680	699
ColeIsotig12683	300	1	p3	(GAA)6	18	48	65
ColeIsotig3825	328	1	p2	(TC)6	12	91	102
ColeIsotig7484	721	1	p2	(CT)7	14	180	193
ColeIsotig716	784	1	p2	(AT)7	14	692	705
ColeIsotig2791	573	1	p2	(AT)6	12	537	548
ColeIsotig455	1003	1	p2	(CT)7	14	989	1002
ColeIsotig9192	594	1	p3	(GGA)7	21	435	455
ColeIsotig4004	432	1	p2	(TC)7	14	401	414
ColeIsotig4004	432	2	p2	(TC)7	14	419	432
ColeIsotig1992	873	1	p2	(AG)7	14	1	14
ColeIsotig303	645	1	p2	(CT)7	14	614	627
ColeIsotig6027	891	1	p3	(TGA)10	30	278	307
ColeIsotig7583	711	1	p3	(TTC)6	18	536	553
ColeIsotig6279	853	1	p2	(TA)6	12	45	56
ColeIsotig4127	419	1	p2	(AT)8	16	404	419
ColeIsotig10934	502	1	p3	(GGT)5	15	338	352
ColeIsotig5691	956	1	p2	(TC)11	22	740	761
ColeIsotig837	1105	1	p3	(AGA)5	15	798	812
ColeIsotig730	594	1	p2	(TC)10	20	571	590
ColeIsotig6296	852	1	p2	(TC)8	16	763	778
ColeIsotig1588	1337	1	p2	(CT)12	24	37	60
ColeIsotig160	731	1	p2	(AG)6	12	363	374
ColeIsotig9673	564	1	p3	(GAT)5	15	354	368
ColeIsotig1528	1523	1	p3	(GAA)7	21	734	754
ColeIsotig685	973	1	p2	(TC)13	26	841	866
ColeIsotig4505	1719	1	p6	(TCCTCT)4	24	271	294
ColeIsotig8611	633	1	p3	(TGA)5	15	135	149
ColeIsotig320	1495	1	p3	(GGT)5	15	1403	1417
ColeIsotig2331	566	1	p2	(TA)7	14	5	18
ColeIsotig5424	1020	1	p3	(TGA)5	15	78	92
ColeIsotig6487	823	1	p2	(TC)12	24	17	40
ColeIsotig10126	539	1	p5	(CTCCT)4	20	338	357
ColeIsotig1791	1843	1	p3	(TGA)5	15	578	592
ColeIsotig1791	1843	2	p3	(AGA)6	18	647	664
ColeIsotig3044	655	1	p2	(TC)7	14	606	619
ColeIsotig3534	487	1	p3	(CCT)5	15	295	309
ColeIsotig3053	768	1	p2	(TC)10	20	748	767
ColeIsotig3469	620	1	p2	(AT)6	12	208	219
ColeIsotig6615	802	1	p2	(TC)14	28	726	753
ColeIsotig11187	488	1	p5	(CCCAT)4	20	460	479
ColeIsotig6267	852	1	p2	(GA)16	32	786	817
ColeIsotig12685	297	1	p2	(GA)10	20	41	60
ColeIsotig12685	297	2	p2	(GA)7	14	63	76
ColeIsotig130	1747	1	p2	(GA)7	14	1451	1464
ColeIsotig7359	726	1	p3	(TCT)5	15	189	203
ColeIsotig8241	657	1	p2	(CT)6	12	509	520
ColeIsotig12905	189	1	p2	(TC)6	12	57	68
ColeIsotig12905	189	2	p2	(CT)13	26	164	189
ColeIsotig11360	478	1	p2	(TC)8	16	419	434
ColeIsotig6691	795	1	p2	(CT)6	12	400	411
ColeIsotig1721	1224	1	p5	(AAACA)5	25	106	130
ColeIsotig1721	1224	2	p3	(AAT)5	15	133	147
ColeIsotig6423	828	1	p6	(AAGGAA)4	24	578	601
ColeIsotig428	895	1	p2	(GA)6	12	675	686
ColeIsotig12616	325	1	p3	(TTC)5	15	10	24
ColeIsotig1923	983	1	p2	(TA)7	14	59	72
ColeIsotig1923	983	2	p3	(GGT)7	21	935	955
ColeIsotig6733	790	1	p3	(TCT)6	18	91	108
ColeIsotig6733	790	2	p3	(AGA)6	18	129	146
ColeIsotig2830	710	1	p3	(AGC)5	15	441	455
ColeIsotig7192	746	1	p2	(TA)6	12	686	697
ColeIsotig11872	439	1	p2	(AG)10	20	411	430
ColeIsotig2040	950	1	p2	(AT)7	14	22	35
ColeIsotig2040	950	2	p2	(GA)8	16	898	913
ColeIsotig11609	463	1	p2	(TC)7	14	303	316
ColeIsotig5011	1165	1	p2	(CT)6	12	1097	1108
ColeIsotig3537	588	1	p3	(TAG)5	15	283	297
ColeIsotig7039	760	1	p5	(TAAAA)4	20	180	199
ColeIsotig8104	664	1	p2	(AT)6	12	598	609
ColeIsotig8104	664	2	p2	(TA)6	12	611	622
ColeIsotig5168	1096	1	p3	(GCA)5	15	594	608
ColeIsotig5396	1029	1	p2	(TC)13	26	999	1024
ColeIsotig11338	480	1	p4	(TTTA)5	20	400	419
ColeIsotig2003	917	1	p4	(TTTG)6	24	71	94
ColeIsotig2003	917	2	p4	(CTTC)5	20	898	917
ColeIsotig3229	608	1	p3	(TCT)7	21	516	536
ColeIsotig12392	377	1	p2	(AG)17	34	343	376
ColeIsotig3985	482	1	p2	(AG)9	18	1	18
ColeIsotig10503	523	1	p2	(TA)6	12	30	41
ColeIsotig11008	496	1	p5	(CCAAA)4	20	191	210
ColeIsotig9227	591	1	p6	(TTTTTG)4	24	463	486
ColeIsotig1043	670	1	p3	(AGA)8	24	617	640
ColeIsotig856	1441	1	p2	(TC)7	14	925	938
ColeIsotig2325	836	1	p3	(GGT)5	15	408	422
ColeIsotig4487	1798	1	p2	(CT)8	16	63	78
ColeIsotig2728	846	1	p3	(TGG)5	15	385	399
ColeIsotig1421	438	1	p2	(TC)10	20	416	435
ColeIsotig4719	1342	1	p2	(TA)6	12	1201	1212
ColeIsotig2635	719	1	p2	(TC)7	14	688	701
ColeIsotig6230	860	1	p2	(GA)7	14	757	770
ColeIsotig7675	705	1	p2	(GA)11	22	23	44
ColeIsotig5204	1084	1	p2	(GA)7	14	1041	1054
ColeIsotig12869	219	1	p2	(AT)6	12	28	39
ColeIsotig12869	219	2	p2	(CT)6	12	207	218
ColeIsotig8052	665	1	p3	(TGC)6	18	446	463
ColeIsotig5216	1082	1	p2	(TG)6	12	340	351
ColeIsotig5919	912	1	p2	(CT)9	18	123	140
ColeIsotig477	1025	1	p2	(AG)8	16	13	28
ColeIsotig477	1025	2	p3	(AAG)5	15	202	216
ColeIsotig7002	765	1	p3	(ACA)6	18	9	26
ColeIsotig12444	362	1	p2	(CT)7	14	315	328
ColeIsotig12444	362	2	p2	(TC)6	12	351	362
ColeIsotig9683	568	1	p2	(CT)8	16	501	516
ColeIsotig2889	626	1	p2	(AC)7	14	5	18
ColeIsotig8404	642	1	p2	(TC)11	22	556	577
ColeIsotig1017	807	1	p5	(AACAC)4	20	242	261
ColeIsotig135	1205	1	p2	(AC)9	18	1185	1202
ColeIsotig5877	922	1	p3	(TTC)6	18	899	916
ColeIsotig5392	1029	1	p2	(AT)11	22	831	852
ColeIsotig540	3718	1	p5	(TTTCT)5	25	429	453
ColeIsotig3051	629	1	p2	(TA)7	14	518	531
ColeIsotig6025	892	1	p2	(AT)7	14	581	594
ColeIsotig4467	1932	1	p6	(TCTCCC)4	24	1	24
ColeIsotig4467	1932	2	p2	(TA)7	14	1723	1736
ColeIsotig420	1294	1	p2	(CA)7	14	1196	1209
ColeIsotig420	1294	2	p2	(CT)11	22	1216	1237
ColeIsotig12176	405	1	p2	(TC)10	20	287	306
ColeIsotig4524	1635	1	p2	(TC)10	20	36	55
ColeIsotig11839	442	1	p2	(AG)7	14	108	121
ColeIsotig11249	484	1	p5	(TCTTT)4	20	376	395
ColeIsotig921	1153	1	p3	(CTT)7	21	447	467
ColeIsotig921	1153	2	p2	(TC)7	14	988	1001
ColeIsotig5718	944	1	p2	(AT)7	14	886	899
ColeIsotig1752	1083	1	p2	(AG)11	22	1	22
ColeIsotig678	995	1	p2	(AT)6	12	957	968
ColeIsotig6829	780	1	p2	(TC)10	20	716	735
ColeIsotig4445	2374	1	p2	(GA)10	20	2324	2343
ColeIsotig9677	563	1	p3	(ACC)5	15	207	221
ColeIsotig5996	897	1	p3	(CTC)5	15	102	116
ColeIsotig8622	633	1	p3	(GAT)5	15	148	162
ColeIsotig10976	498	1	p2	(CT)6	12	486	497
ColeIsotig5825	927	1	p3	(CTT)6	18	402	419
ColeIsotig648	342	1	p3	(AGA)5	15	103	117
ColeIsotig11026	493	1	p2	(AG)12	24	465	488
ColeIsotig7737	699	1	p3	(ACC)6	18	460	477
ColeIsotig7737	699	2	p3	(CCA)5	15	649	663
ColeIsotig7070	755	1	p2	(CT)13	26	726	751
ColeIsotig596	322	1	p2	(AG)7	14	191	204
ColeIsotig12600	327	1	p2	(AT)6	12	123	134
ColeIsotig4311	440	1	p2	(TC)9	18	42	59
ColeIsotig11203	485	1	p2	(CT)7	14	397	410
ColeIsotig10869	504	1	p2	(AC)6	12	75	86
ColeIsotig4502	1726	1	p4	(TTTA)5	20	156	175
ColeIsotig8681	624	1	p2	(CT)7	14	71	84
ColeIsotig12902	193	1	p6	(AGAGAC)4	24	129	152
ColeIsotig6699	793	1	p3	(AAT)6	18	158	175
ColeIsotig274	1490	1	p2	(TC)6	12	130	141
ColeIsotig6666	800	1	p2	(AT)7	14	605	618
ColeIsotig3192	519	1	p2	(AT)7	14	410	423
ColeIsotig3891	560	1	p2	(TC)9	18	542	559
ColeIsotig3897	528	1	p2	(AG)6	12	315	326
ColeIsotig9161	596	1	p2	(AT)6	12	15	26
ColeIsotig9686	568	1	p3	(AAG)5	15	237	251
ColeIsotig9686	568	2	p3	(TGG)6	18	317	334
ColeIsotig458	968	1	p2	(CT)7	14	954	967
ColeIsotig7743	697	1	p3	(TTA)8	24	433	456
ColeIsotig4630	1444	1	p2	(TC)12	24	979	1002
ColeIsotig6620	804	1	p2	(AG)6	12	82	93
ColeIsotig1400	587	1	p6	(CAAAAG)4	24	103	126
ColeIsotig11365	479	1	p5	(AACAC)4	20	223	242
ColeIsotig8381	645	1	p3	(TGA)6	18	625	642
ColeIsotig279	492	1	p2	(CT)12	24	1	24
ColeIsotig6109	876	1	p3	(ATG)7	21	849	869
ColeIsotig5818	930	1	p2	(AC)7	14	874	887
ColeIsotig2885	394	1	p6	(GGAAGA)6	36	21	56
ColeIsotig756	312	1	p3	(TTA)6	18	199	216
ColeIsotig3764	523	1	p2	(GA)6	12	81	92
ColeIsotig9833	559	1	p2	(CT)6	12	548	559
ColeIsotig6634	803	1	p2	(GA)7	14	1	14
ColeIsotig1983	1000	1	p2	(TA)7	14	589	602
ColeIsotig9684	566	1	p2	(AT)6	12	288	299
ColeIsotig6319	830	1	p6	(AGAAGC)4	24	48	71
ColeIsotig6319	830	2	p3	(AGA)5	15	156	170
ColeIsotig6319	830	3	p3	(AGA)11	33	372	404
ColeIsotig6319	830	4	p3	(GAA)8	24	427	450
ColeIsotig6319	830	5	p3	(AAG)8	24	567	590
ColeIsotig10153	542	1	p3	(CCA)6	18	93	110
ColeIsotig10153	542	2	p3	(CCA)5	15	127	141
ColeIsotig10153	542	3	p3	(CCA)5	15	188	202
ColeIsotig10153	542	4	p3	(TCA)5	15	294	308
ColeIsotig1212	835	1	p2	(AT)7	14	22	35
ColeIsotig11014	498	1	p2	(AC)7	14	479	492
ColeIsotig5905	910	1	p2	(AG)8	16	12	27
ColeIsotig10293	533	1	p2	(TC)8	16	483	498
ColeIsotig8071	669	1	p2	(TC)11	22	644	665
ColeIsotig462	1218	1	p4	(AAAT)5	20	834	853
ColeIsotig3839	310	1	p2	(TC)7	14	135	148
ColeIsotig9260	592	1	p2	(AC)10	20	1	20
ColeIsotig6187	864	1	p2	(GA)8	16	1	16
ColeIsotig1354	901	1	p3	(TTG)5	15	567	581
ColeIsotig1354	901	2	p3	(TGA)11	33	641	673
ColeIsotig1354	901	3	p2	(TC)6	12	726	737
ColeIsotig1458	2143	1	p3	(TTC)5	15	1834	1848
ColeIsotig1458	2143	2	p2	(GT)6	12	2064	2075
ColeIsotig1052	605	1	p6	(AGGAGA)6	36	144	179
ColeIsotig12652	312	1	p3	(AGA)6	18	280	297
ColeIsotig1310	1369	1	p3	(TTG)6	18	900	917
ColeIsotig5644	960	1	p2	(TA)8	16	17	32
ColeIsotig1939	1045	1	p4	(TTTC)5	20	742	761
ColeIsotig11898	436	1	p2	(AT)6	12	13	24
ColeIsotig487	578	1	p3	(CTT)11	33	203	235
ColeIsotig2394	1224	1	p3	(GCG)5	15	1086	1100
ColeIsotig3943	459	1	p2	(TC)10	20	261	280
ColeIsotig11146	492	1	p3	(CAA)6	18	178	195
ColeIsotig10311	532	1	p2	(GA)9	18	484	501
ColeIsotig4327	220	1	p2	(CT)6	12	193	204
ColeIsotig2787	771	1	p2	(CT)9	18	1	18
ColeIsotig9110	601	1	p3	(TGA)5	15	329	343
ColeIsotig9110	601	2	p2	(CT)10	20	556	575
ColeIsotig7146	745	1	p2	(TC)8	16	714	729
ColeIsotig3860	467	1	p2	(TA)6	12	197	208
ColeIsotig9190	596	1	p2	(CT)7	14	399	412
ColeIsotig1910	1027	1	p2	(GA)6	12	956	967
ColeIsotig6923	772	1	p3	(TTA)5	15	480	494
ColeIsotig7962	677	1	p2	(TA)6	12	25	36
ColeIsotig3096	599	1	p2	(TC)7	14	481	494
ColeIsotig12768	279	1	p3	(TGA)5	15	197	211
ColeIsotig12768	279	2	p3	(TCT)5	15	229	243
ColeIsotig4759	1304	1	p3	(GAA)5	15	772	786
ColeIsotig5829	927	1	p2	(TA)8	16	784	799
ColeIsotig1079	473	1	p2	(TC)12	24	255	278
ColeIsotig687	895	1	p2	(TC)13	26	763	788
ColeIsotig6210	858	1	p5	(TTTTG)5	25	699	723
ColeIsotig8843	617	1	p2	(TC)7	14	596	609
ColeIsotig4677	1384	1	p5	(TAAAA)4	20	156	175
ColeIsotig4677	1384	2	p3	(ATT)11	33	1352	1384
ColeIsotig8466	639	1	p2	(CT)8	16	603	618
ColeIsotig1605	1329	1	p3	(CAC)6	18	1217	1234
ColeIsotig7260	738	1	p2	(AT)6	12	433	444
ColeIsotig7260	738	2	p2	(AT)6	12	460	471
ColeIsotig9116	599	1	p2	(TG)14	28	549	576
ColeIsotig4205	441	1	p2	(AG)6	12	370	381
ColeIsotig11634	459	1	p3	(TCA)8	24	319	342
ColeIsotig11634	459	2	p3	(CTT)6	18	440	457
ColeIsotig3242	663	1	p2	(AG)6	12	71	82
ColeIsotig3242	663	2	p4	(ATAG)6	24	160	183
ColeIsotig4722	1340	1	p3	(TCA)5	15	329	343
ColeIsotig6338	842	1	p2	(TC)10	20	78	97
ColeIsotig6338	842	2	p3	(CTC)5	15	157	171
ColeIsotig7774	694	1	p3	(GAA)7	21	183	203
ColeIsotig10875	504	1	p6	(AGCTCG)4	24	89	112
ColeIsotig10875	504	2	p5	(GCTCG)5	25	148	172
ColeIsotig11563	448	1	p3	(TTA)6	18	234	251
ColeIsotig2197	668	1	p4	(TTTA)5	20	179	198
ColeIsotig1739	1119	1	p2	(TC)6	12	1077	1088
ColeIsotig8117	666	1	p2	(CT)15	30	34	63
ColeIsotig1267	750	1	p2	(TC)10	20	570	589
ColeIsotig9359	586	1	p3	(TGA)5	15	350	364
ColeIsotig10996	494	1	p2	(TC)9	18	331	348
ColeIsotig10996	494	2	p2	(AT)6	12	376	387
ColeIsotig9201	595	1	p3	(GAC)5	15	296	310
ColeIsotig4971	1169	1	p3	(TCG)5	15	976	990
ColeIsotig5461	1005	1	p3	(ACA)9	27	470	496
ColeIsotig8041	667	1	p4	(AATA)5	20	81	100
ColeIsotig8670	629	1	p3	(TTA)7	21	543	563
ColeIsotig11745	449	1	p2	(TC)6	12	429	440
ColeIsotig236	1518	1	p5	(ACCGA)4	20	50	69
ColeIsotig10774	504	1	p3	(ACA)6	18	72	89
ColeIsotig1193	624	1	p2	(AG)8	16	59	74
ColeIsotig8583	635	1	p3	(GAA)5	15	43	57
ColeIsotig5231	1070	1	p2	(CA)6	12	57	68
ColeIsotig1603	1316	1	p3	(ATT)5	15	1184	1198
ColeIsotig1703	1287	1	p2	(GA)12	24	71	94
ColeIsotig2201	743	1	p6	(GGAGAT)5	30	685	714
ColeIsotig1478	1819	1	p3	(ACC)5	15	1673	1687
ColeIsotig11535	468	1	p3	(TCA)5	15	435	449
ColeIsotig11765	449	1	p2	(TC)13	26	420	445
ColeIsotig494	516	1	p4	(TCGA)5	20	173	192
ColeIsotig494	516	2	p2	(TC)7	14	293	306
ColeIsotig494	516	3	p2	(CT)11	22	312	333
ColeIsotig494	516	4	p2	(CT)7	14	382	395
ColeIsotig2810	954	1	p3	(AGA)7	21	874	894
ColeIsotig5147	1098	1	p3	(TTC)6	18	213	230
ColeIsotig254	2003	1	p2	(TC)6	12	50	61
ColeIsotig7474	711	1	p6	(GATCGA)4	24	95	118
ColeIsotig3157	750	1	p3	(AAT)5	15	129	143
ColeIsotig6527	815	1	p2	(TC)8	16	762	777
ColeIsotig2772	607	1	p2	(GA)12	24	579	602
ColeIsotig4250	358	1	p2	(AC)19	38	234	271
ColeIsotig4250	358	2	p2	(GA)10	20	293	312
ColeIsotig5455	1013	1	p2	(CT)9	18	991	1008
ColeIsotig1303	1726	1	p2	(AG)14	28	7	34
ColeIsotig1303	1726	2	p3	(AAT)5	15	1536	1550
ColeIsotig4556	1544	1	p3	(CCT)7	21	40	60
ColeIsotig3892	328	1	p2	(TC)9	18	310	327
ColeIsotig6180	870	1	p2	(CT)9	18	95	112
ColeIsotig8982	607	1	p2	(AG)6	12	76	87
ColeIsotig6994	764	1	p2	(AT)6	12	114	125
ColeIsotig390	1090	1	p2	(TC)6	12	1076	1087
ColeIsotig959	946	1	p2	(TC)8	16	727	742
ColeIsotig7591	710	1	p2	(AG)7	14	677	690
ColeIsotig12278	396	1	p2	(CT)16	32	3	34
ColeIsotig1571	1594	1	p3	(CTT)5	15	397	411
ColeIsotig8620	631	1	p3	(ATA)6	18	14	31
ColeIsotig12574	332	1	p2	(TC)7	14	96	109
ColeIsotig5487	1004	1	p3	(GAA)5	15	517	531
ColeIsotig2568	883	1	p3	(TGA)5	15	869	883
ColeIsotig12186	407	1	p2	(AG)23	46	361	406
ColeIsotig828	1604	1	p2	(AG)7	14	25	38
ColeIsotig12632	318	1	p2	(CT)13	26	116	141
ColeIsotig934	777	1	p2	(AG)7	14	731	744
ColeIsotig7822	689	1	p2	(AT)8	16	7	22
ColeIsotig394	589	1	p2	(TC)6	12	575	586
ColeIsotig842	1332	1	p2	(TC)7	14	266	279
ColeIsotig2051	1032	1	p2	(TC)9	18	1004	1021
ColeIsotig1768	1182	1	p3	(ATA)7	21	270	290
ColeIsotig9559	574	1	p2	(GA)11	22	553	574
ColeIsotig12776	271	1	p2	(TA)6	12	28	39
ColeIsotig10190	536	1	p2	(AG)9	18	1	18
ColeIsotig6255	854	1	p2	(AT)6	12	712	723
ColeIsotig954	1249	1	p5	(AAAAC)5	25	392	416
ColeIsotig2182	445	1	p5	(AAAAC)4	20	49	68
ColeIsotig6911	772	1	p6	(CAACAG)4	24	323	346
ColeIsotig5521	993	1	p2	(CT)6	12	29	40
ColeIsotig5521	993	2	p2	(TC)8	16	42	57
ColeIsotig5521	993	3	p3	(CTG)5	15	503	517
ColeIsotig4071	433	1	p4	(AACA)5	20	302	321
ColeIsotig6557	813	1	p3	(TGC)9	27	637	663
ColeIsotig4643	1419	1	p2	(CT)6	12	12	23
ColeIsotig4643	1419	2	p2	(CT)6	12	1373	1384
ColeIsotig910	1118	1	p6	(AAGTGT)5	30	912	941
ColeIsotig910	1118	2	p6	(GTGTAA)4	24	1016	1039
ColeIsotig5081	1132	1	p3	(ACA)5	15	498	512
ColeIsotig5081	1132	2	p3	(TGG)7	21	1062	1082
ColeIsotig12193	407	1	p3	(GGT)5	15	43	57
ColeIsotig12334	389	1	p2	(TC)6	12	23	34
ColeIsotig12334	389	2	p2	(AT)8	16	69	84
ColeIsotig12613	324	1	p3	(ATA)5	15	78	92
ColeIsotig2653	703	1	p2	(TC)17	34	595	628
ColeIsotig7252	729	1	p3	(GAA)6	18	216	233
ColeIsotig7213	743	1	p2	(GA)8	16	9	24
ColeIsotig11486	470	1	p2	(GA)7	14	381	394
ColeIsotig6570	808	1	p2	(CT)13	26	782	807
ColeIsotig9334	585	1	p2	(CT)6	12	510	521
ColeIsotig1007	1069	1	p2	(TA)9	18	408	425
ColeIsotig1921	1002	1	p3	(TCT)6	18	896	913
ColeContig43	566	1	p3	(CGA)5	15	107	121
ColeIsotig4447	2265	1	p6	(CTTCAC)4	24	1996	2019
ColeIsotig4447	2265	2	p2	(TC)12	24	2195	2218
ColeIsotig4888	1217	1	p2	(AG)20	40	1	40
ColeIsotig4888	1217	2	p2	(AG)12	24	43	66
ColeIsotig8534	638	1	p3	(AGA)8	24	510	533
ColeIsotig2058	1294	1	p2	(AG)12	24	1246	1269
ColeIsotig2093	942	1	p2	(TG)8	16	679	694
ColeIsotig4918	1202	1	p5	(AACAC)4	20	152	171
ColeIsotig3066	518	1	c	(TC)16(AC)19	70	449	518
ColeIsotig5740	945	1	p4	(GATA)5	20	274	293
ColeIsotig2937	643	1	p2	(TC)12	24	57	80
ColeIsotig2937	643	2	p3	(TTA)13	39	428	466
ColeIsotig563	564	1	p2	(CT)11	22	268	289
ColeIsotig9572	572	1	p2	(AG)14	28	544	571
ColeIsotig928	1433	1	p2	(TC)12	24	961	984
ColeIsotig1643	1431	1	p2	(AT)8	16	173	188
ColeIsotig1643	1431	2	p6	(AAAAAC)4	24	451	474
ColeIsotig2445	767	1	p3	(TTC)6	18	581	598
ColeIsotig6886	767	1	p5	(ATTGT)4	20	644	663
ColeIsotig4627	1450	1	p2	(TC)9	18	1410	1427
ColeIsotig4627	1450	2	p2	(CT)6	12	1437	1448
ColeIsotig3026	482	1	p2	(CT)6	12	31	42
ColeIsotig1529	1461	1	p3	(GAA)7	21	734	754
ColeIsotig12700	297	1	p3	(CTT)5	15	15	29
ColeIsotig12700	297	2	p2	(GA)10	20	195	214
ColeIsotig12700	297	3	p3	(TTC)7	21	224	244
ColeIsotig12919	182	1	p3	(AGC)8	24	106	129
ColeIsotig11939	433	1	p5	(CAAAC)4	20	380	399
ColeIsotig9956	553	1	p2	(TA)6	12	431	442
ColeIsotig6905	774	1	p2	(AT)10	20	615	634
ColeIsotig4129	484	1	p6	(TTCTGA)4	24	76	99
ColeIsotig5833	928	1	p2	(AT)6	12	742	753
ColeIsotig5833	928	2	p2	(TA)7	14	779	792
ColeIsotig6640	801	1	p5	(ATCTC)4	20	180	199
ColeIsotig406	1612	1	p6	(TTCTCC)6	36	867	902
ColeIsotig12397	377	1	p6	(GAAGTG)5	30	107	136
ColeIsotig8012	675	1	p2	(AC)6	12	331	342
ColeIsotig5855	923	1	p3	(TTC)5	15	353	367
ColeIsotig2835	613	1	p2	(CT)7	14	590	603
ColeIsotig2119	955	1	p2	(AG)8	16	123	138
ColeIsotig12551	340	1	p2	(AC)7	14	297	310
ColeIsotig4263	292	1	p2	(CT)8	16	96	111
ColeIsotig1169	376	1	p3	(TTA)5	15	313	327
ColeIsotig4400	228	1	p5	(TTTAT)6	30	87	116
ColeIsotig4400	228	2	p2	(AT)7	14	214	227
ColeIsotig7639	706	1	p2	(CT)10	20	1	20
ColeIsotig7639	706	2	p5	(AAGAA)4	20	581	600
ColeIsotig12847	232	1	p2	(AT)9	18	124	141
ColeIsotig12847	232	2	p3	(CAA)6	18	150	167
ColeIsotig1497	1611	1	p3	(TGA)7	21	1491	1511
ColeIsotig4709	1346	1	p3	(CTT)5	15	616	630
ColeIsotig5386	1034	1	p3	(CAC)13	39	1	39
ColeIsotig5638	968	1	p2	(TG)7	14	869	882
ColeIsotig5638	968	2	p2	(AG)16	32	887	918
ColeIsotig11980	430	1	p5	(GTGTG)4	20	348	367
ColeIsotig12978	110	1	p2	(GA)13	26	68	93
ColeIsotig4028	605	1	p2	(AG)11	22	492	513
ColeIsotig4994	1169	1	p2	(TC)9	18	990	1007
ColeIsotig5258	1066	1	p2	(AT)7	14	54	67
ColeIsotig2211	1094	1	p3	(CCA)5	15	432	446
ColeIsotig2211	1094	2	p3	(ACC)8	24	723	746
ColeIsotig4958	1181	1	p2	(AT)10	20	1149	1168
ColeIsotig3948	429	1	p2	(AG)8	16	413	428
ColeIsotig7462	722	1	p3	(CAC)5	15	92	106
ColeIsotig7462	722	2	p3	(CCG)5	15	122	136
ColeIsotig7462	722	3	p2	(TG)6	12	539	550
ColeIsotig63	980	1	p2	(CT)6	12	364	375
ColeIsotig63	980	2	p2	(TG)7	14	784	797
ColeIsotig63	980	3	p3	(GAT)6	18	833	850
ColeIsotig63	980	4	p6	(TCATGA)4	24	883	906
ColeIsotig63	980	5	p2	(CT)16	32	923	954
ColeIsotig955	984	1	p5	(AAAAC)5	25	127	151
ColeIsotig6997	762	1	p3	(TAA)7	21	9	29
ColeIsotig10200	537	1	p3	(GAA)7	21	1	21
ColeIsotig10200	537	2	p2	(AG)8	16	360	375
ColeIsotig11139	491	1	p2	(CT)11	22	300	321
ColeIsotig79	882	1	p2	(GA)6	12	744	755
ColeIsotig330	479	1	p2	(AT)6	12	155	166
ColeIsotig5873	925	1	p2	(CT)6	12	844	855
ColeIsotig12773	277	1	p3	(TCT)5	15	9	23
ColeIsotig10765	511	1	p3	(TGG)7	21	309	329
ColeIsotig9300	589	1	p6	(GGGAGA)4	24	406	429
ColeIsotig12482	356	1	p2	(GA)7	14	190	203
ColeIsotig4770	1298	1	p3	(GAT)6	18	664	681
ColeIsotig3557	535	1	p2	(GA)7	14	8	21
ColeIsotig11968	432	1	p4	(AGAA)5	20	1	20
ColeIsotig11968	432	2	p3	(GAA)10	30	76	105
ColeIsotig1337	1050	1	p2	(AG)6	12	968	979
ColeIsotig1225	671	1	p3	(TCT)5	15	557	571
ColeIsotig10692	515	1	p3	(GTC)5	15	407	421
ColeIsotig124	1737	1	p2	(CT)8	16	1660	1675
ColeIsotig1294	527	1	p2	(TA)7	14	483	496
ColeIsotig4264	355	1	p3	(GAA)6	18	1	18
ColeIsotig8991	607	1	p4	(ACAT)5	20	100	119
ColeIsotig5502	996	1	p3	(GAG)5	15	891	905
ColeIsotig8862	616	1	p3	(TGA)7	21	172	192
ColeIsotig6854	779	1	p2	(TC)9	18	2	19
ColeIsotig6854	779	2	p3	(ATT)5	15	495	509
ColeIsotig7526	714	1	p4	(AACA)5	20	187	206
ColeIsotig7526	714	2	p3	(AGA)7	21	551	571
ColeIsotig2392	958	1	c	(GAAGAG)4(GAA)5	39	675	713
ColeIsotig4629	1440	1	p2	(AG)11	22	50	71
ColeIsotig3443	597	1	p2	(GA)8	16	549	564
ColeIsotig1393	653	1	p3	(GAA)5	15	5	19
ColeIsotig1393	653	2	p3	(CAA)5	15	442	456
ColeIsotig3071	612	1	p2	(GA)7	14	52	65
ColeIsotig10936	501	1	p3	(GAA)5	15	43	57
ColeIsotig11710	454	1	p2	(CT)15	30	425	454
ColeIsotig10625	513	1	p2	(CT)10	20	289	308
ColeIsotig8400	647	1	p2	(TC)7	14	34	47
ColeIsotig7363	725	1	p2	(GA)17	34	692	725
ColeIsotig10434	527	1	p3	(GAT)6	18	268	285
ColeIsotig10434	527	2	p2	(AG)6	12	310	321
ColeIsotig1174	474	1	p2	(TC)10	20	116	135
ColeIsotig7083	753	1	p3	(TAG)5	15	552	566
ColeIsotig11723	453	1	p2	(AG)12	24	29	52
ColeIsotig6621	804	1	p6	(AATCCT)6	36	708	743
ColeIsotig6621	804	2	p2	(TC)8	16	765	780
ColeIsotig2831	601	1	p3	(AGC)5	15	332	346
ColeIsotig12008	425	1	p2	(AT)7	14	23	36
ColeIsotig11075	493	1	p2	(CT)6	12	24	35
ColeIsotig11075	493	2	p3	(CTC)5	15	350	364
ColeIsotig3824	593	1	p2	(TC)6	12	91	102
ColeIsotig3072	598	1	p2	(GA)7	14	52	65
ColeIsotig7281	729	1	p3	(CTG)5	15	495	509
ColeIsotig484	843	1	p2	(TC)12	24	801	824
ColeIsotig484	843	2	p2	(TC)6	12	829	840
ColeIsotig11929	434	1	p6	(TGGCTG)5	30	195	224
ColeIsotig11929	434	2	p2	(GA)14	28	407	434
ColeIsotig6412	829	1	p3	(CTT)5	15	228	242
ColeIsotig496	476	1	p2	(CT)12	24	271	294
ColeIsotig496	476	2	p2	(CT)7	14	342	355
ColeIsotig7343	730	1	p3	(TCT)5	15	238	252
ColeIsotig4009	411	1	c	(TG)10(AG)13	46	292	337
ColeIsotig8747	623	1	p3	(GAT)7	21	221	241
ColeIsotig8061	668	1	p2	(GA)8	16	58	73
ColeIsotig5467	1009	1	p2	(TG)6	12	73	84
ColeIsotig10160	538	1	p2	(TC)14	28	324	351
ColeIsotig9832	559	1	p2	(GA)7	14	5	18
ColeIsotig652	2586	1	p3	(TTC)5	15	879	893
ColeIsotig9464	580	1	p2	(TA)7	14	434	447
ColeIsotig12354	384	1	p2	(TC)17	34	350	383
ColeIsotig1840	1307	1	p2	(AT)7	14	968	981
ColeIsotig1840	1307	2	p4	(TTTG)5	20	1182	1201
ColeIsotig2323	888	1	p3	(TCA)6	18	643	660
ColeIsotig11682	456	1	p2	(GA)7	14	2	15
ColeIsotig10667	516	1	p5	(TTTAT)5	25	109	133
ColeIsotig2330	1043	1	p2	(TA)7	14	5	18
ColeIsotig1772	974	1	p3	(TTC)5	15	347	361
ColeIsotig3857	354	1	p2	(TC)6	12	319	330
ColeIsotig4479	1868	1	p2	(GA)12	24	2	25
ColeIsotig11466	472	1	p2	(AG)6	12	437	448
ColeIsotig5728	948	1	p4	(ATTT)5	20	37	56
ColeIsotig372	1931	1	p3	(ACC)6	18	1069	1086
ColeIsotig7195	742	1	p3	(GAT)6	18	573	590
ColeIsotig2434	801	1	p3	(GAC)6	18	492	509
ColeIsotig4876	1232	1	p3	(CGG)5	15	319	333
ColeIsotig6375	838	1	p2	(CT)10	20	26	45
ColeIsotig10096	544	1	p2	(GA)13	26	182	207
ColeIsotig4598	1482	1	p2	(GA)11	22	29	50
ColeIsotig5555	989	1	p3	(CAC)5	15	916	930
ColeIsotig273	1538	1	p2	(TC)6	12	130	141
ColeIsotig6175	869	1	p2	(TA)6	12	739	750
ColeIsotig8652	629	1	p2	(TC)13	26	578	603
ColeIsotig11503	465	1	p3	(TGA)6	18	430	447
ColeIsotig12557	341	1	p2	(TG)6	12	41	52
ColeIsotig960	940	1	p2	(TC)8	16	721	736
ColeIsotig10538	519	1	p5	(TTATT)4	20	255	274
ColeIsotig10538	519	2	p2	(TA)6	12	363	374
ColeIsotig9245	593	1	p3	(TGT)7	21	571	591
ColeIsotig240	1995	1	p3	(CAC)5	15	992	1006
ColeIsotig47	1423	1	p4	(GGAG)5	20	131	150
ColeIsotig2676	769	1	p2	(AG)14	28	336	363
ColeIsotig6199	864	1	p2	(AT)8	16	325	340
ColeIsotig9297	591	1	p2	(TA)6	12	5	16
ColeIsotig9297	591	2	p2	(TA)7	14	52	65
ColeIsotig8591	635	1	p3	(TGA)5	15	390	404
ColeIsotig8591	635	2	p3	(CAC)5	15	427	441
ColeIsotig8092	667	1	p3	(GAG)5	15	425	439
ColeIsotig691	609	1	p3	(CTT)6	18	322	339
ColeIsotig5756	938	1	p2	(GA)17	34	720	753
ColeIsotig7501	718	1	p2	(AC)6	12	4	15
ColeIsotig8340	650	1	p2	(AT)9	18	628	645
ColeIsotig8395	645	1	p3	(CAT)7	21	438	458
ColeIsotig8395	645	2	p3	(TTC)5	15	483	497
ColeIsotig12871	218	1	p3	(GAG)5	15	125	139
ColeIsotig6518	813	1	p2	(TC)9	18	776	793
ColeIsotig2168	923	1	p2	(CT)12	24	776	799
ColeIsotig2168	923	2	p2	(AG)6	12	890	901
ColeIsotig8277	649	1	p5	(AAAAT)4	20	294	313
ColeIsotig4206	305	1	p2	(AG)6	12	234	245
ColeIsotig9247	593	1	p2	(CT)6	12	581	592
ColeIsotig10399	528	1	p2	(GA)8	16	3	18
ColeIsotig10857	506	1	p2	(AG)9	18	226	243
ColeIsotig319	1707	1	p2	(AT)8	16	80	95
ColeIsotig319	1707	2	p2	(TC)9	18	1673	1690
ColeIsotig6758	782	1	p3	(AAG)5	15	477	491
ColeIsotig4410	222	1	p2	(GA)8	16	207	222
ColeIsotig5940	908	1	p2	(AT)6	12	897	908
ColeIsotig5332	1049	1	p2	(GA)12	24	104	127
ColeIsotig4274	343	1	p4	(AAGA)6	24	301	324
ColeIsotig8437	644	1	p3	(CCA)5	15	103	117
ColeIsotig8437	644	2	p3	(TTG)5	15	150	164
ColeIsotig1660	1161	1	p3	(GAG)5	15	33	47
ColeIsotig1307	1559	1	p6	(AAAAAT)4	24	423	446
ColeIsotig298	1576	1	p2	(GA)8	16	25	40
ColeIsotig7596	707	1	p3	(CTT)6	18	437	454
ColeIsotig10483	525	1	p2	(TC)8	16	477	492
ColeIsotig2042	919	1	p2	(GA)8	16	23	38
ColeIsotig2042	919	2	p2	(TC)12	24	79	102
ColeIsotig11712	454	1	p3	(AAT)6	18	40	57
ColeIsotig11712	454	2	p2	(AG)9	18	248	265
ColeIsotig328	529	1	p2	(AT)6	12	170	181
ColeIsotig3404	572	1	p2	(CT)13	26	1	26
ColeIsotig3404	572	2	p2	(CT)9	18	263	280
ColeIsotig4513	1661	1	p4	(TTAT)5	20	29	48
ColeIsotig1377	764	1	c	(GGA)7(GGC)6	39	615	653
ColeIsotig3143	744	1	p5	(TATAT)4	20	636	655
ColeIsotig10595	517	1	p3	(ACA)5	15	2	16
ColeIsotig12202	402	1	p3	(ATT)5	15	273	287
ColeIsotig11553	465	1	p2	(AT)7	14	126	139
ColeIsotig11553	465	2	p2	(CT)12	24	274	297
ColeIsotig6348	843	1	p2	(AG)7	14	298	311
ColeIsotig2524	787	1	p2	(CT)7	14	1	14
ColeIsotig12510	349	1	p2	(AG)8	16	266	281
ColeIsotig12139	414	1	p2	(CT)9	18	255	272
ColeIsotig1742	1194	1	p2	(AG)14	28	337	364
ColeIsotig11128	485	1	p4	(ATTT)5	20	35	54
ColeIsotig8804	619	1	p2	(GA)6	12	406	417
ColeIsotig4844	1256	1	p2	(TA)6	12	9	20
ColeIsotig4953	1189	1	p3	(TCT)9	27	219	245
ColeIsotig4953	1189	2	p2	(CT)6	12	1027	1038
ColeIsotig197	1118	1	p2	(TC)12	24	763	786
ColeIsotig757	515	1	p2	(TC)9	18	27	44
ColeIsotig757	515	2	p2	(TC)7	14	473	486
ColeIsotig10649	525	1	p3	(CAG)6	18	196	213
ColeIsotig276	1631	1	p2	(CT)12	24	1	24
ColeIsotig8156	660	1	p3	(TGT)7	21	281	301
ColeIsotig8156	660	2	p3	(TCT)6	18	572	589
ColeIsotig10217	539	1	p2	(AG)10	20	43	62
ColeIsotig4375	258	1	p3	(GTC)5	15	80	94
ColeIsotig418	1088	1	p2	(AG)9	18	990	1007
ColeIsotig3097	771	1	p2	(AT)6	12	650	661
ColeIsotig2707	702	1	p2	(AT)6	12	678	689
ColeIsotig3957	535	1	p2	(TC)9	18	30	47
ColeIsotig4946	1190	1	p2	(CT)7	14	67	80
ColeIsotig4946	1190	2	p3	(TGA)5	15	762	776
ColeIsotig4946	1190	3	p2	(AT)7	14	1176	1189
ColeIsotig12529	345	1	p2	(TA)8	16	232	247
ColeIsotig7405	726	1	p2	(CT)7	14	344	357
ColeIsotig12097	417	1	p3	(CTT)6	18	8	25
ColeIsotig7176	745	1	p2	(AT)6	12	702	713
ColeIsotig10237	531	1	p3	(TGG)6	18	280	297
ColeIsotig2348	779	1	p3	(CAA)8	24	110	133
ColeIsotig2924	522	1	p6	(AAATGG)5	30	34	63
ColeIsotig2924	522	2	p2	(TG)6	12	511	522
ColeIsotig9925	554	1	p2	(GA)7	14	359	372
ColeIsotig4265	346	1	p3	(GAA)6	18	1	18
ColeIsotig7960	680	1	p2	(AT)6	12	92	103
ColeIsotig6147	869	1	p2	(TC)7	14	856	869
ColeIsotig12648	313	1	p2	(AT)8	16	92	107
ColeIsotig4448	2247	1	p2	(CT)6	12	188	199
ColeIsotig11584	464	1	p2	(CT)12	24	217	240
ColeIsotig116	1739	1	p3	(TGA)6	18	1428	1445
ColeIsotig4550	1567	1	p2	(TA)6	12	432	443
ColeIsotig4550	1567	2	p4	(TCTT)5	20	942	961
ColeIsotig6350	838	1	p2	(AG)7	14	7	20
ColeIsotig6350	838	2	p3	(CAC)8	24	68	91
ColeIsotig10709	513	1	p2	(TC)6	12	22	33
ColeIsotig5098	1122	1	p2	(GA)7	14	12	25
ColeIsotig3513	528	1	c	(GA)6(CA)6	24	154	177
ColeIsotig3513	528	2	p2	(AC)6	12	225	236
ColeIsotig3513	528	3	p2	(AC)8	16	297	312
ColeIsotig3513	528	4	p2	(TA)7	14	386	399
ColeIsotig10890	502	1	p2	(TA)9	18	317	334
ColeIsotig10955	499	1	p3	(TAC)8	24	246	269
ColeIsotig10955	499	2	p2	(TC)8	16	437	452
ColeIsotig3288	583	1	p2	(AG)11	22	196	217
ColeIsotig9216	592	1	p3	(GGT)7	21	516	536
ColeIsotig3428	642	1	p3	(ATA)5	15	210	224
ColeIsotig12747	284	1	p2	(AG)15	30	253	282
ColeIsotig12294	395	1	p4	(AAAT)5	20	176	195
ColeIsotig1473	2116	1	p2	(TC)9	18	2067	2084
ColeIsotig12217	402	1	p2	(AG)7	14	35	48
ColeIsotig926	940	1	c	(CT)9(AT)7	32	27	58
ColeIsotig3608	481	1	p2	(CT)6	12	324	335
ColeIsotig6735	792	1	p3	(TCC)5	15	376	390
ColeIsotig463	935	1	p4	(AAAT)5	20	551	570
ColeIsotig4846	1248	1	p2	(CT)7	14	1216	1229
ColeIsotig5404	1026	1	p3	(TGT)5	15	855	869
ColeIsotig5278	1063	1	p2	(TA)6	12	89	100
ColeIsotig9386	585	1	p6	(GAAGTT)4	24	329	352
ColeIsotig2910	662	1	p3	(GTG)7	21	433	453
ColeIsotig2525	761	1	p3	(GTT)5	15	587	601
ColeIsotig9481	576	1	p2	(TC)11	22	364	385
ColeIsotig3382	721	1	p2	(CT)6	12	709	720
ColeIsotig471	823	1	p6	(TGAGGA)5	30	359	388
ColeIsotig3558	481	1	p2	(GA)7	14	8	21
ColeIsotig1012	449	1	p2	(TC)21	42	408	449
ColeIsotig1744	1100	1	p2	(AT)6	12	333	344
ColeIsotig1744	1100	2	p2	(AT)9	18	506	523
ColeIsotig1744	1100	3	p3	(TCT)7	21	542	562
ColeIsotig1744	1100	4	p2	(AG)10	20	1032	1051
ColeIsotig10552	517	1	p3	(AAG)5	15	64	78
ColeIsotig2578	909	1	p2	(AT)7	14	840	853
ColeIsotig10892	504	1	p2	(TA)6	12	141	152
ColeIsotig4262	419	1	p2	(CT)10	20	96	115
ColeIsotig4262	419	2	p2	(TC)8	16	334	349
ColeIsotig199	928	1	p2	(TC)12	24	573	596
ColeIsotig2477	1038	1	p3	(TTA)5	15	269	283
ColeIsotig10076	546	1	p2	(GA)8	16	34	49
ColeIsotig10076	546	2	p2	(TA)7	14	506	519
ColeIsotig5317	1052	1	p2	(TA)6	12	201	212
ColeIsotig5275	1057	1	p2	(CT)10	20	626	645
ColeIsotig1633	1335	1	p2	(AC)6	12	890	901
ColeIsotig6919	770	1	p3	(GAT)6	18	231	248
ColeIsotig12793	267	1	p2	(CT)7	14	253	266
ColeIsotig10517	517	1	p3	(GAA)5	15	29	43
ColeIsotig4486	1801	1	p2	(AG)11	22	11	32
ColeIsotig6009	892	1	p3	(ATT)7	21	59	79
ColeIsotig3388	571	1	p2	(CT)9	18	551	568
ColeIsotig9752	560	1	p2	(AT)9	18	499	516
ColeIsotig9876	555	1	p6	(CCACGC)4	24	526	549
ColeIsotig12817	248	1	p3	(TTC)5	15	144	158
ColeIsotig6624	788	1	p4	(AACA)6	24	83	106
ColeIsotig6333	845	1	p2	(TA)11	22	694	715
ColeIsotig1790	1117	1	p2	(CT)12	24	8	31
ColeIsotig4553	1557	1	p3	(TCA)5	15	314	328
ColeIsotig8661	630	1	p2	(TA)6	12	14	25
ColeIsotig8661	630	2	p3	(GGT)5	15	527	541
ColeIsotig12897	200	1	p2	(AT)6	12	124	135
ColeIsotig3193	820	1	p2	(AT)6	12	20	31
ColeIsotig10566	520	1	p2	(TC)8	16	502	517
ColeIsotig2785	819	1	p5	(TCTCT)6	30	30	59
ColeIsotig3972	235	1	p2	(GA)12	24	175	198
ColeIsotig5007	1165	1	p2	(AG)13	26	1105	1130
ColeIsotig8060	670	1	p5	(TTATT)4	20	128	147
ColeIsotig7508	718	1	p2	(AG)7	14	705	718
ColeIsotig12465	362	1	p6	(GATGCA)6	36	1	36
ColeIsotig368	721	1	p2	(GA)7	14	1	14
ColeIsotig368	721	2	p5	(AGAGA)5	25	59	83
ColeIsotig5470	1002	1	p3	(CAA)5	15	302	316
ColeIsotig2686	692	1	p2	(TC)9	18	1	18
ColeIsotig9166	596	1	p3	(TCT)7	21	399	419
ColeIsotig8680	626	1	p2	(CT)8	16	301	316
ColeIsotig4171	346	1	p2	(TC)8	16	234	249
ColeIsotig3486	392	1	p4	(AAAT)5	20	357	376
ColeIsotig9170	597	1	p2	(GA)8	16	12	27
ColeIsotig2347	810	1	p3	(CAA)8	24	110	133
ColeIsotig838	1080	1	p3	(AGA)5	15	798	812
ColeIsotig9457	578	1	p4	(TTTC)5	20	25	44
ColeIsotig5668	960	1	p6	(GAGAAA)4	24	479	502
ColeIsotig5871	923	1	p3	(CCT)5	15	418	432
ColeIsotig6890	774	1	p6	(TCCAAA)4	24	695	718
ColeIsotig1617	1007	1	p2	(GA)12	24	2	25
ColeIsotig1617	1007	2	p2	(CT)6	12	230	241
ColeIsotig1617	1007	3	p2	(TA)7	14	431	444
ColeIsotig2535	865	1	p2	(CT)7	14	31	44
ColeIsotig628	939	1	p5	(TGATC)4	20	612	631
ColeIsotig11923	434	1	p2	(AT)7	14	347	360
ColeIsotig949	764	1	p2	(AC)10	20	282	301
ColeIsotig9614	572	1	p3	(AAT)5	15	26	40
ColeIsotig519	249	1	p2	(AC)6	12	132	143
ColeIsotig519	249	2	c*	(AG)7(GAGT)5*	31	152	182
ColeIsotig5072	1138	1	p5	(TTTTG)4	20	645	664
ColeIsotig690	1156	1	p3	(CTT)6	18	904	921
ColeIsotig10074	546	1	p3	(CGT)5	15	218	232
ColeIsotig10074	546	2	p2	(AG)11	22	524	545
ColeIsotig10802	508	1	p3	(GAG)5	15	414	428
ColeIsotig7877	689	1	p2	(AT)8	16	37	52
ColeIsotig7226	740	1	p2	(GA)6	12	19	30
ColeIsotig673	1030	1	p3	(CTT)5	15	968	982
ColeIsotig1389	674	1	p5	(TCTTC)4	20	49	68
ColeIsotig5914	913	1	p2	(TC)13	26	1	26
ColeIsotig10638	517	1	p2	(GA)8	16	276	291
ColeIsotig9322	584	1	p2	(AT)6	12	561	572
ColeIsotig12778	275	1	p2	(GT)6	12	122	133
ColeIsotig9877	557	1	p3	(GTT)6	18	1	18
ColeIsotig8211	658	1	p3	(CCA)5	15	83	97
ColeIsotig10244	538	1	p3	(GGA)7	21	436	456
ColeIsotig1481	1772	1	p2	(AG)8	16	19	34
ColeIsotig7886	686	1	p3	(TTA)5	15	667	681
ColeIsotig6407	833	1	p6	(AAAAAT)4	24	121	144
ColeIsotig8854	617	1	p2	(TG)6	12	446	457
ColeIsotig558	930	1	p2	(TG)7	14	193	206
ColeIsotig488	548	1	p2	(GA)6	12	42	53
ColeIsotig488	548	2	p3	(CTT)5	15	174	188
ColeIsotig12475	359	1	p2	(TC)13	26	334	359
ColeIsotig8432	645	1	p2	(TC)8	16	37	52
ColeIsotig1409	579	1	p4	(GTTG)5	20	265	284
ColeIsotig1715	1274	1	c	(AT)6(GT)7	26	1074	1099
ColeIsotig12435	362	1	p2	(AT)9	18	199	216
ColeIsotig12435	362	2	p4	(CATC)6	24	229	252
ColeIsotig12435	362	3	p3	(CAG)6	18	294	311
ColeIsotig12175	408	1	p3	(GAA)7	21	1	21
ColeIsotig1738	1178	1	p2	(TC)6	12	1136	1147
ColeIsotig4622	1450	1	p2	(GA)8	16	46	61
ColeIsotig4622	1450	2	p3	(TTG)7	21	1092	1112
ColeIsotig2836	757	1	p2	(CT)6	12	4	15
ColeIsotig8850	617	1	p2	(TA)6	12	453	464
ColeIsotig1958	977	1	p2	(GA)6	12	810	821
ColeIsotig12682	302	1	p2	(AT)9	18	65	82
ColeIsotig7294	735	1	p2	(GA)10	20	690	709
ColeIsotig336	1743	1	p2	(AT)6	12	948	959
ColeIsotig2789	731	1	p3	(TCT)5	15	711	725
ColeIsotig410	2735	1	p5	(AAACC)4	20	278	297
ColeIsotig293	403	1	p4	(ATTT)5	20	326	345
ColeIsotig1769	1060	1	p3	(AAT)7	21	150	170
ColeIsotig8064	667	1	p2	(AT)6	12	563	574
ColeIsotig7410	726	1	p2	(AG)8	16	53	68
ColeIsotig10700	515	1	p3	(CTT)7	21	458	478
ColeIsotig3773	501	1	p2	(AG)7	14	488	501
ColeIsotig9740	565	1	p3	(AAG)7	21	333	353
ColeIsotig7467	719	1	p3	(AGC)6	18	396	413
ColeIsotig1333	1066	1	p2	(CT)7	14	1	14
ColeIsotig4130	305	1	p6	(TTCTGA)4	24	76	99
ColeIsotig1972	1223	1	p3	(TTG)5	15	98	112
ColeIsotig2748	677	1	p2	(TC)13	26	58	83
ColeIsotig2748	677	2	p2	(TA)8	16	651	666
ColeIsotig1226	584	1	p3	(TCT)6	18	297	314
ColeIsotig1226	584	2	p3	(TCT)5	15	469	483
ColeIsotig12523	344	1	p3	(GAA)8	24	83	106
ColeIsotig12523	344	2	p2	(AT)6	12	151	162
ColeIsotig4050	446	1	p2	(CT)6	12	435	446
ColeIsotig6440	830	1	p2	(AT)9	18	217	234
ColeIsotig9468	579	1	p2	(GA)9	18	362	379
ColeIsotig2135	982	1	p2	(AT)6	12	711	722
ColeIsotig6349	841	1	p3	(AAG)5	15	163	177
ColeIsotig416	641	1	p4	(TTTA)6	24	544	567
ColeIsotig8267	648	1	p3	(AGA)5	15	600	614
ColeIsotig4790	1286	1	c	(CTGTTG)5(CTGTGC)4	54	1232	1285
ColeIsotig1124	552	1	p2	(TC)6	12	362	373
ColeIsotig6793	787	1	p2	(CT)13	26	758	783
ColeIsotig11511	469	1	p2	(AG)6	12	387	398
ColeIsotig2708	666	1	p2	(TA)7	14	495	508
ColeIsotig5104	1124	1	p2	(TA)7	14	1048	1061
ColeIsotig5104	1124	2	p2	(TC)7	14	1086	1099
ColeIsotig522	1042	1	p2	(TA)6	12	722	733
ColeIsotig282	689	1	p3	(CAA)5	15	283	297
ColeIsotig5473	1008	1	p3	(CAC)6	18	242	259
ColeIsotig2595	781	1	p2	(TA)6	12	206	217
ColeIsotig7887	684	1	p5	(GTTTG)4	20	665	684
ColeIsotig5929	911	1	p3	(GGT)6	18	564	581
ColeIsotig12960	148	1	p2	(TC)18	36	4	39
ColeIsotig12765	274	1	p2	(AG)12	24	159	182
ColeIsotig12765	274	2	p2	(GA)13	26	246	271
ColeIsotig149	1077	1	p2	(AG)6	12	164	175
ColeIsotig5039	1152	1	p3	(GAT)6	18	192	209
ColeIsotig8997	603	1	p3	(GAA)7	21	245	265
ColeIsotig417	1729	1	p2	(GA)6	12	1677	1688
ColeIsotig5522	998	1	p6	(TCTTCA)5	30	274	303
ColeIsotig10113	525	1	p2	(AT)6	12	502	513
ColeIsotig620	1288	1	p3	(AAT)5	15	422	436
ColeIsotig11181	487	1	p3	(CAA)5	15	287	301
ColeIsotig5480	1004	1	p2	(CT)6	12	81	92
ColeIsotig5934	911	1	p2	(CT)10	20	636	655
ColeIsotig7895	684	1	p2	(TC)6	12	642	653
ColeIsotig6248	857	1	p2	(CT)6	12	116	127
ColeIsotig4590	1493	1	p3	(AGA)6	18	579	596
ColeIsotig10401	531	1	p2	(GA)7	14	12	25
ColeIsotig10401	531	2	p4	(TCAA)6	24	84	107
ColeIsotig10401	531	3	p3	(CTT)9	27	320	346
ColeIsotig11846	442	1	p2	(CT)7	14	139	152
ColeIsotig1965	919	1	p2	(TC)14	28	6	33
ColeIsotig8607	631	1	p3	(ACC)6	18	67	84
ColeIsotig8607	631	2	p2	(TC)6	12	359	370
ColeIsotig1168	513	1	p3	(TTA)5	15	450	464
ColeIsotig759	317	1	p3	(CGT)6	18	83	100
ColeIsotig759	317	2	p2	(TC)7	14	275	288
ColeIsotig3911	459	1	p2	(CT)8	16	87	102
ColeIsotig3911	459	2	p2	(CT)9	18	220	237
ColeIsotig9416	582	1	p2	(TC)11	22	224	245
ColeIsotig9416	582	2	p2	(AT)9	18	247	264
ColeIsotig9728	565	1	p2	(TA)8	16	244	259
ColeIsotig6867	774	1	p3	(CTT)8	24	378	401
ColeIsotig409	2780	1	p5	(AAACC)4	20	323	342
ColeIsotig8704	627	1	p2	(TC)13	26	602	627
ColeIsotig5297	1056	1	p3	(AGC)5	15	724	738
ColeIsotig6345	840	1	p2	(CT)11	22	8	29
ColeIsotig48	1370	1	p4	(GGAG)5	20	131	150
ColeIsotig4724	1338	1	p2	(AG)10	20	22	41
ColeIsotig4724	1338	2	p3	(GTA)5	15	1208	1222
ColeIsotig4724	1338	3	p3	(AGT)5	15	1233	1247
ColeIsotig6132	875	1	p2	(TC)13	26	1	26
ColeIsotig1217	652	1	c	(TC)11(TA)9	40	451	490
ColeIsotig5538	992	1	p3	(TTC)5	15	403	417
ColeIsotig5538	992	2	p2	(CT)14	28	920	947
ColeIsotig11877	439	1	p3	(TTC)6	18	379	396
ColeIsotig8838	617	1	p6	(CACTTC)4	24	577	600
ColeIsotig8663	628	1	p2	(AT)8	16	326	341
ColeIsotig12308	391	1	p2	(TC)6	12	335	346
ColeIsotig10162	541	1	p2	(CT)10	20	89	108
ColeIsotig10162	541	2	p2	(TC)6	12	361	372
ColeIsotig6436	825	1	p2	(AT)11	22	784	805
ColeIsotig4920	1201	1	p2	(TA)6	12	221	232
ColeIsotig4920	1201	2	p3	(TCT)11	33	1162	1194
ColeIsotig2044	967	1	p2	(CT)6	12	28	39
ColeIsotig8230	651	1	p5	(AATGT)4	20	227	246
ColeIsotig8230	651	2	p3	(TAT)6	18	469	486
ColeIsotig8230	651	3	p2	(GA)7	14	638	651
ColeIsotig2111	820	1	p2	(AG)10	20	2	21
ColeIsotig12361	381	1	p2	(AG)9	18	72	89
ColeIsotig2449	786	1	p3	(GAT)10	30	116	145
ColeIsotig2449	786	2	p2	(CT)16	32	751	782
ColeIsotig6929	774	1	p3	(CTT)10	30	469	498
ColeIsotig7025	761	1	p2	(TA)8	16	66	81
ColeIsotig7191	745	1	p2	(TC)7	14	1	14
ColeIsotig6418	835	1	p3	(GCA)7	21	384	404
ColeIsotig8010	677	1	p3	(TCT)5	15	14	28
ColeIsotig8010	677	2	p2	(AG)9	18	76	93
ColeIsotig5551	989	1	p3	(ATA)5	15	14	28
ColeIsotig5291	1059	1	p3	(TGG)5	15	142	156
ColeIsotig12538	344	1	p2	(AG)6	12	1	12
ColeIsotig12538	344	2	p3	(TCC)5	15	274	288
ColeIsotig12538	344	3	p3	(CAA)6	18	294	311
ColeIsotig419	889	1	p2	(AG)9	18	791	808
ColeIsotig6154	872	1	p2	(TG)7	14	483	496
ColeIsotig6684	795	1	p2	(TC)13	26	764	789
ColeIsotig1399	586	1	p2	(CT)8	16	427	442
ColeIsotig11856	442	1	p3	(CTC)6	18	411	428
ColeIsotig2763	752	1	p2	(AG)6	12	564	575
ColeIsotig1101	438	1	p2	(TG)16	32	393	424
ColeIsotig7976	677	1	p3	(TCT)6	18	143	160
ColeIsotig3105	610	1	p2	(AG)7	14	22	35
ColeIsotig3105	610	2	p6	(AGCAAG)4	24	62	85
ColeIsotig12155	411	1	p2	(TA)7	14	382	395
ColeIsotig6005	894	1	p3	(GTT)8	24	824	847
ColeIsotig6898	775	1	p2	(GA)8	16	5	20
ColeIsotig12227	399	1	c	(CA)8(TA)6	28	71	98
ColeIsotig12322	390	1	p2	(CT)6	12	332	343
ColeIsotig1115	541	1	p6	(CACTTC)4	24	197	220
ColeIsotig9810	546	1	p3	(TTA)5	15	181	195
ColeIsotig5228	1076	1	p2	(AG)7	14	16	29
ColeIsotig151	572	1	p2	(AG)6	12	163	174
ColeIsotig5991	896	1	p3	(TCA)5	15	745	759
ColeIsotig5035	1152	1	p2	(CT)12	24	1	24
ColeIsotig7085	749	1	p3	(AGA)9	27	10	36
ColeIsotig2131	907	1	p3	(ATG)5	15	185	199
ColeIsotig8317	650	1	p3	(ATT)5	15	316	330
ColeIsotig8317	650	2	p3	(GTG)6	18	520	537
ColeIsotig2296	848	1	p2	(CT)13	26	769	794
ColeIsotig7296	734	1	p4	(GAAA)5	20	503	522
ColeIsotig1723	1192	1	p3	(GAG)7	21	1123	1143
ColeIsotig8618	633	1	p2	(TC)10	20	613	632
ColeIsotig10687	516	1	c	(CGT)5(TGT)8	39	247	285
ColeIsotig3240	556	1	p2	(TC)6	12	413	424
ColeIsotig3106	586	1	p2	(AG)7	14	22	35
ColeIsotig3106	586	2	p6	(AGCAAG)4	24	62	85
ColeIsotig8764	621	1	p5	(TTCTT)4	20	452	471
ColeIsotig10556	521	1	p2	(AT)11	22	499	520
ColeIsotig4147	386	1	p2	(CT)11	22	364	385
ColeIsotig533	1903	1	p2	(TA)7	14	1571	1584
ColeIsotig533	1903	2	p2	(TC)15	30	1797	1826
ColeIsotig6737	793	1	p3	(AGC)6	18	396	413
ColeIsotig6238	857	1	p2	(TG)10	20	582	601
ColeIsotig12262	393	1	p2	(AG)6	12	306	317
ColeIsotig4146	308	1	p3	(AAT)5	15	191	205
ColeIsotig1420	461	1	p2	(TC)10	20	439	458
ColeIsotig3054	445	1	p2	(AC)6	12	24	35
ColeIsotig3054	445	2	p2	(TC)10	20	425	444
ColeIsotig9934	552	1	p2	(TC)14	28	524	551
ColeIsotig12360	390	1	p6	(CCACCG)4	24	289	312
ColeIsotig12360	390	2	p2	(GA)8	16	372	387
ColeIsotig6398	833	1	p6	(TTTGTT)4	24	592	615
ColeIsotig10374	530	1	p3	(TTA)6	18	503	520
ColeIsotig3838	606	1	p2	(TC)7	14	135	148
ColeIsotig3838	606	2	p2	(GT)10	20	536	555
ColeIsotig1334	1083	1	p2	(CA)6	12	1001	1012
ColeIsotig3068	534	1	p3	(CAC)6	18	282	299
ColeIsotig10835	501	1	p2	(CT)6	12	445	456
ColeIsotig5966	897	1	p2	(GA)6	12	42	53
ColeIsotig78	909	1	p2	(GA)6	12	771	782
ColeIsotig5744	944	1	p3	(CAC)5	15	103	117
ColeIsotig5175	1094	1	p2	(TA)6	12	881	892
ColeIsotig3986	362	1	p2	(AG)9	18	1	18
ColeIsotig12358	384	1	p2	(CT)11	22	362	383
ColeIsotig12030	429	1	p3	(AAG)6	18	411	428
ColeIsotig4456	2053	1	p3	(TAT)6	18	2029	2046
ColeIsotig3590	468	1	p3	(CTT)6	18	440	457
ColeIsotig7749	695	1	p3	(TGG)5	15	274	288
ColeIsotig7749	695	2	p2	(AT)11	22	456	477
ColeIsotig7298	731	1	p2	(AC)8	16	405	420
ColeIsotig2052	828	1	p2	(TC)9	18	800	817
ColeIsotig5384	1028	1	p3	(GAA)5	15	44	58
ColeIsotig3144	440	1	p5	(TATAT)4	20	332	351
ColeIsotig3252	590	1	p3	(ATA)18	54	1	54
ColeIsotig3252	590	2	p2	(GA)10	20	381	400
ColeIsotig2455	761	1	p2	(TA)7	14	228	241
ColeIsotig12696	296	1	p2	(GA)7	14	139	152
ColeIsotig4482	1821	1	c	(AAC)5(AAT)16	63	401	463
ColeIsotig6802	786	1	c	(TGG)7(TGC)5	36	457	492
ColeIsotig4997	1165	1	p2	(AG)9	18	1117	1134
ColeIsotig11868	440	1	p2	(AG)9	18	353	370
ColeIsotig701	262	1	p2	(TC)11	22	121	142
ColeIsotig701	262	2	p2	(CT)6	12	250	261
ColeIsotig6937	772	1	p2	(CT)16	32	1	32
ColeIsotig4691	1367	1	p2	(GA)13	26	1276	1301
ColeIsotig12943	161	1	p2	(CT)8	16	73	88
ColeIsotig10695	517	1	p2	(AG)12	24	494	517
ColeIsotig1751	1201	1	p2	(AG)11	22	1	22
ColeIsotig181	720	1	p2	(GA)13	26	12	37
ColeIsotig861	2176	1	p2	(AT)10	20	1990	2009
ColeIsotig8182	660	1	p2	(GA)8	16	582	597
ColeIsotig12004	427	1	p3	(TGG)6	18	21	38
ColeIsotig3381	558	1	p3	(GAT)5	15	475	489
ColeIsotig3981	485	1	p2	(GA)7	14	1	14
ColeIsotig3981	485	2	p3	(TTA)5	15	327	341
ColeIsotig9012	605	1	p5	(TTGTG)5	25	434	458
ColeIsotig6764	790	1	p2	(GA)8	16	696	711
ColeIsotig5037	1154	1	p2	(GA)6	12	349	360
ColeIsotig5110	1120	1	p2	(AG)7	14	1018	1031
ColeIsotig7244	739	1	p3	(CTT)5	15	89	103
ColeIsotig7891	686	1	p5	(TCCAT)5	25	108	132
ColeIsotig8450	635	1	p2	(AG)16	32	487	518
ColeIsotig4577	1512	1	p2	(CT)11	22	1454	1475
ColeIsotig12969	129	1	p2	(AG)13	26	103	128
ColeIsotig1863	965	1	p3	(TCC)7	21	481	501
ColeIsotig1863	965	2	p3	(TCG)6	18	727	744
ColeIsotig1863	965	3	p5	(TCTTT)4	20	929	948
ColeIsotig1156	625	1	p2	(TA)7	14	24	37
ColeIsotig1156	625	2	p2	(AG)12	24	602	625
ColeIsotig4457	2053	1	p2	(AG)17	34	2001	2034
ColeIsotig1375	763	1	p2	(AG)12	24	421	444
ColeIsotig1375	763	2	p2	(AT)7	14	545	558
ColeIsotig6500	817	1	p2	(AG)7	14	32	45
ColeIsotig2153	848	1	p3	(CAG)8	24	749	772
ColeIsotig5276	1061	1	p2	(TC)9	18	987	1004
ColeIsotig12939	163	1	p2	(GA)10	20	23	42
ColeIsotig12939	163	2	p2	(AG)11	22	107	128
ColeIsotig7311	733	1	p3	(ATA)5	15	109	123
ColeIsotig7311	733	2	p2	(AG)6	12	690	701
ColeIsotig7311	733	3	p2	(AG)6	12	718	729
ColeIsotig1652	805	1	p2	(TC)9	18	15	32
ColeIsotig9049	605	1	p2	(AT)9	18	587	604
ColeIsotig7875	686	1	p2	(CT)15	30	656	685
ColeIsotig7080	754	1	p2	(AG)14	28	1	28
ColeIsotig12830	242	1	p2	(TC)10	20	151	170
ColeIsotig3722	463	1	p3	(ATC)7	21	279	299
ColeIsotig3722	463	2	p3	(TCG)6	18	358	375
ColeIsotig3912	427	1	p2	(CT)8	16	87	102
ColeIsotig3912	427	2	p2	(CT)9	18	220	237
ColeIsotig82	738	1	p2	(AT)7	14	237	250
ColeIsotig1824	1050	1	p3	(AGC)6	18	669	686
ColeIsotig2454	725	1	p5	(AAAAT)4	20	594	613
ColeIsotig4845	1250	1	p2	(CT)12	24	1	24
ColeIsotig7478	717	1	p2	(CT)7	14	559	572
ColeIsotig9550	574	1	p4	(CAAA)5	20	31	50
ColeIsotig1019	642	1	p5	(ACACA)4	20	240	259
ColeIsotig1019	642	2	p2	(CT)6	12	592	603
ColeIsotig7792	694	1	p2	(CT)10	20	648	667
ColeIsotig12554	338	1	p3	(TTA)8	24	92	115
ColeIsotig1831	970	1	p6	(TTTTGT)4	24	857	880
ColeIsotig8126	666	1	p4	(GTTT)5	20	576	595
ColeIsotig7261	737	1	p2	(CT)10	20	678	697
ColeIsotig430	782	1	p2	(GA)6	12	562	573
ColeIsotig642	644	1	p3	(TTC)9	27	230	256
ColeIsotig9822	559	1	p2	(TC)8	16	506	521
ColeIsotig4540	1585	1	p2	(AG)13	26	90	115
ColeIsotig9034	600	1	p2	(CT)8	16	562	577
ColeIsotig2515	747	1	p3	(TTC)5	15	721	735
ColeIsotig6325	845	1	p2	(CT)8	16	475	490
ColeIsotig1498	1592	1	p3	(TGA)7	21	1472	1492
ColeIsotig8760	622	1	p3	(ACA)8	24	474	497
ColeIsotig2500	769	1	p2	(AG)6	12	55	66
ColeIsotig8566	628	1	p2	(AT)9	18	333	350
ColeIsotig296	1575	1	p6	(TTAGGT)4	24	952	975
ColeIsotig12230	400	1	p4	(TTTA)5	20	81	100
ColeIsotig12230	400	2	p5	(TAAAA)4	20	249	268
ColeIsotig5755	938	1	c	(AG)9(AC)8	34	293	326
ColeIsotig5165	1098	1	p2	(GA)6	12	962	973
ColeIsotig1787	983	1	p3	(ATC)6	18	278	295
ColeIsotig2161	885	1	p2	(GA)12	24	6	29
ColeIsotig6762	791	1	p2	(TC)8	16	757	772
ColeIsotig539	387	1	p2	(AT)8	16	301	316
ColeIsotig6084	882	1	p2	(TC)11	22	792	813
ColeIsotig11408	476	1	p5	(ATGAA)4	20	434	453
ColeIsotig12208	402	1	p2	(AG)10	20	141	160
ColeIsotig11804	447	1	p2	(TA)6	12	1	12
ColeIsotig1952	1082	1	p2	(GA)9	18	82	99
ColeIsotig1952	1082	2	p2	(GA)6	12	176	187
ColeIsotig12767	279	1	p2	(TA)7	14	8	21
ColeIsotig12767	279	2	p2	(AG)9	18	30	47
ColeIsotig5834	928	1	p3	(CTT)7	21	18	38
ColeIsotig5834	928	2	p3	(TAT)5	15	53	67
ColeIsotig8307	650	1	p2	(AG)15	30	32	61
ColeIsotig7655	707	1	p3	(CAG)5	15	149	163
ColeIsotig7655	707	2	p3	(CTC)6	18	261	278
ColeIsotig3398	793	1	p2	(GA)9	18	750	767
ColeIsotig12782	276	1	p3	(TGA)6	18	2	19
ColeIsotig12511	348	1	p2	(CT)13	26	198	223
ColeIsotig11240	479	1	p3	(ATA)6	18	227	244
ColeIsotig2933	685	1	p2	(TC)8	16	670	685
ColeIsotig2450	734	1	p2	(CT)16	32	699	730
ColeIsotig3679	295	1	p2	(TC)6	12	283	294
ColeIsotig4093	379	1	p3	(ATT)5	15	287	301
ColeIsotig3850	456	1	c	(ATAC)5(AT)6	32	74	105
ColeIsotig53	793	1	p3	(CAC)5	15	116	130
ColeIsotig5514	991	1	p2	(AG)6	12	26	37
ColeIsotig1974	948	1	p2	(AG)6	12	373	384
ColeIsotig629	1012	1	p2	(AT)6	12	230	241
ColeIsotig299	1397	1	p2	(GA)8	16	25	40
ColeIsotig299	1397	2	p6	(AGTGTG)4	24	1242	1265
ColeIsotig7628	708	1	p2	(TC)7	14	658	671
ColeIsotig11102	493	1	p2	(AG)8	16	93	108
ColeIsotig12791	266	1	p2	(TG)7	14	215	228
ColeIsotig10448	526	1	p2	(TG)10	20	507	526
ColeIsotig11730	453	1	p3	(AAT)5	15	87	101
ColeIsotig1758	1005	1	p2	(AG)9	18	986	1003
ColeIsotig1459	2104	1	p3	(TTC)5	15	1795	1809
ColeIsotig1459	2104	2	p2	(GT)6	12	2025	2036
ColeIsotig2357	787	1	p2	(TC)9	18	768	785
ColeIsotig6492	822	1	p3	(TCA)5	15	356	370
ColeIsotig3607	517	1	p2	(CT)6	12	324	335
ColeIsotig12054	424	1	p3	(TGC)5	15	157	171
ColeIsotig5615	972	1	p3	(TCT)8	24	852	875
ColeIsotig10322	532	1	p2	(AC)10	20	206	225
ColeIsotig241	1969	1	p3	(CAC)5	15	966	980
ColeIsotig12273	394	1	p4	(TTTA)5	20	2	21
ColeIsotig7310	733	1	p3	(GTT)5	15	9	23
ColeIsotig3723	494	1	p2	(TC)12	24	466	489
ColeIsotig5597	976	1	p3	(CAC)5	15	942	956
ColeIsotig6951	767	1	p3	(TCT)6	18	461	478
ColeIsotig6092	878	1	p2	(TC)8	16	353	368
ColeIsotig12861	233	1	p2	(AG)6	12	22	33
ColeIsotig3422	642	1	p3	(TCT)5	15	104	118
ColeIsotig6943	769	1	p2	(AT)6	12	17	28
ColeIsotig3971	622	1	p2	(GA)12	24	562	585
ColeIsotig3802	474	1	p2	(GA)7	14	4	17
ColeIsotig2045	905	1	p2	(CT)6	12	28	39
ColeIsotig9220	593	1	p2	(AG)6	12	28	39
ColeIsotig7058	757	1	p3	(ATT)5	15	632	646
ColeIsotig5656	963	1	p2	(AT)8	16	938	953
ColeIsotig6201	863	1	p2	(AG)12	24	839	862
ColeIsotig2521	1061	1	p2	(AG)8	16	69	84
ColeIsotig5148	1105	1	p2	(CA)19	38	132	169
ColeIsotig5986	890	1	p2	(CT)8	16	230	245
ColeIsotig11513	463	1	p2	(TC)6	12	339	350
ColeIsotig11513	463	2	p2	(CT)8	16	409	424
ColeIsotig4128	367	1	p2	(CT)8	16	309	324
ColeIsotig1170	293	1	p3	(TTA)5	15	230	244
ColeIsotig1089	709	1	p2	(AG)12	24	48	71
ColeIsotig1089	709	2	p2	(TC)6	12	359	370
ColeIsotig8728	626	1	p2	(AG)8	16	90	105
ColeIsotig421	1256	1	p2	(CA)7	14	1158	1171
ColeIsotig421	1256	2	p2	(CT)11	22	1178	1199
ColeIsotig3568	461	1	p2	(TA)6	12	182	193
ColeIsotig1437	696	1	p3	(ACA)5	15	166	180
ColeIsotig5053	1146	1	p2	(GA)6	12	889	900
ColeIsotig5390	1028	1	p2	(AG)11	22	69	90
ColeIsotig2002	986	1	p4	(TTTG)6	24	71	94
ColeIsotig2002	986	2	p4	(CTTC)5	20	967	986
ColeIsotig8548	634	1	p3	(AGA)6	18	2	19
ColeIsotig8548	634	2	p3	(TGA)5	15	23	37
ColeIsotig8548	634	3	p5	(TATTT)4	20	419	438
ColeIsotig12892	202	1	p3	(CTT)6	18	170	187
ColeIsotig12400	376	1	p3	(CAT)5	15	291	305
ColeIsotig3849	457	1	c	(ATAC)5(AT)6	32	74	105
ColeIsotig12117	415	1	p3	(TTA)5	15	401	415
ColeIsotig1859	1161	1	p2	(AT)6	12	944	955
ColeIsotig10493	521	1	p2	(AG)14	28	385	412
ColeIsotig465	571	1	p4	(TAAA)6	24	7	30
ColeIsotig9239	589	1	p3	(GAA)5	15	287	301
ColeIsotig1428	442	1	p3	(TTG)8	24	348	371
ColeIsotig1757	1272	1	p2	(AG)9	18	1253	1270
ColeIsotig5141	1110	1	p3	(CGG)5	15	57	71
ColeIsotig413	472	1	p5	(AAACC)4	20	278	297
ColeIsotig11814	446	1	p6	(CTCTCC)4	24	406	429
ColeIsotig5640	963	1	p5	(AAGAA)4	20	97	116
ColeIsotig11333	479	1	p2	(AG)13	26	449	474
ColeIsotig1637	1266	1	p3	(GAA)5	15	1	15
ColeIsotig1361	889	1	p3	(TGG)5	15	787	801
ColeIsotig8251	653	1	p6	(GCCATC)4	24	570	593
ColeIsotig1155	660	1	p2	(TA)7	14	24	37
ColeIsotig1155	660	2	p2	(AG)12	24	637	660
ColeIsotig5800	933	1	p3	(TTC)5	15	888	902
ColeIsotig6956	770	1	p3	(ACT)5	15	222	236
ColeIsotig6301	847	1	p2	(AT)8	16	59	74
ColeIsotig5045	1141	1	p3	(AAC)5	15	161	175
ColeIsotig3573	567	1	p2	(TG)6	12	301	312
ColeIsotig11951	432	1	p2	(GA)6	12	388	399
ColeIsotig11951	432	2	p2	(GA)7	14	402	415
ColeIsotig5772	937	1	p2	(AG)6	12	90	101
ColeIsotig8864	615	1	p3	(TCT)7	21	548	568
ColeIsotig8864	615	2	p2	(CT)7	14	575	588
ColeIsotig4962	1184	1	p2	(GA)6	12	2	13
ColeIsotig3485	651	1	p4	(AAAT)5	20	616	635
ColeIsotig5575	983	1	p2	(GA)6	12	938	949
ColeIsotig1862	1128	1	p3	(TCC)7	21	481	501
ColeIsotig1862	1128	2	p3	(TCG)6	18	727	744
ColeIsotig8348	650	1	p2	(CT)7	14	550	563
ColeIsotig12695	297	1	p2	(TC)7	14	105	118
ColeIsotig2975	713	1	p2	(AG)7	14	257	270
ColeIsotig8070	669	1	p3	(GGT)10	30	337	366
ColeIsotig2539	897	1	p2	(CT)12	24	491	514
ColeIsotig1346	1952	1	p3	(AGG)5	15	1587	1601
ColeIsotig3819	367	1	p3	(CAG)5	15	33	47
ColeIsotig9237	590	1	p3	(GTA)5	15	108	122
ColeIsotig9237	590	2	p2	(TC)6	12	292	303
ColeIsotig8734	626	1	p4	(TTTC)5	20	438	457
ColeIsotig5471	1002	1	p3	(GAA)5	15	750	764
ColeIsotig6058	887	1	p3	(CAT)5	15	70	84
ColeIsotig6058	887	2	p3	(TTC)5	15	761	775
ColeIsotig10650	516	1	p2	(TA)8	16	500	515
ColeIsotig8013	673	1	p2	(CT)7	14	129	142
ColeIsotig6457	824	1	p2	(TC)11	22	759	780
ColeIsotig11420	475	1	p3	(TAA)6	18	279	296
ColeIsotig3384	657	1	p6	(CCCTAT)5	30	70	99
ColeIsotig12828	245	1	p2	(GA)8	16	191	206
ColeIsotig6321	845	1	c	(TTG)6(TCG)5	33	744	776
ColeIsotig3436	560	1	p2	(TC)11	22	432	453
ColeIsotig12539	340	1	p6	(GGAGAT)5	30	275	304
ColeIsotig3492	457	1	p2	(AT)6	12	409	420
ColeIsotig3492	457	2	p2	(AC)6	12	446	457
ColeIsotig10006	548	1	p3	(CTT)6	18	460	477
ColeIsotig1477	1804	1	p2	(TC)7	14	1790	1803
ColeIsotig6324	846	1	p2	(TC)8	16	657	672
ColeIsotig7764	696	1	p6	(AGCAAG)9	54	262	315
ColeIsotig9079	601	1	p6	(CACCTC)4	24	578	601
ColeIsotig10715	513	1	p3	(GAC)5	15	355	369
ColeIsotig10715	513	2	p2	(TC)7	14	431	444
ColeIsotig10715	513	3	p2	(CT)6	12	502	513
ColeIsotig5498	999	1	p2	(AG)6	12	3	14
ColeIsotig5498	999	2	p2	(GA)9	18	18	35
ColeIsotig5498	999	3	p3	(CTC)5	15	929	943
ColeIsotig5930	910	1	p2	(AG)6	12	11	22
ColeIsotig11434	472	1	p2	(AT)7	14	397	410
ColeIsotig8772	619	1	p3	(TCT)5	15	523	537
ColeIsotig12282	385	1	p2	(GT)6	12	130	141
ColeIsotig301	790	1	p2	(CT)7	14	759	772
ColeIsotig6581	806	1	p2	(AC)6	12	130	141
ColeIsotig2374	248	1	p2	(AT)6	12	143	154
ColeIsotig739	618	1	p2	(TC)10	20	1	20
ColeIsotig5042	1150	1	p2	(AT)9	18	746	763
ColeIsotig5042	1150	2	p3	(TTA)9	27	786	812
ColeIsotig2154	1196	1	p2	(AT)9	18	752	769
ColeIsotig8327	650	1	p2	(AC)10	20	414	433
ColeIsotig7644	705	1	p2	(GA)6	12	64	75
ColeIsotig1616	1564	1	p2	(GA)12	24	2	25
ColeIsotig9415	583	1	p2	(CT)6	12	324	335
ColeIsotig4549	1567	1	p2	(AT)10	20	1445	1464
ColeIsotig3289	526	1	p2	(AG)11	22	196	217
ColeIsotig2196	1052	1	p4	(TTTA)5	20	179	198
ColeIsotig1800	1068	1	p2	(TC)7	14	1054	1067
ColeIsotig3502	290	1	p2	(TC)13	26	232	257
ColeIsotig12540	343	1	p5	(TTTTG)4	20	253	272
ColeIsotig3420	546	1	p4	(AATA)7	28	481	508
ColeIsotig2020	1175	1	p2	(AC)6	12	171	182
ColeIsotig6907	775	1	p3	(AAC)5	15	286	300
ColeIsotig4979	1164	1	p3	(AAT)5	15	341	355
ColeIsotig4188	385	1	p4	(TTAT)6	24	160	183
ColeIsotig8676	627	1	p2	(TC)11	22	584	605
ColeIsotig5623	968	1	p2	(AT)6	12	867	878
ColeIsotig5120	1114	1	p2	(TG)11	22	963	984
ColeIsotig1949	990	1	p2	(TC)7	14	946	959
ColeIsotig9778	559	1	p3	(CAG)5	15	80	94
ColeIsotig11049	494	1	p2	(CT)7	14	1	14
ColeIsotig384	1312	1	p2	(AT)6	12	2	13
ColeIsotig7345	728	1	p2	(AT)9	18	224	241
ColeIsotig6428	832	1	p2	(TC)12	24	761	784
ColeIsotig7712	700	1	p2	(TA)8	16	494	509
ColeIsotig7329	732	1	p2	(AG)6	12	494	505
ColeIsotig7329	732	2	p2	(GA)7	14	671	684
ColeIsotig7423	725	1	p2	(TC)13	26	652	677
ColeIsotig275	1443	1	p2	(TC)6	12	130	141
ColeIsotig6613	807	1	p3	(GAA)5	15	733	747
ColeIsotig3116	549	1	p2	(TC)12	24	525	548
ColeIsotig6186	863	1	p3	(TTA)6	18	504	521
ColeIsotig11728	451	1	p3	(CTT)5	15	432	446
ColeIsotig1327	1131	1	p3	(ACA)8	24	1095	1118
ColeIsotig5328	1041	1	p2	(CT)7	14	498	511
ColeIsotig3123	367	1	p3	(TTG)10	30	271	300
ColeIsotig3018	619	1	p3	(ATC)13	39	133	171
ColeIsotig6252	852	1	p3	(CTC)5	15	134	148
ColeIsotig2513	762	1	p2	(CT)12	24	633	656
ColeIsotig2145	897	1	p5	(AAAAT)4	20	52	71
ColeIsotig1171	391	1	p2	(AT)7	14	110	123
ColeIsotig1171	391	2	p2	(CT)12	24	367	390
ColeIsotig7963	678	1	p2	(GA)7	14	455	468
ColeIsotig9841	556	1	p4	(CAAA)5	20	36	55
ColeIsotig12749	279	1	p2	(AG)6	12	115	126
ColeIsotig12749	279	2	p2	(GA)6	12	268	279
ColeIsotig1508	1664	1	p2	(TA)8	16	1508	1523
ColeIsotig7024	760	1	p2	(GA)9	18	659	676
ColeIsotig2936	595	1	p2	(GT)6	12	158	169
ColeIsotig2936	595	2	p2	(AG)11	22	393	414
ColeIsotig11575	463	1	p2	(TC)11	22	441	462
ColeIsotig2693	746	1	p3	(TAA)5	15	407	421
ColeIsotig4141	466	1	p3	(GTG)5	15	377	391
ColeIsotig2146	862	1	p5	(AAAAT)4	20	52	71
ColeIsotig10888	504	1	p3	(TAA)6	18	15	32
ColeIsotig10888	504	2	p2	(AG)7	14	482	495
ColeIsotig9574	574	1	p3	(GGT)5	15	220	234
ColeIsotig992	790	1	p6	(AACCCT)4	24	60	83
ColeContig6	980	1	p2	(AG)7	14	791	804
ColeIsotig3724	463	1	p2	(TC)12	24	435	458
ColeIsotig1673	1076	1	p2	(TC)7	14	783	796
ColeIsotig5765	938	1	p6	(CCTCCA)6	36	567	602
ColeIsotig1620	1260	1	p2	(CT)6	12	35	46
ColeIsotig1620	1260	2	p3	(GAT)5	15	719	733
ColeIsotig9929	554	1	p2	(AT)6	12	289	300
ColeIsotig5247	1070	1	p2	(AT)10	20	125	144
ColeIsotig11904	434	1	p3	(CTT)11	33	402	434
ColeIsotig2677	616	1	p2	(AG)14	28	183	210
ColeIsotig4458	2031	1	p3	(GGA)5	15	843	857
ColeIsotig6486	822	1	p2	(TC)9	18	705	722
ColeIsotig12205	407	1	p3	(TTC)5	15	288	302
ColeIsotig11561	465	1	p2	(CT)13	26	228	253
ColeIsotig12829	244	1	c	(GT)14(GA)10	48	47	94
ColeIsotig4163	386	1	p3	(ATC)11	33	186	218
ColeIsotig7770	696	1	p3	(GCC)5	15	476	490
ColeIsotig8545	638	1	p5	(GAGAG)5	25	371	395
ColeIsotig8946	608	1	p3	(TGA)5	15	275	289
ColeIsotig8946	608	2	p5	(TGCTT)4	20	368	387
ColeIsotig8946	608	3	p4	(GGCA)5	20	512	531
ColeIsotig5928	911	1	p5	(CTCAC)5	25	36	60
ColeIsotig4642	1422	1	p2	(TC)9	18	1363	1380
ColeIsotig876	1238	1	p3	(GCG)5	15	817	831
ColeIsotig12158	406	1	p2	(GA)6	12	378	389
ColeIsotig1931	1122	1	p3	(CAC)8	24	204	227
ColeIsotig5950	906	1	p3	(AGC)7	21	581	601
ColeIsotig1200	1072	1	p2	(CT)12	24	1	24
ColeIsotig1200	1072	2	p3	(CCT)5	15	171	185
ColeIsotig1200	1072	3	p2	(CT)7	14	756	769
ColeIsotig1476	1954	1	p2	(TC)7	14	1940	1953
ColeIsotig12290	395	1	p2	(AG)6	12	329	340
ColeIsotig5401	1024	1	p2	(TC)15	30	1	30
ColeIsotig5963	902	1	p2	(AG)9	18	35	52
ColeIsotig729	594	1	p2	(TC)8	16	578	593
ColeIsotig9938	553	1	c	(TC)9(AC)7	32	292	323
ColeIsotig5109	1124	1	p3	(GAA)5	15	808	822
ColeIsotig6302	851	1	p2	(TC)14	28	22	49
ColeIsotig4300	355	1	p2	(TC)8	16	128	143
ColeIsotig159	778	1	p2	(AG)6	12	410	421
ColeIsotig5237	1073	1	p2	(CT)6	12	912	923
ColeIsotig5237	1073	2	p2	(TC)14	28	934	961
ColeIsotig7649	703	1	p3	(TAA)7	21	3	23
ColeIsotig132	1012	1	p2	(GA)7	14	716	729
ColeIsotig6958	768	1	p2	(GA)6	12	2	13
ColeIsotig4246	396	1	p5	(TGGAT)5	25	309	333
ColeIsotig7538	711	1	p3	(GCA)5	15	568	582
ColeIsotig624	1137	1	p2	(AG)14	28	11	38
ColeIsotig12907	186	1	p2	(AT)7	14	80	93
ColeIsotig12907	186	2	p2	(TG)9	18	117	134
ColeIsotig4944	1181	1	p2	(AG)13	26	98	123
ColeIsotig6892	779	1	p3	(TCT)13	39	678	716
ColeIsotig3731	522	1	p3	(TGC)6	18	454	471
ColeIsotig4142	303	1	p3	(GTG)5	15	216	230
ColeIsotig7092	749	1	p2	(AG)8	16	44	59
ColeIsotig127	1534	1	p2	(CT)8	16	1457	1472
ColeIsotig1653	1271	1	p6	(CCGATT)4	24	374	397
ColeIsotig753	560	1	p3	(TTA)5	15	393	407
ColeIsotig1018	774	1	p5	(ACACA)4	20	240	259
ColeIsotig5609	972	1	p2	(GA)6	12	919	930
ColeIsotig12744	285	1	c	(TAA)5(GAA)5	30	254	283
ColeIsotig7849	690	1	p2	(CT)16	32	1	32
ColeIsotig5398	1029	1	p3	(GGT)5	15	940	954
ColeIsotig5398	1029	2	p2	(TC)10	20	1009	1028
ColeIsotig8261	655	1	p3	(TCT)5	15	413	427
ColeIsotig2556	727	1	p3	(ACC)5	15	131	145
ColeIsotig11626	459	1	p2	(AG)10	20	227	246
ColeIsotig5909	914	1	p3	(TGA)5	15	59	73
ColeIsotig1587	1361	1	p2	(CT)12	24	37	60
ColeIsotig9360	584	1	p2	(GA)10	20	560	579
ColeIsotig5624	968	1	p2	(TC)7	14	915	928
ColeIsotig11109	491	1	p2	(AC)9	18	304	321
ColeIsotig2501	715	1	p2	(AG)6	12	55	66
ColeIsotig8665	629	1	p2	(TC)13	26	604	629
ColeIsotig5160	1098	1	p5	(AAAAT)4	20	31	50
ColeIsotig5160	1098	2	p2	(AG)6	12	94	105
ColeIsotig6091	878	1	p3	(TCT)5	15	733	747
ColeIsotig6091	878	2	c	(CT)6(CA)13	38	841	878
ColeIsotig8079	669	1	p3	(TGC)6	18	407	424
ColeIsotig7062	757	1	p3	(ATT)5	15	607	621
ColeIsotig10662	516	1	p2	(CT)7	14	470	483
ColeIsotig4453	2123	1	c*	(CAT)6(TC)7*	31	1163	1193
ColeIsotig9697	567	1	p3	(TGA)5	15	107	121
ColeIsotig932	980	1	p2	(GA)7	14	87	100
ColeIsotig932	980	2	p2	(AG)7	14	934	947
ColeIsotig7785	696	1	p3	(GAA)5	15	58	72
ColeIsotig7769	695	1	p2	(CT)6	12	6	17
ColeIsotig7769	695	2	p2	(AC)6	12	23	34
ColeIsotig1786	1243	1	p3	(ATC)6	18	538	555
ColeIsotig8832	618	1	p4	(TGAG)5	20	539	558
ColeIsotig7151	750	1	p2	(CT)6	12	720	731
ColeIsotig2439	800	1	p4	(ATTC)6	24	169	192
ColeIsotig193	785	1	p2	(AG)7	14	492	505
ColeIsotig193	785	2	p2	(GA)7	14	701	714
ColeIsotig2516	724	1	p3	(TTC)5	15	698	712
ColeIsotig9691	568	1	p2	(AG)6	12	534	545
ColeIsotig5113	1119	1	p2	(AG)7	14	1061	1074
ColeIsotig5113	1119	2	p2	(TC)7	14	1099	1112
ColeIsotig7756	698	1	p2	(TC)9	18	447	464
ColeIsotig6284	851	1	p3	(TTG)8	24	686	709
ColeIsotig12619	324	1	p2	(CT)7	14	293	306
ColeIsotig1545	1495	1	p3	(TGG)5	15	230	244
ColeIsotig239	1097	1	p5	(ACCGA)4	20	50	69
ColeIsotig1199	611	1	p3	(CAG)5	15	343	357
ColeIsotig2805	327	1	p2	(TA)7	14	297	310
ColeIsotig2004	979	1	p2	(AG)11	22	609	630
ColeIsotig11981	432	1	p2	(TC)7	14	365	378
ColeIsotig805	1566	1	p2	(CT)9	18	1479	1496
ColeIsotig692	574	1	p3	(CTT)6	18	322	339
ColeIsotig4051	372	1	p2	(CT)6	12	361	372
ColeIsotig1500	1595	1	p6	(TTTTTA)4	24	1455	1478
ColeIsotig391	996	1	p2	(TC)6	12	982	993
ColeIsotig253	2126	1	p2	(TC)6	12	50	61
ColeIsotig5305	1051	1	p2	(AT)6	12	774	785
ColeIsotig4843	1249	1	p2	(AG)6	12	1196	1207
ColeIsotig4440	2471	1	p6	(GAACCA)4	24	2077	2100
ColeIsotig4440	2471	2	p2	(TC)8	16	2411	2426
ColeIsotig803	1741	1	p2	(CT)6	12	1576	1587
ColeIsotig3089	675	1	p2	(TC)7	14	662	675
ColeIsotig2070	991	1	p2	(TA)6	12	148	159
ColeIsotig3840	469	1	p2	(AG)7	14	425	438
ColeIsotig12284	394	1	p3	(CAC)5	15	226	240
ColeIsotig412	517	1	p5	(AAACC)4	20	323	342
ColeIsotig1202	993	1	p6	(TCTTAA)4	24	69	92
ColeIsotig10532	522	1	p5	(TCCAA)5	25	120	144
ColeIsotig6614	805	1	p3	(ATG)5	15	687	701
ColeIsotig8417	641	1	p2	(GA)9	18	13	30
ColeIsotig1397	694	1	p2	(TG)6	12	133	144
ColeIsotig6989	766	1	p3	(TGG)5	15	567	581
ColeIsotig6989	766	2	p3	(ATG)7	21	730	750
ColeIsotig3925	608	1	p3	(TTA)10	30	298	327
ColeIsotig5815	930	1	p3	(TTG)5	15	563	577
ColeIsotig4399	287	1	p2	(AT)7	14	273	286
ColeIsotig3013	268	1	p2	(TA)11	22	86	107
ColeIsotig6250	857	1	p2	(TA)7	14	17	30
ColeIsotig3766	503	1	p2	(GA)9	18	35	52
ColeIsotig7190	745	1	p2	(GA)8	16	648	663
ColeIsotig11485	471	1	p2	(TA)6	12	173	184
ColeIsotig4499	1741	1	p2	(TC)7	14	54	67
ColeIsotig5659	955	1	p6	(CCCTAA)5	30	147	176
ColeIsotig5212	1079	1	p3	(ATG)5	15	593	607
ColeIsotig12831	242	1	p3	(AAG)5	15	144	158
ColeIsotig11291	483	1	p2	(CT)8	16	316	331
ColeIsotig4706	1351	1	p3	(CTC)5	15	466	480
ColeIsotig10138	543	1	p3	(CAA)6	18	130	147
ColeIsotig11066	488	1	p3	(TTC)5	15	141	155
ColeIsotig901	1108	1	p6	(TTTTTA)6	36	76	111
ColeIsotig10555	519	1	p5	(TTTTG)4	20	271	290
ColeIsotig8382	647	1	p2	(GA)11	22	18	39
ColeIsotig1602	1330	1	p3	(ATT)5	15	1198	1212
ColeIsotig4795	1287	1	p2	(AG)6	12	336	347
ColeIsotig9998	551	1	p2	(TC)9	18	506	523
ColeIsotig9261	589	1	p2	(AG)8	16	41	56
ColeIsotig2418	337	1	p6	(TTTTTA)4	24	185	208
ColeIsotig4674	1387	1	p5	(TTTTG)4	20	1191	1210
ColeIsotig5554	989	1	p3	(GTG)5	15	884	898
ColeIsotig5554	989	2	p2	(GA)22	44	946	989
ColeIsotig2395	344	1	p3	(GCG)5	15	206	220
ColeIsotig2575	674	1	p2	(CT)8	16	549	564
ColeIsotig6827	775	1	p2	(AG)13	26	8	33
ColeIsotig5734	946	1	p3	(CCA)6	18	780	797
ColeIsotig12387	378	1	p3	(AGA)5	15	120	134
ColeIsotig8278	653	1	p2	(AG)8	16	54	69
ColeIsotig2687	683	1	p2	(TC)9	18	1	18
ColeIsotig2687	683	2	p3	(GTT)5	15	481	495
ColeIsotig6116	878	1	p2	(GT)7	14	718	731
ColeIsotig4533	1612	1	p3	(CAC)7	21	1549	1569
ColeIsotig4533	1612	2	p2	(AG)9	18	1593	1610
ColeIsotig10954	499	1	p3	(CAA)6	18	2	19
ColeIsotig8792	620	1	p2	(AG)8	16	92	107
ColeIsotig10989	496	1	p3	(TGC)6	18	428	445
ColeIsotig6663	801	1	p3	(TCG)5	15	638	652
ColeIsotig6663	801	2	p3	(TCG)9	27	662	688
ColeIsotig7183	745	1	p2	(AT)6	12	9	20
ColeIsotig1908	1040	1	p3	(ATC)5	15	888	902
ColeIsotig1033	833	1	p2	(GA)7	14	536	549
ColeIsotig3732	432	1	p3	(CTT)5	15	304	318
ColeIsotig7734	700	1	p2	(CT)7	14	263	276
ColeIsotig11830	443	1	p2	(GA)8	16	3	18
ColeIsotig7758	698	1	p2	(AG)12	24	1	24
ColeIsotig9883	557	1	p2	(CT)6	12	545	556
ColeIsotig4747	1318	1	p3	(AAC)5	15	1066	1080
ColeIsotig1993	1058	1	p2	(AG)6	12	109	120
ColeIsotig8387	643	1	p5	(TGTTT)5	25	578	602
ColeIsotig1382	739	1	p2	(GA)9	18	698	715
ColeIsotig7872	687	1	p5	(ATATA)4	20	495	514
ColeIsotig7872	687	2	p2	(GT)6	12	640	651
ColeIsotig200	796	1	p2	(TC)17	34	762	795
ColeIsotig7571	714	1	p2	(CT)6	12	15	26
ColeIsotig5677	959	1	p2	(CT)6	12	913	924
ColeIsotig2841	733	1	p6	(TGAGGC)4	24	531	554
ColeIsotig8217	658	1	p3	(ATG)7	21	158	178
ColeIsotig10677	517	1	p5	(TTTCT)4	20	330	349
ColeIsotig9772	561	1	p2	(CT)7	14	1	14
ColeIsotig5313	1048	1	p6	(TTGTTT)4	24	948	971
ColeIsotig5794	934	1	p2	(AG)7	14	872	885
ColeIsotig4189	359	1	p4	(TTAT)6	24	160	183
ColeIsotig2656	701	1	p3	(CCA)5	15	614	628
ColeIsotig1830	1171	1	p6	(TTTTGT)4	24	857	880
ColeIsotig12645	316	1	p3	(GAT)5	15	79	93
ColeIsotig5149	1105	1	p2	(TG)7	14	19	32
ColeIsotig7099	747	1	p3	(TGA)6	18	364	381
ColeIsotig2444	470	1	p3	(GAA)9	27	424	450
ColeIsotig278	1563	1	p2	(CT)12	24	1	24
ColeIsotig278	1563	2	p2	(TC)10	20	1350	1369
ColeIsotig8497	638	1	p2	(TC)6	12	569	580
ColeIsotig11876	439	1	p5	(ATTTT)4	20	189	208
ColeIsotig7137	748	1	p2	(AG)9	18	1	18
ColeIsotig1324	1182	1	c	(TC)8(TA)6	28	1107	1134
ColeIsotig2416	744	1	p2	(CT)8	16	607	622
ColeIsotig1783	1127	1	p3	(GAA)5	15	59	73
ColeIsotig4663	1401	1	p3	(GCT)5	15	102	116
ColeIsotig1891	917	1	p2	(TA)6	12	869	880
ColeIsotig1090	516	1	p2	(AG)12	24	48	71
ColeIsotig3074	553	1	p2	(CT)6	12	419	430
ColeIsotig9556	572	1	p2	(AT)9	18	307	324
ColeIsotig2498	752	1	p3	(CTG)7	21	170	190
ColeIsotig10856	506	1	p3	(ATG)6	18	88	105
ColeIsotig10856	506	2	p3	(CTT)6	18	206	223
ColeIsotig2355	774	1	p2	(GA)8	16	689	704
ColeIsotig9456	577	1	p3	(TGC)5	15	480	494
ColeIsotig7579	712	1	p5	(CAAAC)6	30	95	124
ColeIsotig5840	928	1	p2	(CT)8	16	913	928
ColeIsotig1619	1292	1	p2	(CT)6	12	35	46
ColeIsotig1619	1292	2	p3	(GAT)5	15	719	733
ColeIsotig12436	368	1	p2	(TC)7	14	307	320
ColeIsotig12436	368	2	p2	(CT)6	12	345	356
ColeIsotig2120	834	1	p2	(AG)8	16	123	138
ColeIsotig2435	732	1	p3	(GAC)7	21	420	440
ColeIsotig760	268	1	p3	(CGT)6	18	83	100
ColeIsotig760	268	2	p2	(TC)7	14	231	244
ColeIsotig12147	413	1	p3	(CAT)7	21	139	159
ColeIsotig6847	780	1	p2	(TC)7	14	176	189
ColeIsotig1540	841	1	p2	(CT)11	22	733	754
ColeIsotig5422	1020	1	p2	(GA)8	16	26	41
ColeIsotig4906	1208	1	p5	(AAAAT)4	20	69	88
ColeIsotig2005	919	1	p2	(AG)8	16	621	636
ColeIsotig1549	1625	1	p6	(AACAAA)4	24	76	99
ColeIsotig1549	1625	2	p2	(CT)6	12	1601	1612
ColeIsotig2792	697	1	p5	(GCTTT)5	25	436	460
ColeIsotig2792	697	2	p2	(TA)6	12	544	555
ColeIsotig6226	859	1	p4	(AAAG)6	24	266	289
ColeIsotig946	1120	1	p2	(GA)7	14	852	865
ColeIsotig5161	1099	1	p2	(AG)7	14	220	233
ColeIsotig5161	1099	2	p2	(AG)6	12	237	248
ColeIsotig6661	801	1	p3	(CCA)7	21	323	343
ColeIsotig6661	801	2	p3	(CAC)5	15	357	371
ColeIsotig6661	801	3	p4	(TTGT)5	20	589	608
ColeIsotig798	2381	1	p2	(GA)10	20	48	67
ColeIsotig2172	893	1	p2	(TC)14	28	736	763
ColeIsotig277	1627	1	p2	(CT)12	24	1	24
ColeIsotig277	1627	2	p2	(TC)7	14	1308	1321
ColeIsotig5182	1091	1	p3	(GAT)5	15	179	193
ColeIsotig5182	1091	2	p3	(GAT)5	15	197	211
ColeIsotig5182	1091	3	p3	(GAT)6	18	533	550
ColeIsotig5182	1091	4	p2	(CT)7	14	711	724
ColeIsotig9376	585	1	p2	(GA)6	12	334	345
ColeIsotig1966	1185	1	p2	(CT)6	12	38	49
ColeIsotig12036	424	1	p2	(TC)15	30	220	249
ColeIsotig8399	644	1	p2	(AT)6	12	633	644
ColeIsotig9428	582	1	p2	(TC)10	20	547	566
ColeIsotig10015	537	1	p3	(GGT)5	15	472	486
ColeIsotig7214	741	1	p2	(GA)7	14	718	731
ColeIsotig3399	274	1	p2	(GA)9	18	231	248
ColeIsotig10122	543	1	p2	(CT)7	14	327	340
ColeIsotig7027	758	1	p5	(TTTTA)4	20	424	443
ColeIsotig2804	1001	1	p2	(AT)7	14	970	983
ColeIsotig1224	987	1	p3	(TCT)6	18	297	314
ColeIsotig4860	1244	1	p2	(GA)6	12	57	68
ColeIsotig11285	483	1	p3	(ATT)5	15	442	456
ColeIsotig7233	740	1	p3	(TCA)5	15	444	458
ColeIsotig1550	1232	1	p2	(CT)6	12	1208	1219
ColeIsotig880	951	1	p2	(CT)6	12	170	181
ColeIsotig1309	1389	1	p3	(GTT)6	18	914	931
ColeIsotig180	802	1	p2	(GA)13	26	12	37
ColeIsotig1546	1394	1	p3	(TGG)5	15	230	244
ColeIsotig464	839	1	p2	(AG)9	18	754	771
ColeIsotig2935	676	1	p2	(GT)6	12	158	169
ColeIsotig12563	339	1	p2	(CT)12	24	279	302
ColeIsotig9445	579	1	p3	(TCT)6	18	480	497
ColeIsotig4443	2391	1	p2	(TC)12	24	42	65
ColeIsotig6192	865	1	p2	(TC)6	12	734	745
ColeIsotig6244	854	1	p2	(AC)7	14	444	457
ColeIsotig9884	555	1	p3	(ATC)7	21	270	290
ColeIsotig5356	1038	1	p6	(TTCTTT)4	24	528	551
ColeIsotig5356	1038	2	p2	(TC)6	12	997	1008
ColeIsotig2746	728	1	p2	(TC)8	16	497	512
ColeIsotig6124	876	1	p2	(CT)6	12	179	190
ColeIsotig1011	906	1	p2	(TC)21	42	865	906
ColeIsotig2356	800	1	p2	(TC)9	18	781	798
ColeIsotig2970	512	1	p2	(TC)8	16	451	466
ColeIsotig6707	797	1	p2	(AT)8	16	153	168
ColeIsotig6707	797	2	p2	(CT)16	32	232	263
ColeIsotig6707	797	3	p2	(AT)7	14	268	281
ColeIsotig12459	363	1	p2	(AG)6	12	148	159
ColeIsotig12459	363	2	p2	(CT)9	18	320	337
ColeIsotig7592	712	1	p2	(AT)6	12	483	494
ColeIsotig9470	579	1	p3	(ACT)5	15	285	299
ColeIsotig3861	438	1	p2	(TA)6	12	197	208
ColeIsotig2200	970	1	p6	(GGAGAT)5	30	912	941
ColeIsotig2354	812	1	p2	(GA)8	16	727	742
ColeIsotig3012	968	1	p2	(TA)8	16	797	812
ColeIsotig9385	584	1	p2	(AT)10	20	280	299
ColeIsotig4988	1172	1	p2	(AT)6	12	858	869
ColeIsotig12961	147	1	p2	(TC)16	32	1	32
ColeIsotig7873	690	1	p2	(AG)9	18	49	66
ColeIsotig7873	690	2	p2	(GA)12	24	68	91
ColeIsotig7873	690	3	p2	(AT)6	12	667	678
ColeIsotig4835	1254	1	p2	(CT)15	30	1199	1228
ColeIsotig6254	850	1	p2	(AT)8	16	27	42
ColeIsotig1325	1171	1	p6	(TTCAAC)6	36	648	683
ColeIsotig1325	1171	2	p3	(TTG)6	18	958	975
ColeIsotig1911	1033	1	p2	(TC)8	16	1009	1024
ColeIsotig478	852	1	p2	(AG)8	16	13	28
ColeIsotig478	852	2	p3	(AAG)5	15	202	216
ColeIsotig1010	927	1	p2	(TC)21	42	886	927
ColeIsotig7307	734	1	p2	(GA)11	22	589	610
ColeIsotig1934	1069	1	p3	(GAG)6	18	688	705
ColeIsotig9305	587	1	p3	(TCT)7	21	101	121
ColeIsotig11611	458	1	p3	(GAT)5	15	56	70
ColeIsotig2284	800	1	p5	(CAAAC)4	20	299	318
ColeIsotig1429	420	1	p2	(CT)10	20	248	267
ColeIsotig62	1163	1	p2	(AG)7	14	189	202
ColeIsotig62	1163	2	p3	(TGA)5	15	416	430
ColeIsotig62	1163	3	p2	(CT)7	14	494	507
ColeIsotig1116	492	1	p6	(CACTTC)4	24	151	174
ColeIsotig8624	631	1	p4	(AAAT)6	24	123	146
ColeIsotig12443	366	1	p2	(CT)7	14	227	240
ColeIsotig1688	1295	1	p2	(AT)7	14	1	14
ColeIsotig12325	390	1	p6	(GTTATT)4	24	194	217
ColeIsotig6788	786	1	p3	(TCT)7	21	722	742
ColeIsotig3978	376	1	c	(TA)8(GA)8	32	64	95
ColeIsotig8115	669	1	p3	(CTG)5	15	267	281
ColeIsotig2569	560	1	p3	(TGA)5	15	546	560
ColeIsotig3678	669	1	p2	(AT)6	12	358	369
ColeIsotig3678	669	2	p3	(CTT)9	27	435	461
ColeIsotig4603	1474	1	p2	(CT)6	12	91	102
ColeIsotig60	1463	1	p2	(CT)6	12	364	375
ColeIsotig60	1463	2	p2	(TG)6	12	794	805
ColeIsotig60	1463	3	p3	(ATG)7	21	854	874
ColeIsotig60	1463	4	p2	(TC)7	14	945	958
ColeIsotig6804	782	1	p3	(TCT)6	18	173	190
ColeIsotig12102	420	1	p2	(TC)8	16	36	51
ColeIsotig9209	594	1	p3	(CAT)5	15	296	310
ColeIsotig5854	925	1	p4	(AAAC)6	24	252	275
ColeIsotig3269	434	1	p2	(AT)6	12	382	393
ColeIsotig4235	331	1	c	(TA)13(TG)8	42	271	312
ColeIsotig7551	713	1	p2	(AG)8	16	526	541
ColeIsotig7551	713	2	p2	(AG)6	12	580	591
ColeIsotig8285	654	1	p6	(TTGAAC)4	24	435	458
ColeIsotig12403	376	1	p2	(TA)6	12	19	30
ColeIsotig12403	376	2	p2	(AT)6	12	34	45
ColeIsotig7789	693	1	p2	(CT)11	22	624	645
ColeIsotig370	2205	1	p3	(ACC)6	18	1069	1086
ColeIsotig3135	600	1	p2	(CT)6	12	587	598
ColeIsotig1858	1189	1	p2	(TA)6	12	947	958
ColeIsotig5694	955	1	p2	(CA)13	26	81	106
ColeIsotig12948	154	1	p2	(CA)11	22	86	107
ColeIsotig198	932	1	p2	(TC)11	22	763	784
ColeIsotig9988	550	1	p2	(GA)7	14	537	550
ColeIsotig1585	1368	1	p3	(CAA)5	15	84	98
ColeIsotig3117	597	1	p2	(TC)12	24	360	383
ColeIsotig12582	334	1	p2	(AT)6	12	303	314
ColeIsotig10142	542	1	p2	(CT)7	14	529	542
ColeIsotig333	2377	1	p2	(AT)6	12	1525	1536
ColeIsotig5571	980	1	p2	(GA)9	18	959	976
ColeIsotig517	311	1	p2	(AC)6	12	132	143
ColeIsotig6136	870	1	p3	(TGG)6	18	635	652
ColeIsotig3375	546	1	c	(CT)7(TC)6	26	487	512
ColeIsotig1999	953	1	p3	(TCC)5	15	65	79
ColeIsotig1999	953	2	p3	(CAA)5	15	225	239
ColeIsotig12571	336	1	p3	(AGA)6	18	286	303
ColeIsotig8065	669	1	p3	(TCC)7	21	459	479
ColeIsotig2469	784	1	p2	(AT)7	14	40	53
ColeIsotig686	946	1	p2	(CT)7	14	832	845
ColeIsotig1336	1063	1	p3	(AAG)7	21	39	59
ColeIsotig5353	1042	1	p3	(CAG)5	15	650	664
ColeIsotig925	1001	1	c	(CT)9(AT)7	32	27	58
ColeIsotig468	868	1	p2	(GT)6	12	523	534
ColeIsotig799	956	1	p2	(GA)10	20	48	67
ColeIsotig10632	519	1	p2	(CT)6	12	78	89
ColeIsotig10632	519	2	p3	(CAT)7	21	173	193
ColeIsotig7479	721	1	p3	(GAG)5	15	570	584
ColeIsotig7000	764	1	p3	(ACC)6	18	639	656
ColeIsotig12630	319	1	p2	(AG)11	22	201	222
ColeIsotig11106	491	1	p3	(TCT)5	15	235	249
ColeIsotig11106	491	2	p3	(TGA)5	15	257	271
ColeIsotig11106	491	3	p2	(AG)12	24	292	315
ColeIsotig6139	873	1	p6	(TACTGA)6	36	63	98
ColeIsotig6139	873	2	c	(TG)6(GTGTTT)4	36	713	748
ColeIsotig5068	1136	1	p2	(AG)12	24	1110	1133
ColeIsotig8301	653	1	p6	(AGATAG)5	30	534	563
ColeIsotig917	1204	1	p3	(ACT)5	15	139	153
ColeIsotig881	928	1	p3	(GAT)6	18	156	173
ColeIsotig800	426	1	p2	(TA)9	18	192	209
ColeIsotig7797	693	1	p2	(TC)6	12	655	666
ColeIsotig8679	627	1	c	(TA)8(GA)6	28	101	128
ColeIsotig373	1397	1	p3	(ACC)6	18	260	277
ColeIsotig8511	640	1	p2	(CT)6	12	67	78
ColeIsotig4772	1306	1	p2	(AG)7	14	86	99
ColeContig38	778	1	p2	(AT)6	12	308	319
ColeContig38	778	2	p5	(CATAT)4	20	347	366
ColeIsotig520	1748	1	p2	(CT)13	26	1	26
ColeIsotig3652	597	1	p2	(TC)12	24	551	574
ColeIsotig8197	659	1	p2	(CT)7	14	629	642
ColeIsotig8927	610	1	p2	(GT)9	18	390	407
ColeIsotig1990	952	1	p2	(AG)8	16	64	79
ColeIsotig5721	938	1	p2	(AG)8	16	912	927
ColeIsotig12507	345	1	p2	(AG)7	14	1	14
ColeIsotig12507	345	2	p2	(AG)6	12	23	34
ColeIsotig12789	270	1	p3	(GAA)6	18	162	179
ColeIsotig12789	270	2	p3	(GAA)7	21	249	269
ColeIsotig12209	401	1	p2	(CT)6	12	316	327
ColeIsotig12209	401	2	p3	(TCT)5	15	342	356
ColeIsotig12209	401	3	p2	(TC)6	12	365	376
ColeIsotig12209	401	4	p2	(CT)7	14	384	397
ColeIsotig7367	728	1	p2	(AT)7	14	689	702
ColeIsotig335	1800	1	p2	(AT)6	12	948	959
ColeIsotig9699	569	1	p3	(ACA)5	15	4	18
ColeIsotig6439	829	1	p2	(GA)8	16	2	17
ColeContig61	519	1	p2	(CT)6	12	12	23
ColeIsotig700	780	1	p2	(CT)6	12	768	779
ColeIsotig7791	695	1	p2	(AG)12	24	16	39
ColeIsotig5495	1003	1	p6	(TCACTT)5	30	321	350
ColeIsotig920	1196	1	p2	(TC)7	14	1031	1044
ColeIsotig6571	811	1	p2	(CT)7	14	775	788
ColeIsotig8894	614	1	p3	(TTC)5	15	22	36
ColeIsotig523	1071	1	c	(AG)8(GA)6	28	1044	1071
ColeIsotig5302	1056	1	p3	(CCA)5	15	166	180
ColeIsotig1401	1148	1	p3	(GGT)6	18	392	409
ColeIsotig4199	460	1	p2	(TC)8	16	223	238
ColeIsotig7466	714	1	p2	(TC)12	24	6	29
ColeIsotig7444	724	1	p3	(TAC)7	21	77	97
ColeIsotig3415	749	1	p2	(GA)13	26	1	26
ColeIsotig3415	749	2	p6	(CTCATT)4	24	121	144
ColeIsotig3415	749	3	p3	(CTT)9	27	596	622
ColeIsotig3306	617	1	p3	(TAT)5	15	52	66
ColeIsotig10777	509	1	p2	(CT)7	14	480	493
ColeIsotig10855	503	1	p2	(GA)7	14	1	14
ColeIsotig8460	640	1	p3	(GGT)6	18	76	93
ColeIsotig526	575	1	p2	(AG)7	14	193	206
ColeIsotig8243	655	1	p2	(TA)6	12	66	77
ColeIsotig8243	655	2	p2	(TC)8	16	633	648
ColeIsotig6672	795	1	p3	(TTA)5	15	751	765
ColeIsotig6693	797	1	p2	(TC)6	12	778	789
ColeIsotig9384	585	1	p5	(TATTC)4	20	402	421
ColeIsotig12814	250	1	p2	(TA)9	18	1	18
ColeIsotig12814	250	2	p2	(TA)9	18	84	101
ColeIsotig9729	565	1	p3	(GGA)7	21	286	306
ColeIsotig9729	565	2	p3	(TGA)8	24	436	459
ColeIsotig9967	552	1	p2	(TC)7	14	509	522
ColeIsotig10743	513	1	p3	(CAA)5	15	131	145
ColeIsotig715	887	1	p2	(AT)7	14	795	808
ColeIsotig10009	548	1	p3	(GGA)7	21	411	431
ColeIsotig1875	1005	1	p2	(GA)10	20	986	1005
ColeIsotig5607	975	1	p2	(GA)10	20	910	929
ColeIsotig9186	596	1	p2	(CA)10	20	62	81
ColeIsotig9186	596	2	p2	(AT)8	16	105	120
ColeIsotig3303	550	1	p3	(AAG)5	15	491	505
ColeIsotig3303	550	2	p3	(GAA)5	15	518	532
ColeIsotig11284	478	1	p3	(TGA)6	18	263	280
ColeIsotig11284	478	2	p3	(TGA)5	15	340	354
ColeIsotig8148	668	1	p2	(TC)7	14	637	650
ColeIsotig12513	349	1	p3	(TTA)6	18	200	217
ColeIsotig1244	599	1	p3	(ACA)8	24	48	71
ColeIsotig3385	412	1	p6	(CCCTAT)5	30	70	99
ColeIsotig5501	1001	1	p2	(CT)6	12	60	71
ColeIsotig518	255	1	p2	(AG)14	28	92	119
ColeIsotig8086	665	1	p6	(AAAATC)4	24	10	33
ColeIsotig8086	665	2	p5	(AAAAC)4	20	39	58
ColeIsotig10670	517	1	c	(TCT)7(TCA)6	39	6	44
ColeIsotig10670	517	2	p3	(TCT)5	15	51	65
ColeIsotig5578	982	1	p2	(TA)8	16	966	981
ColeIsotig8106	665	1	p2	(TC)11	22	643	664
ColeIsotig9446	582	1	p2	(TC)10	20	324	343
ColeIsotig8413	647	1	p5	(TAAGC)4	20	220	239
ColeIsotig8413	647	2	p2	(CT)7	14	632	645
ColeIsotig2023	467	1	p3	(GAA)6	18	450	467
ColeIsotig2271	779	1	p2	(TA)9	18	131	148
ColeIsotig9788	562	1	p2	(TC)6	12	551	562
ColeIsotig11326	480	1	p2	(TA)7	14	430	443
ColeIsotig2992	448	1	p2	(AT)6	12	387	398
ColeContig46	615	1	p2	(TA)7	14	121	134
ColeIsotig11530	465	1	p2	(AG)8	16	76	91
ColeIsotig456	1048	1	p2	(CT)7	14	1034	1047
ColeIsotig9003	605	1	p2	(TC)6	12	143	154
ColeIsotig9003	605	2	p2	(CT)6	12	156	167
ColeIsotig12788	270	1	p2	(GA)6	12	221	232
ColeIsotig12788	270	2	p2	(AG)18	36	234	269
ColeIsotig9241	592	1	p3	(AAT)5	15	515	529
ColeIsotig5265	1067	1	p2	(GA)11	22	1	22
ColeIsotig3389	499	1	p2	(CT)10	20	480	499
ColeIsotig7161	750	1	p3	(GGT)7	21	260	280
ColeIsotig7161	750	2	p3	(ACC)5	15	505	519
ColeIsotig8871	612	1	p4	(AAAT)6	24	434	457
ColeIsotig6964	766	1	p2	(TC)10	20	747	766
ColeIsotig9222	591	1	p6	(TTTTTA)5	30	527	556
ColeIsotig3546	411	1	p2	(TC)7	14	224	237
ColeIsotig3546	411	2	p2	(CT)6	12	243	254
ColeIsotig4799	1277	1	p3	(TCT)6	18	13	30
ColeIsotig4334	407	1	p2	(AG)8	16	32	47
ColeIsotig4038	438	1	p3	(AAC)5	15	101	115
ColeIsotig2499	765	1	p3	(AGA)5	15	181	195
ColeIsotig11942	432	1	p2	(AG)10	20	381	400
ColeIsotig2607	795	1	p3	(ATT)6	18	480	497
ColeIsotig8314	653	1	p5	(TTTTA)4	20	514	533
ColeIsotig8314	653	2	p2	(AT)9	18	596	613
ColeIsotig853	1378	1	p3	(AGC)5	15	790	804
ColeIsotig10547	518	1	p2	(AT)7	14	116	129
ColeIsotig6688	797	1	p3	(CAC)5	15	95	109
ColeIsotig6688	797	2	p2	(AC)6	12	644	655
ColeIsotig11698	455	1	p5	(TAAAA)4	20	272	291
ColeIsotig11698	455	2	p2	(CT)7	14	378	391
ColeIsotig5536	993	1	p2	(TC)6	12	35	46
ColeIsotig2616	821	1	p5	(ATAAA)4	20	291	310
ColeIsotig2388	875	1	p2	(AG)8	16	25	40
ColeIsotig8414	645	1	p2	(TC)8	16	598	613
ColeIsotig5157	1103	1	p2	(GA)6	12	81	92
ColeIsotig4789	1290	1	p2	(TA)6	12	1256	1267
ColeIsotig7651	707	1	p3	(TGC)6	18	426	443
ColeIsotig10148	542	1	p3	(CTT)6	18	6	23
ColeIsotig1913	1046	1	p2	(AG)8	16	237	252
ColeIsotig8096	665	1	p2	(TA)6	12	547	558
ColeIsotig3023	714	1	p3	(CTC)5	15	396	410
ColeIsotig12664	307	1	p2	(AG)7	14	1	14
ColeIsotig12664	307	2	p2	(AG)6	12	22	33
ColeIsotig7504	712	1	p3	(GCA)6	18	69	86
ColeIsotig6842	780	1	p3	(GTG)8	24	564	587
ColeIsotig4898	1211	1	p4	(GTTT)5	20	1117	1136
ColeIsotig7317	730	1	c	(TCT)7(TTC)7	42	565	606
ColeIsotig9280	586	1	p2	(TA)6	12	560	571
ColeIsotig5827	930	1	p3	(TCG)5	15	504	518
ColeIsotig8358	647	1	p2	(TC)9	18	630	647
ColeIsotig5451	1017	1	p2	(GA)6	12	266	277
ColeIsotig7199	743	1	p2	(AG)6	12	22	33
ColeIsotig9132	593	1	p3	(CAA)5	15	185	199
ColeIsotig5059	1141	1	p3	(CGG)5	15	124	138
ColeIsotig5059	1141	2	p2	(TG)9	18	874	891
ColeIsotig7588	712	1	p2	(GA)10	20	644	663
ColeIsotig1201	991	1	p2	(CT)12	24	1	24
ColeIsotig1201	991	2	p3	(CCT)5	15	171	185
ColeIsotig1201	991	3	p2	(CT)7	14	756	769
ColeIsotig5844	925	1	p2	(GA)6	12	914	925
ColeIsotig1932	877	1	p3	(CAC)8	24	204	227
ColeIsotig9652	570	1	p2	(CT)9	18	442	459
ColeContig34	505	1	p5	(TTGTT)4	20	70	89
ColeIsotig12977	114	1	p5	(AAAGA)4	20	85	104
ColeIsotig2977	744	1	p2	(CT)12	24	580	603
ColeIsotig10150	542	1	p2	(GA)6	12	368	379
ColeIsotig10150	542	2	p2	(GA)8	16	485	500
ColeIsotig2747	626	1	p2	(TC)8	16	395	410
ColeIsotig4026	429	1	p2	(AG)7	14	405	418
ColeIsotig9863	558	1	p3	(TCT)5	15	243	257
ColeIsotig2446	968	1	p2	(AT)7	14	803	816
ColeIsotig8597	632	1	p3	(AGG)5	15	157	171
ColeIsotig2363	795	1	p2	(AG)10	20	145	164
ColeIsotig6421	831	1	p2	(AG)11	22	767	788
ColeIsotig12729	292	1	p3	(GAA)8	24	71	94
ColeIsotig12729	292	2	p2	(AG)8	16	171	186
ColeContig60	901	1	p3	(GCA)6	18	677	694
ColeIsotig12781	271	1	p2	(AG)9	18	254	271
ColeIsotig4573	1513	1	p3	(ACC)7	21	1287	1307
ColeIsotig4424	1188	1	p2	(TC)8	16	22	37
ColeIsotig4407	256	1	p2	(CT)7	14	242	255
ColeIsotig6925	771	1	p3	(AGA)5	15	742	756
ColeIsotig7520	718	1	p2	(AT)6	12	37	48
ColeIsotig7836	689	1	p3	(CTT)10	30	558	587
ColeIsotig2625	585	1	p2	(TC)6	12	482	493
ColeIsotig5402	1019	1	p2	(AG)6	12	4	15
ColeIsotig5321	1049	1	p2	(TC)12	24	464	487
ColeIsotig5321	1049	2	p2	(CA)6	12	546	557
ColeIsotig5488	1005	1	p3	(GGT)7	21	482	502
ColeIsotig5532	995	1	p3	(TTG)6	18	888	905
ColeIsotig8711	626	1	p2	(TC)8	16	605	620
ColeIsotig7053	761	1	p2	(CT)8	16	697	712
ColeIsotig5372	1037	1	p2	(TC)9	18	1003	1020
ColeIsotig46	1648	1	p4	(GGAG)5	20	131	150
ColeIsotig10309	526	1	p2	(TC)8	16	442	457
ColeIsotig8640	630	1	p2	(TC)11	22	499	520
ColeIsotig8640	630	2	p2	(AT)6	12	575	586
ColeIsotig1353	903	1	p5	(TTTGT)4	20	845	864
ColeIsotig9094	602	1	p2	(AG)17	34	569	602
ColeIsotig7760	694	1	p3	(TCT)6	18	504	521
ColeIsotig12044	424	1	p2	(GA)10	20	202	221
ColeIsotig5379	1032	1	p3	(AGC)6	18	291	308
ColeIsotig12458	361	1	p2	(TC)12	24	320	343
ColeIsotig472	799	1	p6	(TGAGGA)4	24	341	364
ColeIsotig10971	499	1	p2	(TA)7	14	192	205
ColeIsotig10707	507	1	p3	(CTT)5	15	291	305
ColeIsotig10707	507	2	p2	(CT)7	14	365	378
ColeIsotig10707	507	3	p2	(CT)6	12	395	406
ColeIsotig6796	787	1	p3	(CCA)6	18	63	80
[truncated: 307 more rows]
