# Supplementary material for: Transcriptome Analysis of the Oil-Rich Tea Plant, Camellia oleifera, Reveals Candidate Genes Related to Lipid Metabolism
Source: PLoS One. 2014 Aug 19;9(8):e104150. doi: 10.1371/journal.pone.0104150 (PMC4138098; doi:10.1371/journal.pone.0104150)
Supplement: Table S5 — Overview of the SNPs detected in the assembled isotigs of C. oleifera . This file contains the detailed information for 20,250 putative SNPs identified from C. oleifera isotigs. (XLS) [file pone.0104150.s006.xls]

## Sheet: SNP
SequenceID	Site	Ref_Base	SNP_Base	Read count	A	C	G	T	NR description
ColeIsotig5391	851	T	C	4	0	2	0	2	PREDICTED: long chain acyl-CoA synthetase 1-like [Solanum lycopersicum]
ColeIsotig5391	875	G	T	4	0	0	2	2	PREDICTED: long chain acyl-CoA synthetase 1-like [Solanum lycopersicum]
ColeIsotig5391	893	A	G	4	2	0	2	0	PREDICTED: long chain acyl-CoA synthetase 1-like [Solanum lycopersicum]
ColeIsotig5391	937	A	G	4	2	0	2	0	PREDICTED: long chain acyl-CoA synthetase 1-like [Solanum lycopersicum]
ColeIsotig5391	968	T	C	4	0	2	0	2	PREDICTED: long chain acyl-CoA synthetase 1-like [Solanum lycopersicum]
ColeIsotig11034	22	G	T	13	0	0	5	8	PREDICTED: uncharacterized protein LOC101260954 [Solanum lycopersicum]
ColeIsotig8449	81	T	C	8	0	4	0	4	hypothetical protein PRUPE_ppa004582mg [Prunus persica]
ColeIsotig1977	256	C	T	8	0	4	0	4	Uncharacterized protein TCM_030365 [Theobroma cacao]
ColeIsotig8937	409	T	C	10	0	5	0	5	PREDICTED: uncharacterized protein LOC100244246 [Vitis vinifera] unnamed protein product [Vitis vinifera]
ColeIsotig7477	5	A	T	4	2	0	0	2	PREDICTED: leucine-rich repeat extensin-like protein 2-like [Vitis vinifera]
ColeIsotig9392	80	A	G	9	3	1	5	0
ColeIsotig9392	85	T	C	9	0	5	0	4
ColeIsotig9392	199	T	C	12	0	8	0	4
ColeIsotig9392	204	C	A	12	6	4	0	2
ColeIsotig9392	371	A	G	10	5	0	5	0
ColeIsotig9392	390	A	G	5	1	0	4	0
ColeIsotig9392	420	C	T	6	0	3	0	3
ColeIsotig9392	529	C	T	6	0	3	0	3
ColeIsotig10340	347	A	G	6	3	0	3	0	hypothetical protein PRUPE_ppa017281mg [Prunus persica]
ColeIsotig6435	787	A	G	4	2	0	2	0	PREDICTED: protein disulfide-isomerase 5-2-like [Solanum lycopersicum]
ColeIsotig6435	788	G	A	4	2	0	2	0	PREDICTED: protein disulfide-isomerase 5-2-like [Solanum lycopersicum]
ColeIsotig11993	252	G	C	6	0	3	3	0	RING/U-box superfamily protein [Theobroma cacao]
ColeIsotig11993	354	A	G	5	2	0	3	0	RING/U-box superfamily protein [Theobroma cacao]
ColeIsotig11993	374	G	A	4	2	0	2	0	RING/U-box superfamily protein [Theobroma cacao]
ColeIsotig11993	400	A	C	4	2	2	0	0	RING/U-box superfamily protein [Theobroma cacao]
ColeIsotig11993	409	T	C	4	0	2	0	2	RING/U-box superfamily protein [Theobroma cacao]
ColeIsotig11993	412	G	A	4	2	0	2	0	RING/U-box superfamily protein [Theobroma cacao]
ColeIsotig12599	154	A	G	5	2	0	3	0	PREDICTED: uncharacterized protein LOC101253134 [Solanum lycopersicum]
ColeIsotig5651	420	G	A	6	3	0	3	0	PREDICTED: uncharacterized protein LOC100814250 [Glycine max]
ColeIsotig6539	568	A	G	4	2	0	2	0	PREDICTED: protein kinase 2B, chloroplastic [Vitis vinifera] unnamed protein product [Vitis vinifera]
ColeIsotig6539	623	A	G	4	2	0	2	0	PREDICTED: protein kinase 2B, chloroplastic [Vitis vinifera] unnamed protein product [Vitis vinifera]
ColeIsotig80	146	T	C	220	0	180	0	40
ColeIsotig80	154	G	A	214	118	0	96	0
ColeIsotig80	166	A	G	131	37	0	93	0
ColeIsotig80	207	G	C	15	0	12	1	0
ColeIsotig5903	640	G	A	6	3	0	3	0	PREDICTED: uncharacterized protein LOC100243774 [Vitis vinifera]
ColeIsotig6314	212	A	C	4	2	2	0	0	plant invertase/pectin methylesterase inhibitor domain-containing protein [Arabidopsis thaliana] F26F24.23 [Arabidopsis thaliana] At1g23350 [Arabidopsis thaliana] conserved hypothetical protein [Arabidopsis thaliana] plant invertase/pectin methylesterase inhibitor domain-containing protein [Arabidopsis thaliana]
ColeIsotig6314	224	A	G	4	2	0	2	0	plant invertase/pectin methylesterase inhibitor domain-containing protein [Arabidopsis thaliana] F26F24.23 [Arabidopsis thaliana] At1g23350 [Arabidopsis thaliana] conserved hypothetical protein [Arabidopsis thaliana] plant invertase/pectin methylesterase inhibitor domain-containing protein [Arabidopsis thaliana]
ColeIsotig1542	721	A	C	6	3	3	0	0	topoisomerase I [Camptotheca acuminata]
ColeIsotig8004	5	A	T	7	3	0	0	4	hypothetical protein VITISV_007231 [Vitis vinifera]
ColeIsotig5613	608	G	C	7	0	4	3	0	Starch branching enzyme 2.1 isoform 1 [Theobroma cacao] Starch branching enzyme 2.1 isoform 1 [Theobroma cacao]
ColeIsotig5613	656	G	A	10	5	0	5	0	Starch branching enzyme 2.1 isoform 1 [Theobroma cacao] Starch branching enzyme 2.1 isoform 1 [Theobroma cacao]
ColeIsotig1535	44	C	T	4	0	2	0	2	aminotransferase family protein [Populus trichocarpa] aminotransferase family protein [Populus trichocarpa]
ColeIsotig1535	81	A	G	4	2	0	2	0	aminotransferase family protein [Populus trichocarpa] aminotransferase family protein [Populus trichocarpa]
ColeIsotig1535	209	T	C	8	0	4	0	4	aminotransferase family protein [Populus trichocarpa] aminotransferase family protein [Populus trichocarpa]
ColeIsotig1535	240	A	G	8	4	0	4	0	aminotransferase family protein [Populus trichocarpa] aminotransferase family protein [Populus trichocarpa]
ColeIsotig1535	330	G	T	8	0	0	4	4	aminotransferase family protein [Populus trichocarpa] aminotransferase family protein [Populus trichocarpa]
ColeIsotig6258	828	A	G	5	2	0	3	0	unnamed protein product [Vitis vinifera]
ColeIsotig8272	581	T	A	4	2	0	0	2	PLAC8 family protein [Theobroma cacao]
ColeIsotig11443	21	G	A	6	3	0	3	0	26S proteasome regulatory particle non-ATPase subunit 12 [Camellia sinensis]
ColeIsotig6135	165	T	C	6	0	3	0	3	PREDICTED: uncharacterized protein LOC101263228 [Solanum lycopersicum]
ColeIsotig6135	600	A	G	24	12	0	12	0	PREDICTED: uncharacterized protein LOC101263228 [Solanum lycopersicum]
ColeIsotig7327	385	C	T	12	0	6	0	6	Expansin A8, ALPHA 1.11,EXPA8 [Theobroma cacao]
ColeIsotig4810	1063	C	G	4	0	2	2	0	PREDICTED: 31 kDa ribonucleoprotein, chloroplastic isoform 1 [Vitis vinifera]
ColeIsotig4810	1140	C	T	4	0	2	0	2	PREDICTED: 31 kDa ribonucleoprotein, chloroplastic isoform 1 [Vitis vinifera]
ColeIsotig9758	117	G	T	6	0	0	3	3	PREDICTED: vacuolar protein sorting-associated protein 4B-like [Glycine max]
ColeIsotig9758	509	G	A	6	3	0	3	0	PREDICTED: vacuolar protein sorting-associated protein 4B-like [Glycine max]
ColeIsotig9758	518	C	T	6	0	3	0	3	PREDICTED: vacuolar protein sorting-associated protein 4B-like [Glycine max]
ColeIsotig8153	543	T	G	7	0	0	4	3
ColeIsotig7168	91	G	A	4	2	0	2	0	PREDICTED: UDP-galactose transporter 1-like [Solanum lycopersicum]
ColeIsotig8581	152	A	G	5	2	0	3	0
ColeIsotig8581	174	C	T	5	0	2	0	3
ColeIsotig8581	176	T	C	5	0	3	0	2
ColeIsotig8581	554	A	C	5	2	3	0	0
ColeIsotig9370	63	C	T	4	0	1	0	3	unnamed protein product [Vitis vinifera]
ColeIsotig3758	310	T	G	4	0	0	2	2	hypothetical protein PRUPE_ppa011324mg [Prunus persica]
ColeIsotig11364	96	C	G	4	0	2	2	0
ColeIsotig11364	114	T	C	4	0	2	0	2
ColeIsotig11364	158	A	G	4	2	0	2	0
ColeIsotig11364	202	G	A	7	4	0	3	0
ColeIsotig170	414	C	T	5	0	2	0	3	putative RNA-directed DNA polymerase (Reverse transcriptase) [Malus domestica]
ColeIsotig170	896	G	C	4	0	2	2	0	putative RNA-directed DNA polymerase (Reverse transcriptase) [Malus domestica]
ColeIsotig170	932	T	A	6	4	0	0	2	putative RNA-directed DNA polymerase (Reverse transcriptase) [Malus domestica]
ColeIsotig170	933	A	G	6	3	0	3	0	putative RNA-directed DNA polymerase (Reverse transcriptase) [Malus domestica]
ColeIsotig5518	73	T	A	18	9	0	0	9	hypothetical protein M569_07993 [Genlisea aurea]
ColeIsotig5518	732	A	C	5	2	3	0	0	hypothetical protein M569_07993 [Genlisea aurea]
ColeIsotig4863	894	C	G	12	0	6	6	0	lipoxygenase [Camellia sinensis]
ColeIsotig4863	897	C	T	12	0	6	0	6	lipoxygenase [Camellia sinensis]
ColeIsotig8552	344	G	T	10	0	0	5	5	Cell division cycle 48-like protein [Aegilops tauschii]
ColeIsotig8552	407	G	A	8	4	0	4	0	Cell division cycle 48-like protein [Aegilops tauschii]
ColeIsotig8552	413	C	T	8	0	4	0	4	Cell division cycle 48-like protein [Aegilops tauschii]
ColeIsotig3661	270	G	T	5	0	0	2	3	PREDICTED: uncharacterized protein LOC100263187 [Vitis vinifera] unnamed protein product [Vitis vinifera]
ColeIsotig12402	255	A	T	4	1	0	0	3
ColeIsotig12402	291	A	G	4	1	0	3	0
ColeIsotig505	341	T	A	5	4	0	0	1	PREDICTED: uncharacterized protein LOC101784111 isoform X3 [Setaria italica] PREDICTED: uncharacterized protein LOC101784111 isoform X4 [Setaria italica]
ColeIsotig505	461	T	C	4	0	2	0	2	PREDICTED: uncharacterized protein LOC101784111 isoform X3 [Setaria italica] PREDICTED: uncharacterized protein LOC101784111 isoform X4 [Setaria italica]
ColeIsotig505	487	A	G	4	2	0	2	0	PREDICTED: uncharacterized protein LOC101784111 isoform X3 [Setaria italica] PREDICTED: uncharacterized protein LOC101784111 isoform X4 [Setaria italica]
ColeIsotig505	491	C	T	4	0	2	0	2	PREDICTED: uncharacterized protein LOC101784111 isoform X3 [Setaria italica] PREDICTED: uncharacterized protein LOC101784111 isoform X4 [Setaria italica]
ColeIsotig9420	253	A	G	8	4	0	4	0	pectinesterase, partial [Genlisea aurea]
ColeIsotig9420	258	G	T	8	0	0	4	4	pectinesterase, partial [Genlisea aurea]
ColeIsotig9420	546	T	A	6	3	0	0	3	pectinesterase, partial [Genlisea aurea]
ColeIsotig1888	438	A	G	7	3	0	4	0	Alternative NAD(P)H dehydrogenase 1 [Theobroma cacao]
ColeIsotig1888	522	A	G	5	2	0	3	0	Alternative NAD(P)H dehydrogenase 1 [Theobroma cacao]
ColeIsotig1888	540	C	T	5	0	2	0	3	Alternative NAD(P)H dehydrogenase 1 [Theobroma cacao]
ColeIsotig5166	454	C	G	6	0	3	3	0	hypothetical protein VITISV_039552 [Vitis vinifera] unnamed protein product [Vitis vinifera]
ColeIsotig8127	320	C	T	6	0	3	0	3	Uncharacterized protein TCM_017008 [Theobroma cacao]
ColeIsotig7231	105	C	T	4	0	2	0	2	PREDICTED: granule-bound starch synthase 1, chloroplastic/amyloplastic [Vitis vinifera] unnamed protein product [Vitis vinifera]
ColeIsotig6963	311	G	A	4	2	0	2	0	hypothetical protein PRUPE_ppa008620mg [Prunus persica]
ColeIsotig6963	684	C	A	4	2	2	0	0	hypothetical protein PRUPE_ppa008620mg [Prunus persica]
ColeIsotig12938	70	A	T	4	2	0	0	2
ColeIsotig12938	98	A	G	4	1	0	3	0
ColeIsotig3917	386	A	G	8	3	0	5	0	Polyprotein, putative [Solanum demissum]
ColeIsotig3917	421	T	C	8	0	4	0	4	Polyprotein, putative [Solanum demissum]
ColeIsotig3917	430	T	C	8	0	4	0	4	Polyprotein, putative [Solanum demissum]
ColeIsotig11739	176	T	C	6	0	3	0	3	adenine phosphoribosyltransferase [Camellia sinensis]
ColeIsotig5787	108	T	C	8	0	4	0	4	conserved hypothetical protein [Ricinus communis] conserved hypothetical protein [Ricinus communis]
ColeIsotig5787	155	C	G	8	0	4	4	0	conserved hypothetical protein [Ricinus communis] conserved hypothetical protein [Ricinus communis]
ColeIsotig5787	398	C	T	8	0	4	0	4	conserved hypothetical protein [Ricinus communis] conserved hypothetical protein [Ricinus communis]
ColeIsotig11374	290	A	G	9	4	0	5	0
ColeIsotig6110	438	C	T	17	0	8	0	9	unknown [Populus trichocarpa]
ColeIsotig6110	458	C	T	16	0	8	0	8	unknown [Populus trichocarpa]
ColeIsotig12832	198	C	A	5	3	2	0	0
ColeIsotig12832	199	A	C	5	2	3	0	0
ColeIsotig12832	229	A	T	4	2	0	0	2
ColeIsotig12832	238	A	G	4	2	0	2	0
ColeIsotig7576	249	C	A	5	3	2	0	0	PREDICTED: putative pectinesterase/pectinesterase inhibitor 26-like [Solanum lycopersicum]
ColeIsotig7576	285	A	C	5	2	3	0	0	PREDICTED: putative pectinesterase/pectinesterase inhibitor 26-like [Solanum lycopersicum]
ColeIsotig7576	288	T	G	5	0	0	3	2	PREDICTED: putative pectinesterase/pectinesterase inhibitor 26-like [Solanum lycopersicum]
ColeIsotig7880	161	T	C	6	0	3	0	3	PREDICTED: cellulose synthase-like protein H1-like [Glycine max]
ColeIsotig7880	268	T	C	7	0	4	0	3	PREDICTED: cellulose synthase-like protein H1-like [Glycine max]
ColeIsotig7880	603	A	G	4	2	0	2	0	PREDICTED: cellulose synthase-like protein H1-like [Glycine max]
ColeIsotig7929	45	G	A	4	2	0	2	0	unknown [Picea sitchensis]
ColeIsotig7929	465	T	C	6	0	3	0	3	unknown [Picea sitchensis]
ColeIsotig3070	180	C	T	6	0	3	0	3	hypothetical protein VITISV_015753 [Vitis vinifera]
ColeIsotig3070	240	C	A	5	3	2	0	0	hypothetical protein VITISV_015753 [Vitis vinifera]
ColeIsotig3070	250	C	T	4	0	2	0	2	hypothetical protein VITISV_015753 [Vitis vinifera]
ColeIsotig11540	91	T	C	8	0	4	0	4	HVA22 A, putative isoform 1 [Theobroma cacao]
ColeIsotig11540	394	A	G	4	2	0	2	0	HVA22 A, putative isoform 1 [Theobroma cacao]
ColeIsotig11540	402	C	T	4	0	2	0	2	HVA22 A, putative isoform 1 [Theobroma cacao]
ColeIsotig11540	419	A	G	4	1	0	3	0	HVA22 A, putative isoform 1 [Theobroma cacao]
ColeIsotig957	144	G	A	47	26	0	21	0	predicted protein [Populus trichocarpa] predicted protein [Populus trichocarpa] predicted protein [Populus trichocarpa] predicted protein [Populus trichocarpa] PREDICTED: 60S ribosomal protein L23-like [Brachypodium distachyon] PREDICTED: 60S ribosomal protein L23-like [Brachypodium distachyon] PREDICTED: 60S ribosomal protein L23-like [Solanum lycopersicum] PREDICTED: 60S ribosomal protein L23 […
ColeIsotig957	165	G	C	48	0	24	24	0	predicted protein [Populus trichocarpa] predicted protein [Populus trichocarpa] predicted protein [Populus trichocarpa] predicted protein [Populus trichocarpa] PREDICTED: 60S ribosomal protein L23-like [Brachypodium distachyon] PREDICTED: 60S ribosomal protein L23-like [Brachypodium distachyon] PREDICTED: 60S ribosomal protein L23-like [Solanum lycopersicum] PREDICTED: 60S ribosomal protein L23 […
ColeIsotig957	168	G	A	48	24	0	24	0	predicted protein [Populus trichocarpa] predicted protein [Populus trichocarpa] predicted protein [Populus trichocarpa] predicted protein [Populus trichocarpa] PREDICTED: 60S ribosomal protein L23-like [Brachypodium distachyon] PREDICTED: 60S ribosomal protein L23-like [Brachypodium distachyon] PREDICTED: 60S ribosomal protein L23-like [Solanum lycopersicum] PREDICTED: 60S ribosomal protein L23 […
ColeIsotig957	195	C	T	48	0	24	0	24	predicted protein [Populus trichocarpa] predicted protein [Populus trichocarpa] predicted protein [Populus trichocarpa] predicted protein [Populus trichocarpa] PREDICTED: 60S ribosomal protein L23-like [Brachypodium distachyon] PREDICTED: 60S ribosomal protein L23-like [Brachypodium distachyon] PREDICTED: 60S ribosomal protein L23-like [Solanum lycopersicum] PREDICTED: 60S ribosomal protein L23 […
ColeIsotig957	695	T	C	7	0	6	0	1	predicted protein [Populus trichocarpa] predicted protein [Populus trichocarpa] predicted protein [Populus trichocarpa] predicted protein [Populus trichocarpa] PREDICTED: 60S ribosomal protein L23-like [Brachypodium distachyon] PREDICTED: 60S ribosomal protein L23-like [Brachypodium distachyon] PREDICTED: 60S ribosomal protein L23-like [Solanum lycopersicum] PREDICTED: 60S ribosomal protein L23 […
ColeIsotig10716	178	A	G	13	3	0	10	0	PREDICTED: protein PLANT CADMIUM RESISTANCE 2-like [Vitis vinifera]
ColeIsotig5953	697	A	C	14	4	7	0	3	PREDICTED: stress-related protein-like [Vitis vinifera]
ColeIsotig10597	267	A	T	4	2	0	0	2	PREDICTED: uncharacterized protein LOC100252268 [Vitis vinifera] unnamed protein product [Vitis vinifera]
ColeIsotig10597	314	C	T	4	0	2	0	2	PREDICTED: uncharacterized protein LOC100252268 [Vitis vinifera] unnamed protein product [Vitis vinifera]
ColeIsotig7562	206	C	T	4	0	2	0	2	PREDICTED: structural maintenance of chromosomes protein 2-1-like [Solanum lycopersicum]
ColeIsotig1517	148	A	G	4	2	0	2	0	PREDICTED: carbonic anhydrase, chloroplastic [Vitis vinifera] unnamed protein product [Vitis vinifera]
ColeIsotig1517	629	G	A	4	2	0	2	0	PREDICTED: carbonic anhydrase, chloroplastic [Vitis vinifera] unnamed protein product [Vitis vinifera]
ColeIsotig1517	1162	G	A	18	16	0	2	0	PREDICTED: carbonic anhydrase, chloroplastic [Vitis vinifera] unnamed protein product [Vitis vinifera]
ColeIsotig3768	79	A	T	5	1	0	0	3
ColeIsotig3768	159	T	C	18	0	9	0	9
ColeIsotig7614	395	C	T	13	0	5	0	8	PREDICTED: sec-independent protein translocase protein TatA [Vitis vinifera] unnamed protein product [Vitis vinifera]
ColeIsotig7614	573	T	C	12	0	6	0	6	PREDICTED: sec-independent protein translocase protein TatA [Vitis vinifera] unnamed protein product [Vitis vinifera]
ColeIsotig9293	12	G	T	6	0	0	3	3	Prenylated Rab acceptor protein, putative [Ricinus communis] Prenylated Rab acceptor protein, putative [Ricinus communis]
ColeIsotig9293	522	C	G	4	0	2	2	0	Prenylated Rab acceptor protein, putative [Ricinus communis] Prenylated Rab acceptor protein, putative [Ricinus communis]
ColeIsotig7016	380	C	T	5	0	2	0	3	hypothetical protein VITISV_023328 [Vitis vinifera]
ColeIsotig7016	454	T	G	4	0	0	2	2	hypothetical protein VITISV_023328 [Vitis vinifera]
ColeIsotig521	456	T	C	10	0	6	0	4	PREDICTED: cytochrome P450 86A2 [Vitis vinifera]
ColeIsotig521	530	T	C	16	0	10	0	6	PREDICTED: cytochrome P450 86A2 [Vitis vinifera]
ColeIsotig7745	59	T	G	4	0	0	2	2	UDP-xylose phenolic glycosyltransferase, putative [Theobroma cacao]
ColeIsotig7745	65	C	A	4	2	2	0	0	UDP-xylose phenolic glycosyltransferase, putative [Theobroma cacao]
ColeIsotig7745	68	C	G	4	0	2	2	0	UDP-xylose phenolic glycosyltransferase, putative [Theobroma cacao]
ColeIsotig7745	70	A	G	4	2	0	2	0	UDP-xylose phenolic glycosyltransferase, putative [Theobroma cacao]
ColeIsotig7745	74	A	G	4	2	0	2	0	UDP-xylose phenolic glycosyltransferase, putative [Theobroma cacao]
ColeIsotig7745	77	C	T	4	0	2	0	2	UDP-xylose phenolic glycosyltransferase, putative [Theobroma cacao]
ColeIsotig7745	80	C	G	4	0	2	2	0	UDP-xylose phenolic glycosyltransferase, putative [Theobroma cacao]
ColeIsotig3977	13	A	G	4	2	0	2	0	PREDICTED: uncharacterized protein LOC100267500 [Vitis vinifera] unnamed protein product [Vitis vinifera]
ColeIsotig5692	730	T	C	10	0	5	0	5	Transducin/WD40 repeat-like superfamily protein isoform 1 [Theobroma cacao]
ColeIsotig5692	799	A	G	10	5	0	5	0	Transducin/WD40 repeat-like superfamily protein isoform 1 [Theobroma cacao]
ColeIsotig1856	748	A	G	4	2	0	2	0	acyl acyl-carrier-protein thioesterase type B [Camellia oleifera]
ColeIsotig9442	5	A	C	4	2	2	0	0	hypothetical protein NitaCp078 [Nicotiana tabacum] hypothetical protein NitaCp091 [Nicotiana tabacum] hypothetical protein NisyCp089 [Nicotiana sylvestris] hypothetical protein NisyCp103 [Nicotiana sylvestris] hypothetical protein NitoCp088 [Nicotiana tomentosiformis] hypothetical protein NitoCp102 [Nicotiana tomentosiformis] unnamed protein product (chloroplast) [Nicotiana undulata] unnamed prot…
ColeIsotig10121	268	A	G	5	2	0	3	0	PREDICTED: zinc finger CCCH domain-containing protein 43 isoform 2 [Vitis vinifera]
ColeIsotig10121	302	A	T	6	3	0	0	3	PREDICTED: zinc finger CCCH domain-containing protein 43 isoform 2 [Vitis vinifera]
ColeContig70	11	A	G	10	5	0	5	0	polyprotein [Hydrangea macrophylla]
ColeContig70	26	G	A	12	8	0	4	0	polyprotein [Hydrangea macrophylla]
ColeContig70	31	C	A	12	9	2	0	1	polyprotein [Hydrangea macrophylla]
ColeContig70	51	A	G	14	6	0	8	0	polyprotein [Hydrangea macrophylla]
ColeContig70	54	A	G	14	4	0	10	0	polyprotein [Hydrangea macrophylla]
ColeContig70	95	A	G	18	7	1	10	0	polyprotein [Hydrangea macrophylla]
ColeContig70	98	G	A	18	10	0	8	0	polyprotein [Hydrangea macrophylla]
ColeContig70	131	A	G	21	7	0	14	0	polyprotein [Hydrangea macrophylla]
ColeContig70	136	G	A	21	16	0	5	0	polyprotein [Hydrangea macrophylla]
ColeContig70	164	A	C	22	9	12	1	0	polyprotein [Hydrangea macrophylla]
ColeContig70	171	A	G	22	10	0	11	0	polyprotein [Hydrangea macrophylla]
ColeContig70	174	T	C	23	0	15	0	8	polyprotein [Hydrangea macrophylla]
ColeContig70	177	A	G	23	8	0	15	0	polyprotein [Hydrangea macrophylla]
ColeContig70	184	T	G	23	0	0	15	8	polyprotein [Hydrangea macrophylla]
ColeContig70	206	C	A	22	13	6	0	3	polyprotein [Hydrangea macrophylla]
ColeContig70	216	A	G	22	7	0	14	0	polyprotein [Hydrangea macrophylla]
ColeContig70	228	T	C	19	0	10	1	7	polyprotein [Hydrangea macrophylla]
ColeContig70	234	A	G	17	7	0	10	0	polyprotein [Hydrangea macrophylla]
ColeContig70	250	A	G	17	8	0	9	0	polyprotein [Hydrangea macrophylla]
ColeContig70	251	C	T	17	0	7	0	10	polyprotein [Hydrangea macrophylla]
ColeContig70	271	T	C	15	0	9	0	5	polyprotein [Hydrangea macrophylla]
ColeContig70	275	A	G	15	6	0	9	0	polyprotein [Hydrangea macrophylla]
ColeContig70	282	T	C	17	1	10	0	6	polyprotein [Hydrangea macrophylla]
ColeContig70	295	G	C	16	0	9	4	3	polyprotein [Hydrangea macrophylla]
ColeContig70	306	T	C	16	0	11	0	5	polyprotein [Hydrangea macrophylla]
ColeContig70	317	A	G	14	4	0	10	0	polyprotein [Hydrangea macrophylla]
ColeContig70	325	G	C	14	0	8	4	2	polyprotein [Hydrangea macrophylla]
ColeContig70	339	T	C	14	0	7	0	6	polyprotein [Hydrangea macrophylla]
ColeContig70	350	G	A	14	7	0	4	0	polyprotein [Hydrangea macrophylla]
ColeContig70	352	A	C	14	5	7	0	1	polyprotein [Hydrangea macrophylla]
ColeContig70	367	T	C	14	0	8	0	5	polyprotein [Hydrangea macrophylla]
ColeContig70	388	G	A	14	12	0	2	0	polyprotein [Hydrangea macrophylla]
ColeContig70	409	T	C	14	0	11	0	2	polyprotein [Hydrangea macrophylla]
ColeContig70	419	C	A	14	9	5	0	0	polyprotein [Hydrangea macrophylla]
ColeContig70	428	G	A	13	9	0	3	1	polyprotein [Hydrangea macrophylla]
ColeContig70	431	T	C	13	0	8	0	5	polyprotein [Hydrangea macrophylla]
ColeContig70	461	T	C	12	0	6	0	6	polyprotein [Hydrangea macrophylla]
ColeContig70	484	T	C	12	0	9	0	3	polyprotein [Hydrangea macrophylla]
ColeContig70	518	G	A	11	6	0	5	0	polyprotein [Hydrangea macrophylla]
ColeContig70	527	G	A	10	5	0	5	0	polyprotein [Hydrangea macrophylla]
ColeContig70	539	A	G	10	5	0	5	0	polyprotein [Hydrangea macrophylla]
ColeContig70	571	T	C	11	0	7	0	4	polyprotein [Hydrangea macrophylla]
ColeContig70	577	T	C	11	0	7	0	4	polyprotein [Hydrangea macrophylla]
ColeContig70	618	T	C	20	1	14	0	4	polyprotein [Hydrangea macrophylla]
ColeContig70	627	T	C	20	1	16	0	3	polyprotein [Hydrangea macrophylla]
ColeContig70	637	A	G	20	4	1	15	0	polyprotein [Hydrangea macrophylla]
ColeContig70	671	T	C	22	0	15	0	7	polyprotein [Hydrangea macrophylla]
ColeContig70	692	T	C	23	0	18	0	5	polyprotein [Hydrangea macrophylla]
ColeContig70	707	T	C	23	0	15	0	8	polyprotein [Hydrangea macrophylla]
ColeContig70	710	T	A	23	18	0	1	4	polyprotein [Hydrangea macrophylla]
ColeContig70	725	G	A	26	19	0	7	0	polyprotein [Hydrangea macrophylla]
ColeContig70	735	T	A	27	22	0	0	5	polyprotein [Hydrangea macrophylla]
ColeContig70	830	A	G	50	11	0	39	0	polyprotein [Hydrangea macrophylla]
ColeContig70	851	T	G	58	2	0	50	5	polyprotein [Hydrangea macrophylla]
ColeIsotig10621	145	A	G	4	2	0	2	0	chromatin remodeling complex subunit [Populus trichocarpa] chromatin remodeling complex subunit [Populus trichocarpa]
ColeIsotig10621	429	G	T	4	0	0	2	2	chromatin remodeling complex subunit [Populus trichocarpa] chromatin remodeling complex subunit [Populus trichocarpa]
ColeIsotig10621	447	A	G	4	2	0	2	0	chromatin remodeling complex subunit [Populus trichocarpa] chromatin remodeling complex subunit [Populus trichocarpa]
ColeIsotig10621	455	C	T	4	0	2	0	2	chromatin remodeling complex subunit [Populus trichocarpa] chromatin remodeling complex subunit [Populus trichocarpa]
ColeIsotig10621	458	C	T	4	0	2	0	2	chromatin remodeling complex subunit [Populus trichocarpa] chromatin remodeling complex subunit [Populus trichocarpa]
ColeIsotig1347	525	T	C	4	0	2	0	2	PREDICTED: paired amphipathic helix protein Sin3-like 2-like [Solanum lycopersicum]
ColeIsotig1347	552	C	T	5	0	2	0	3	PREDICTED: paired amphipathic helix protein Sin3-like 2-like [Solanum lycopersicum]
ColeIsotig1347	582	A	G	5	2	0	3	0	PREDICTED: paired amphipathic helix protein Sin3-like 2-like [Solanum lycopersicum]
ColeIsotig1347	597	C	T	5	0	2	0	3	PREDICTED: paired amphipathic helix protein Sin3-like 2-like [Solanum lycopersicum]
ColeIsotig1347	614	C	T	5	0	2	0	3	PREDICTED: paired amphipathic helix protein Sin3-like 2-like [Solanum lycopersicum]
ColeIsotig1347	634	C	A	6	3	3	0	0	PREDICTED: paired amphipathic helix protein Sin3-like 2-like [Solanum lycopersicum]
ColeIsotig1347	718	C	T	8	0	4	0	4	PREDICTED: paired amphipathic helix protein Sin3-like 2-like [Solanum lycopersicum]
ColeIsotig1347	735	T	C	8	0	4	0	4	PREDICTED: paired amphipathic helix protein Sin3-like 2-like [Solanum lycopersicum]
ColeIsotig1347	754	T	C	8	0	4	0	4	PREDICTED: paired amphipathic helix protein Sin3-like 2-like [Solanum lycopersicum]
ColeIsotig1347	790	C	T	8	0	4	0	4	PREDICTED: paired amphipathic helix protein Sin3-like 2-like [Solanum lycopersicum]
ColeIsotig1347	816	T	G	8	0	0	4	4	PREDICTED: paired amphipathic helix protein Sin3-like 2-like [Solanum lycopersicum]
ColeIsotig1347	824	A	C	8	4	4	0	0	PREDICTED: paired amphipathic helix protein Sin3-like 2-like [Solanum lycopersicum]
ColeIsotig1347	828	A	G	8	4	0	4	0	PREDICTED: paired amphipathic helix protein Sin3-like 2-like [Solanum lycopersicum]
ColeIsotig1347	834	C	T	8	0	4	0	4	PREDICTED: paired amphipathic helix protein Sin3-like 2-like [Solanum lycopersicum]
ColeIsotig1347	882	T	C	8	0	4	0	4	PREDICTED: paired amphipathic helix protein Sin3-like 2-like [Solanum lycopersicum]
ColeIsotig12302	324	A	G	118	20	0	98	0
ColeIsotig12302	328	T	C	116	0	109	0	7
ColeIsotig12302	338	T	C	106	2	78	0	25
ColeIsotig12302	343	T	C	105	4	88	0	13
ColeIsotig12302	355	A	G	101	7	0	94	0
ColeIsotig12302	372	C	T	53	1	10	0	30
ColeIsotig9425	85	G	T	6	0	0	3	3	PREDICTED: subtilisin-like protease isoform 1 [Vitis vinifera] PREDICTED: subtilisin-like protease isoform 2 [Vitis vinifera]
ColeIsotig9425	118	G	A	6	3	0	1	0	PREDICTED: subtilisin-like protease isoform 1 [Vitis vinifera] PREDICTED: subtilisin-like protease isoform 2 [Vitis vinifera]
ColeIsotig9784	154	A	G	6	3	0	3	0	PREDICTED: geranylgeranyl transferase type-2 subunit beta [Vitis vinifera] hypothetical protein VITISV_024797 [Vitis vinifera] unnamed protein product [Vitis vinifera]
ColeIsotig7865	143	T	C	6	0	3	0	3	PREDICTED: uncharacterized protein LOC101267559 [Solanum lycopersicum]
ColeIsotig7464	591	C	T	4	0	2	0	2	GATA transcription factor, putative isoform 1 [Theobroma cacao]
ColeIsotig44	29	A	G	4	1	0	3	0
ColeIsotig44	109	A	G	6	2	0	3	0
ColeIsotig44	181	T	C	18	0	11	0	7
ColeIsotig44	183	G	C	18	0	11	6	1
ColeIsotig44	184	T	C	18	0	10	0	8
ColeIsotig44	187	T	C	18	0	12	0	6
ColeIsotig44	188	T	A	18	11	0	0	7
ColeIsotig44	350	A	T	8	2	0	0	6
ColeIsotig44	374	A	G	4	1	0	3	0
ColeIsotig4606	1440	A	C	4	2	2	0	0	ATP-dependent Clp protease proteolytic subunit [Theobroma cacao]
ColeIsotig6990	420	C	T	4	0	2	0	2	PREDICTED: uncharacterized protein LOC101247846 [Solanum lycopersicum]
ColeIsotig819	577	A	G	21	7	0	13	0	PREDICTED: calreticulin [Vitis vinifera] unnamed protein product [Vitis vinifera]
ColeIsotig819	928	C	T	6	0	2	0	4	PREDICTED: calreticulin [Vitis vinifera] unnamed protein product [Vitis vinifera]
ColeIsotig819	948	A	T	12	6	0	0	6	PREDICTED: calreticulin [Vitis vinifera] unnamed protein product [Vitis vinifera]
ColeIsotig819	1025	T	C	7	0	5	0	1	PREDICTED: calreticulin [Vitis vinifera] unnamed protein product [Vitis vinifera]
ColeIsotig819	1049	C	T	7	0	2	0	5	PREDICTED: calreticulin [Vitis vinifera] unnamed protein product [Vitis vinifera]
ColeIsotig7805	102	A	C	9	3	6	0	0	Isocitrate dehydrogenase-like protein [Medicago truncatula] Isocitrate dehydrogenase-like protein [Medicago truncatula]
ColeIsotig4519	275	T	C	5	0	3	0	2
ColeIsotig4519	764	C	T	4	0	2	0	2
ColeIsotig1214	117	T	A	4	2	0	0	2	PREDICTED: F-box protein At3g07870-like [Solanum lycopersicum]
ColeIsotig9033	188	T	C	6	0	3	0	3	unnamed protein product [Vitis vinifera]
ColeIsotig9033	230	A	G	6	3	0	3	0	unnamed protein product [Vitis vinifera]
ColeIsotig9033	233	A	G	6	3	0	3	0	unnamed protein product [Vitis vinifera]
ColeIsotig3403	84	C	T	4	0	2	0	2
ColeIsotig3403	183	A	G	7	3	0	4	0
ColeIsotig3403	197	A	G	6	3	0	3	0
ColeIsotig3403	199	A	T	6	3	0	0	3
ColeIsotig3403	201	C	T	6	0	3	0	3
ColeIsotig3403	202	T	A	6	3	0	0	3
ColeIsotig3403	203	T	A	6	3	0	0	3
ColeIsotig3403	221	A	G	7	3	0	4	0
ColeIsotig3403	222	A	G	7	3	0	4	0
ColeIsotig3403	276	C	T	4	0	1	0	3
ColeIsotig3403	296	G	A	4	2	0	2	0
ColeIsotig5301	457	T	G	6	0	0	4	2	GTP binding protein beta 1 isoform 1 [Theobroma cacao] GTP binding protein beta 1 isoform 1 [Theobroma cacao]
ColeIsotig5301	462	C	T	6	0	2	0	4	GTP binding protein beta 1 isoform 1 [Theobroma cacao] GTP binding protein beta 1 isoform 1 [Theobroma cacao]
ColeIsotig1877	936	C	T	8	0	4	0	4	PREDICTED: charged multivesicular body protein 1-like isoform 1 [Glycine max] PREDICTED: charged multivesicular body protein 1-like isoform 2 [Glycine max] PREDICTED: charged multivesicular body protein 1-like isoform 3 [Glycine max] PREDICTED: charged multivesicular body protein 1-like [Glycine max]
ColeIsotig8289	100	T	C	14	1	8	0	5
ColeIsotig8289	107	A	G	15	4	0	11	0
ColeIsotig8289	172	T	C	15	0	10	0	5
ColeIsotig8289	178	T	C	15	0	10	0	5
ColeIsotig8289	210	T	C	16	0	8	0	8
ColeIsotig8289	315	T	C	13	0	8	0	5
ColeIsotig8289	367	T	C	13	0	10	0	3
ColeIsotig8289	583	A	G	8	4	0	4	0
ColeIsotig5655	13	T	C	4	0	2	0	2	PREDICTED: peroxidase 65 [Vitis vinifera] hypothetical protein VITISV_013676 [Vitis vinifera]
ColeIsotig5655	44	A	C	16	7	9	0	0	PREDICTED: peroxidase 65 [Vitis vinifera] hypothetical protein VITISV_013676 [Vitis vinifera]
ColeIsotig5655	739	C	G	4	0	2	2	0	PREDICTED: peroxidase 65 [Vitis vinifera] hypothetical protein VITISV_013676 [Vitis vinifera]
ColeIsotig6041	665	C	T	8	0	4	0	4	glycosyltransferase [Lycium barbarum]
ColeIsotig6041	795	A	G	4	2	0	2	0	glycosyltransferase [Lycium barbarum]
ColeIsotig2203	373	T	C	4	0	2	0	2	Tyrosyl-tRNA synthetase, class Ib, bacterial/mitochondrial [Theobroma cacao]
ColeIsotig10505	136	C	T	10	0	5	0	5	PREDICTED: uncharacterized protein LOC100855173 [Vitis vinifera]
ColeIsotig10505	208	A	G	8	3	0	5	0	PREDICTED: uncharacterized protein LOC100855173 [Vitis vinifera]
ColeIsotig10505	209	C	A	8	5	3	0	0	PREDICTED: uncharacterized protein LOC100855173 [Vitis vinifera]
ColeIsotig10505	216	A	C	8	3	5	0	0	PREDICTED: uncharacterized protein LOC100855173 [Vitis vinifera]
ColeIsotig10505	221	A	G	8	3	0	5	0	PREDICTED: uncharacterized protein LOC100855173 [Vitis vinifera]
ColeIsotig10505	250	G	C	8	0	4	4	0	PREDICTED: uncharacterized protein LOC100855173 [Vitis vinifera]
ColeIsotig10505	256	C	T	8	0	3	0	5	PREDICTED: uncharacterized protein LOC100855173 [Vitis vinifera]
ColeIsotig10505	262	C	T	8	0	4	0	4	PREDICTED: uncharacterized protein LOC100855173 [Vitis vinifera]
ColeIsotig10505	308	A	G	7	3	0	4	0	PREDICTED: uncharacterized protein LOC100855173 [Vitis vinifera]
ColeIsotig10505	342	T	C	7	0	4	0	3	PREDICTED: uncharacterized protein LOC100855173 [Vitis vinifera]
ColeIsotig10505	358	A	G	7	3	0	4	0	PREDICTED: uncharacterized protein LOC100855173 [Vitis vinifera]
ColeIsotig10505	382	C	T	7	0	3	0	4	PREDICTED: uncharacterized protein LOC100855173 [Vitis vinifera]
ColeIsotig10505	397	T	C	6	0	3	0	3	PREDICTED: uncharacterized protein LOC100855173 [Vitis vinifera]
ColeIsotig10505	412	T	C	6	0	3	0	3	PREDICTED: uncharacterized protein LOC100855173 [Vitis vinifera]
ColeIsotig10505	427	A	G	6	3	0	3	0	PREDICTED: uncharacterized protein LOC100855173 [Vitis vinifera]
ColeIsotig10505	439	A	G	6	3	0	3	0	PREDICTED: uncharacterized protein LOC100855173 [Vitis vinifera]
ColeIsotig10505	441	T	C	6	0	3	0	3	PREDICTED: uncharacterized protein LOC100855173 [Vitis vinifera]
ColeIsotig10505	443	T	A	6	3	0	0	3	PREDICTED: uncharacterized protein LOC100855173 [Vitis vinifera]
ColeIsotig10505	470	C	G	6	0	3	3	0	PREDICTED: uncharacterized protein LOC100855173 [Vitis vinifera]
ColeIsotig10505	500	T	C	6	0	3	0	3	PREDICTED: uncharacterized protein LOC100855173 [Vitis vinifera]
ColeIsotig7073	442	G	A	5	3	0	2	0
ColeIsotig7073	473	T	C	5	0	3	0	2
ColeIsotig7073	512	T	G	4	0	0	2	2
ColeIsotig7073	524	C	T	4	0	2	0	2
ColeIsotig7073	533	C	T	4	0	2	0	2
ColeIsotig7073	629	A	G	6	3	0	3	0
ColeIsotig7073	634	A	G	6	3	0	3	0
ColeIsotig7073	637	A	G	7	3	0	4	0
ColeIsotig7073	659	A	G	7	2	0	5	0
ColeIsotig11690	112	G	A	6	3	0	3	0	PREDICTED: uncharacterized protein LOC100256132 [Vitis vinifera]
ColeIsotig11690	133	C	T	7	0	3	0	4	PREDICTED: uncharacterized protein LOC100256132 [Vitis vinifera]
ColeIsotig11690	178	C	T	7	0	3	0	4	PREDICTED: uncharacterized protein LOC100256132 [Vitis vinifera]
ColeIsotig11690	221	C	T	7	0	3	0	4	PREDICTED: uncharacterized protein LOC100256132 [Vitis vinifera]
ColeIsotig11690	284	A	G	7	3	0	4	0	PREDICTED: uncharacterized protein LOC100256132 [Vitis vinifera]
ColeIsotig3250	161	C	T	4	0	2	0	2
ColeIsotig3250	216	C	T	6	0	3	0	3
ColeIsotig3250	313	T	G	19	0	0	12	7
ColeIsotig3250	369	A	T	20	9	0	0	11
ColeIsotig3250	432	G	T	11	0	0	4	7
ColeIsotig3250	444	G	A	9	5	0	4	0
ColeIsotig6277	20	A	G	5	2	0	3	0
ColeIsotig6277	317	T	C	5	0	3	0	2
ColeIsotig6277	332	T	C	5	0	3	0	2
ColeIsotig6277	349	A	G	6	2	0	3	1
ColeIsotig6277	365	A	G	4	2	0	2	0
ColeIsotig117	1013	A	G	4	2	0	2	0	PREDICTED: heat shock cognate 70 kDa protein 1-like [Solanum lycopersicum]
ColeIsotig117	1196	C	T	42	0	16	0	26	PREDICTED: heat shock cognate 70 kDa protein 1-like [Solanum lycopersicum]
ColeIsotig117	1418	G	A	74	38	0	36	0	PREDICTED: heat shock cognate 70 kDa protein 1-like [Solanum lycopersicum]
ColeIsotig117	1429	A	G	71	9	0	47	0	PREDICTED: heat shock cognate 70 kDa protein 1-like [Solanum lycopersicum]
ColeIsotig117	1472	A	C	98	33	65	0	0	PREDICTED: heat shock cognate 70 kDa protein 1-like [Solanum lycopersicum]
ColeIsotig7259	724	A	G	10	5	0	5	0	PREDICTED: 60S ribosomal protein L22-2-like [Vitis vinifera] hypothetical protein VITISV_013317 [Vitis vinifera] unnamed protein product [Vitis vinifera]
ColeIsotig7871	136	A	T	6	3	0	0	3
ColeIsotig7871	184	A	G	8	2	0	5	1
ColeIsotig7871	206	C	T	8	0	4	0	4
ColeIsotig7871	257	C	T	6	0	3	0	3
ColeIsotig7871	344	A	G	6	3	0	3	0
ColeIsotig7871	516	T	C	4	0	2	0	2
ColeIsotig2368	282	C	A	4	2	2	0	0	unknown [Lotus japonicus]
ColeIsotig2368	472	C	G	5	0	2	3	0	unknown [Lotus japonicus]
ColeIsotig2368	498	A	G	5	1	0	4	0	unknown [Lotus japonicus]
ColeIsotig2368	561	A	T	5	1	0	0	4	unknown [Lotus japonicus]
ColeIsotig12401	304	A	G	4	2	0	2	0	GATA type zinc finger transcription factor family protein, putative [Theobroma cacao]
ColeIsotig11314	433	A	G	10	5	0	5	0	PREDICTED: cyclin-P3-1-like isoform 1 [Vitis vinifera]
ColeIsotig10819	29	G	A	4	2	0	2	0	Uncharacterized protein TCM_028719 [Theobroma cacao]
ColeIsotig10819	51	C	T	6	0	3	0	3	Uncharacterized protein TCM_028719 [Theobroma cacao]
ColeIsotig10868	20	A	G	4	2	0	2	0	PREDICTED: uncharacterized protein LOC101268827 [Solanum lycopersicum]
ColeIsotig3350	398	G	A	4	2	0	2	0	PREDICTED: thioredoxin-like protein HCF164, chloroplastic-like [Glycine max]
ColeIsotig3350	400	C	T	4	0	2	0	2	PREDICTED: thioredoxin-like protein HCF164, chloroplastic-like [Glycine max]
ColeIsotig3350	412	A	C	4	2	2	0	0	PREDICTED: thioredoxin-like protein HCF164, chloroplastic-like [Glycine max]
ColeIsotig3350	439	C	T	4	0	2	0	2	PREDICTED: thioredoxin-like protein HCF164, chloroplastic-like [Glycine max]
ColeIsotig3350	442	G	C	4	0	2	2	0	PREDICTED: thioredoxin-like protein HCF164, chloroplastic-like [Glycine max]
ColeIsotig3350	445	C	G	4	0	2	2	0	PREDICTED: thioredoxin-like protein HCF164, chloroplastic-like [Glycine max]
ColeIsotig3350	452	T	C	4	0	2	0	2	PREDICTED: thioredoxin-like protein HCF164, chloroplastic-like [Glycine max]
ColeIsotig3350	454	A	T	4	2	0	0	2	PREDICTED: thioredoxin-like protein HCF164, chloroplastic-like [Glycine max]
ColeIsotig3350	461	C	T	4	0	2	0	2	PREDICTED: thioredoxin-like protein HCF164, chloroplastic-like [Glycine max]
ColeIsotig3350	464	C	G	4	0	2	2	0	PREDICTED: thioredoxin-like protein HCF164, chloroplastic-like [Glycine max]
ColeIsotig3350	469	C	A	4	2	2	0	0	PREDICTED: thioredoxin-like protein HCF164, chloroplastic-like [Glycine max]
ColeIsotig7448	639	G	A	4	2	0	2	0	PREDICTED: pollen-specific protein SF21-like [Solanum lycopersicum]
ColeIsotig10050	423	A	G	16	8	0	8	0	putative 40S ribosomal protein S25-1 [Gardenia jasminoides]
ColeIsotig6978	215	G	T	4	0	0	2	2	PREDICTED: glucan endo-1,3-beta-glucosidase 2-like [Vitis vinifera]
ColeIsotig9641	197	A	C	5	2	3	0	0	Cytochrome P450, family 81, subfamily D, polypeptide 8 [Theobroma cacao]
ColeIsotig9641	404	A	G	8	4	0	4	0	Cytochrome P450, family 81, subfamily D, polypeptide 8 [Theobroma cacao]
ColeIsotig1216	398	C	T	4	0	2	0	2	ABA 8' hydroxylase 1 [Vitis vinifera]
ColeIsotig1216	809	A	C	10	5	5	0	0	ABA 8' hydroxylase 1 [Vitis vinifera]
ColeIsotig11969	328	A	G	8	4	0	4	0
ColeIsotig11969	363	A	G	7	3	0	4	0
ColeIsotig11969	394	C	T	6	0	3	0	3
ColeIsotig11969	398	C	T	6	0	3	0	3
ColeIsotig11969	406	A	G	6	2	0	4	0
ColeIsotig11969	422	A	T	5	1	0	0	4
ColeIsotig11969	425	T	G	5	0	0	3	2
ColeIsotig7793	130	A	G	6	3	0	3	0	predicted protein [Populus trichocarpa] predicted protein [Populus trichocarpa]
ColeIsotig7793	457	C	T	4	0	2	0	2	predicted protein [Populus trichocarpa] predicted protein [Populus trichocarpa]
ColeIsotig7793	465	C	T	4	0	2	0	2	predicted protein [Populus trichocarpa] predicted protein [Populus trichocarpa]
ColeIsotig12727	63	C	T	4	0	1	0	2
ColeIsotig5001	54	G	T	10	1	0	2	7	chitinase C [Ananas comosus]
ColeIsotig8179	582	G	T	18	0	0	9	9	cyclophilin, putative [Ricinus communis] cyclophilin, putative [Ricinus communis]
ColeIsotig10032	199	A	T	6	3	0	0	3
ColeIsotig10032	276	C	T	6	0	3	0	3
ColeIsotig4820	685	A	G	4	2	0	2	0	PREDICTED: uncharacterized protein LOC100854548 [Vitis vinifera]
ColeIsotig4820	972	G	A	12	7	0	5	0	PREDICTED: uncharacterized protein LOC100854548 [Vitis vinifera]
ColeIsotig10641	254	T	G	25	0	1	14	10
ColeIsotig10641	260	T	C	26	0	15	0	11
ColeIsotig10641	267	T	A	29	17	0	0	12
ColeIsotig10641	273	C	T	29	0	9	0	20
ColeIsotig10641	286	A	T	29	12	0	0	17
ColeIsotig10641	296	T	C	29	0	18	0	11
ColeIsotig10641	298	G	C	30	0	16	14	0
ColeIsotig10641	306	C	G	30	0	14	16	0
ColeIsotig10641	307	A	T	30	9	0	0	21
ColeIsotig10641	309	G	A	30	16	0	14	0
ColeIsotig10641	318	T	C	30	0	21	0	9
ColeIsotig10641	319	T	A	30	20	0	0	9
ColeIsotig10641	323	C	T	29	0	9	0	20
ColeIsotig10641	325	T	C	29	0	21	0	8
ColeIsotig10641	337	T	C	30	0	17	0	13
ColeIsotig10641	343	C	G	32	0	9	23	0
ColeIsotig10641	355	A	G	37	9	0	28	0
ColeIsotig10641	356	G	T	37	0	1	9	27
ColeIsotig10641	376	C	T	47	0	16	0	31
ColeIsotig10641	389	A	T	47	16	0	0	30
ColeIsotig10641	393	T	C	47	0	36	0	11
ColeIsotig10641	412	A	G	80	10	0	68	0
ColeIsotig10641	430	C	T	80	0	10	0	70
ColeIsotig10641	432	A	G	80	17	0	63	0
ColeIsotig10641	433	G	A	80	69	0	10	1
ColeIsotig10641	438	A	T	79	10	0	0	65
ColeIsotig10641	440	T	C	79	0	67	0	12
ColeIsotig10641	452	C	G	79	0	10	69	0
ColeIsotig12429	15	A	G	12	4	0	8	0
ColeIsotig9955	5	G	A	4	2	0	2	0	PREDICTED: putative phytosulfokines 6 [Vitis vinifera] unnamed protein product [Vitis vinifera]
ColeIsotig9955	465	G	A	6	3	0	3	0	PREDICTED: putative phytosulfokines 6 [Vitis vinifera] unnamed protein product [Vitis vinifera]
ColeIsotig343	487	G	T	4	0	0	2	2
ColeIsotig343	488	T	G	4	0	0	2	2
ColeIsotig8800	455	T	A	6	3	0	0	3	PREDICTED: uncharacterized protein LOC100242360 [Vitis vinifera]
ColeIsotig8800	516	C	T	4	0	2	0	2	PREDICTED: uncharacterized protein LOC100242360 [Vitis vinifera]
ColeIsotig8800	523	G	T	4	0	0	2	2	PREDICTED: uncharacterized protein LOC100242360 [Vitis vinifera]
ColeIsotig5684	499	C	T	4	0	2	0	2	PREDICTED: uncharacterized protein LOC100258584 [Vitis vinifera]
ColeIsotig5684	554	G	T	4	0	0	2	2	PREDICTED: uncharacterized protein LOC100258584 [Vitis vinifera]
ColeIsotig550	146	C	T	4	0	2	0	2	PREDICTED: probable pectate lyase 7-like [Cucumis sativus] PREDICTED: probable pectate lyase 7-like [Cucumis sativus]
ColeIsotig550	150	A	G	4	2	0	2	0	PREDICTED: probable pectate lyase 7-like [Cucumis sativus] PREDICTED: probable pectate lyase 7-like [Cucumis sativus]
ColeIsotig11046	486	C	T	7	0	3	0	4	PREDICTED: uncharacterized protein LOC100262522 [Vitis vinifera] unnamed protein product [Vitis vinifera]
ColeIsotig9548	369	T	C	4	0	2	0	2	PREDICTED: uncharacterized protein LOC100249231 [Vitis vinifera] hypothetical protein VITISV_027945 [Vitis vinifera] unnamed protein product [Vitis vinifera]
ColeIsotig9548	457	T	A	4	2	0	0	2	PREDICTED: uncharacterized protein LOC100249231 [Vitis vinifera] hypothetical protein VITISV_027945 [Vitis vinifera] unnamed protein product [Vitis vinifera]
ColeIsotig179	798	T	A	5	3	0	0	2	Histone superfamily protein [Theobroma cacao]
ColeIsotig12757	83	T	C	4	0	2	0	2
ColeIsotig11177	161	C	T	4	0	2	0	2
ColeIsotig11177	180	A	G	4	1	0	3	0
ColeIsotig11177	183	G	A	4	2	0	2	0
ColeIsotig11177	227	A	G	5	2	0	3	0
ColeIsotig11177	292	C	T	4	0	2	0	2
ColeIsotig8958	380	A	T	6	3	0	0	3	unnamed protein product [Vitis vinifera]
ColeIsotig12623	62	A	T	6	3	0	0	3
ColeIsotig10219	143	C	T	6	0	2	0	3	PREDICTED: protein SRG1-like [Solanum lycopersicum]
ColeIsotig10219	169	A	G	6	3	0	3	0	PREDICTED: protein SRG1-like [Solanum lycopersicum]
ColeIsotig10219	381	A	T	4	2	0	0	2	PREDICTED: protein SRG1-like [Solanum lycopersicum]
ColeIsotig779	796	A	G	8	4	0	4	0	predicted protein [Hordeum vulgare subsp. vulgare]
ColeIsotig779	807	C	G	8	0	4	4	0	predicted protein [Hordeum vulgare subsp. vulgare]
ColeIsotig779	890	A	G	7	3	0	4	0	predicted protein [Hordeum vulgare subsp. vulgare]
ColeIsotig779	1033	T	G	4	0	0	2	2	predicted protein [Hordeum vulgare subsp. vulgare]
ColeIsotig779	1146	C	G	8	0	4	4	0	predicted protein [Hordeum vulgare subsp. vulgare]
ColeIsotig779	1157	C	T	8	0	4	0	4	predicted protein [Hordeum vulgare subsp. vulgare]
ColeIsotig779	1165	C	T	8	0	4	0	4	predicted protein [Hordeum vulgare subsp. vulgare]
ColeIsotig779	1387	C	T	17	0	7	0	10	predicted protein [Hordeum vulgare subsp. vulgare]
ColeIsotig779	1402	C	T	18	0	6	0	12	predicted protein [Hordeum vulgare subsp. vulgare]
ColeIsotig779	1405	T	G	19	0	0	12	7	predicted protein [Hordeum vulgare subsp. vulgare]
ColeIsotig779	1448	A	G	20	10	0	10	0	predicted protein [Hordeum vulgare subsp. vulgare]
ColeIsotig779	1515	G	A	22	13	0	9	0	predicted protein [Hordeum vulgare subsp. vulgare]
ColeIsotig779	1563	A	T	24	12	0	0	12	predicted protein [Hordeum vulgare subsp. vulgare]
ColeIsotig779	1826	A	G	4	2	0	2	0	predicted protein [Hordeum vulgare subsp. vulgare]
ColeIsotig2353	723	T	C	8	0	6	0	2	hypothetical protein M569_10332 [Genlisea aurea]
ColeIsotig2353	724	G	A	8	6	0	2	0	hypothetical protein M569_10332 [Genlisea aurea]
ColeIsotig7549	576	A	T	4	1	0	0	3	non-specific phospholipase C2 [Arabidopsis thaliana] putative phospholipase C [Arabidopsis thaliana] phosphatidylglycerol specific phospholipase C [Arabidopsis thaliana] non-specific phospholipase C2 [Arabidopsis thaliana]
ColeIsotig4907	13	A	G	9	4	0	5	0	phosphate transporter [Camellia oleifera]
ColeIsotig8992	505	C	G	9	0	4	5	0	RecName: Full=Pyrophosphate--fructose 6-phosphate 1-phosphotransferase subunit alpha; Short=PFP; AltName: Full=6-phosphofructokinase, pyrophosphate dependent; AltName: Full=PPi-PFK; AltName: Full=Pyrophosphate-dependent 6-phosphofructose-1-kinase pyrophosphate-dependent phosphofructokinase alpha subunit [Ricinus communis]
ColeIsotig8992	519	T	C	9	0	5	0	4	RecName: Full=Pyrophosphate--fructose 6-phosphate 1-phosphotransferase subunit alpha; Short=PFP; AltName: Full=6-phosphofructokinase, pyrophosphate dependent; AltName: Full=PPi-PFK; AltName: Full=Pyrophosphate-dependent 6-phosphofructose-1-kinase pyrophosphate-dependent phosphofructokinase alpha subunit [Ricinus communis]
ColeIsotig8992	524	A	C	9	4	5	0	0	RecName: Full=Pyrophosphate--fructose 6-phosphate 1-phosphotransferase subunit alpha; Short=PFP; AltName: Full=6-phosphofructokinase, pyrophosphate dependent; AltName: Full=PPi-PFK; AltName: Full=Pyrophosphate-dependent 6-phosphofructose-1-kinase pyrophosphate-dependent phosphofructokinase alpha subunit [Ricinus communis]
ColeIsotig8992	525	G	A	9	5	0	4	0	RecName: Full=Pyrophosphate--fructose 6-phosphate 1-phosphotransferase subunit alpha; Short=PFP; AltName: Full=6-phosphofructokinase, pyrophosphate dependent; AltName: Full=PPi-PFK; AltName: Full=Pyrophosphate-dependent 6-phosphofructose-1-kinase pyrophosphate-dependent phosphofructokinase alpha subunit [Ricinus communis]
ColeIsotig8992	526	T	C	9	0	5	0	4	RecName: Full=Pyrophosphate--fructose 6-phosphate 1-phosphotransferase subunit alpha; Short=PFP; AltName: Full=6-phosphofructokinase, pyrophosphate dependent; AltName: Full=PPi-PFK; AltName: Full=Pyrophosphate-dependent 6-phosphofructose-1-kinase pyrophosphate-dependent phosphofructokinase alpha subunit [Ricinus communis]
ColeIsotig8992	538	T	G	9	0	0	5	4	RecName: Full=Pyrophosphate--fructose 6-phosphate 1-phosphotransferase subunit alpha; Short=PFP; AltName: Full=6-phosphofructokinase, pyrophosphate dependent; AltName: Full=PPi-PFK; AltName: Full=Pyrophosphate-dependent 6-phosphofructose-1-kinase pyrophosphate-dependent phosphofructokinase alpha subunit [Ricinus communis]
ColeIsotig8992	541	A	G	9	4	0	5	0	RecName: Full=Pyrophosphate--fructose 6-phosphate 1-phosphotransferase subunit alpha; Short=PFP; AltName: Full=6-phosphofructokinase, pyrophosphate dependent; AltName: Full=PPi-PFK; AltName: Full=Pyrophosphate-dependent 6-phosphofructose-1-kinase pyrophosphate-dependent phosphofructokinase alpha subunit [Ricinus communis]
ColeIsotig8992	544	G	A	9	5	0	4	0	RecName: Full=Pyrophosphate--fructose 6-phosphate 1-phosphotransferase subunit alpha; Short=PFP; AltName: Full=6-phosphofructokinase, pyrophosphate dependent; AltName: Full=PPi-PFK; AltName: Full=Pyrophosphate-dependent 6-phosphofructose-1-kinase pyrophosphate-dependent phosphofructokinase alpha subunit [Ricinus communis]
ColeIsotig8992	553	G	A	9	5	0	4	0	RecName: Full=Pyrophosphate--fructose 6-phosphate 1-phosphotransferase subunit alpha; Short=PFP; AltName: Full=6-phosphofructokinase, pyrophosphate dependent; AltName: Full=PPi-PFK; AltName: Full=Pyrophosphate-dependent 6-phosphofructose-1-kinase pyrophosphate-dependent phosphofructokinase alpha subunit [Ricinus communis]
ColeIsotig8992	568	G	A	9	5	0	4	0	RecName: Full=Pyrophosphate--fructose 6-phosphate 1-phosphotransferase subunit alpha; Short=PFP; AltName: Full=6-phosphofructokinase, pyrophosphate dependent; AltName: Full=PPi-PFK; AltName: Full=Pyrophosphate-dependent 6-phosphofructose-1-kinase pyrophosphate-dependent phosphofructokinase alpha subunit [Ricinus communis]
ColeIsotig8992	572	A	T	9	4	0	0	5	RecName: Full=Pyrophosphate--fructose 6-phosphate 1-phosphotransferase subunit alpha; Short=PFP; AltName: Full=6-phosphofructokinase, pyrophosphate dependent; AltName: Full=PPi-PFK; AltName: Full=Pyrophosphate-dependent 6-phosphofructose-1-kinase pyrophosphate-dependent phosphofructokinase alpha subunit [Ricinus communis]
ColeIsotig8992	577	A	T	9	4	0	0	5	RecName: Full=Pyrophosphate--fructose 6-phosphate 1-phosphotransferase subunit alpha; Short=PFP; AltName: Full=6-phosphofructokinase, pyrophosphate dependent; AltName: Full=PPi-PFK; AltName: Full=Pyrophosphate-dependent 6-phosphofructose-1-kinase pyrophosphate-dependent phosphofructokinase alpha subunit [Ricinus communis]
ColeIsotig8992	592	A	G	9	3	0	5	0	RecName: Full=Pyrophosphate--fructose 6-phosphate 1-phosphotransferase subunit alpha; Short=PFP; AltName: Full=6-phosphofructokinase, pyrophosphate dependent; AltName: Full=PPi-PFK; AltName: Full=Pyrophosphate-dependent 6-phosphofructose-1-kinase pyrophosphate-dependent phosphofructokinase alpha subunit [Ricinus communis]
ColeIsotig3717	27	T	G	4	0	0	2	2	PREDICTED: receptor-like cytosolic serine/threonine-protein kinase RBK1-like [Solanum lycopersicum]
ColeIsotig3717	119	C	T	4	0	2	0	2	PREDICTED: receptor-like cytosolic serine/threonine-protein kinase RBK1-like [Solanum lycopersicum]
ColeIsotig3717	408	A	G	4	2	0	2	0	PREDICTED: receptor-like cytosolic serine/threonine-protein kinase RBK1-like [Solanum lycopersicum]
ColeIsotig6780	79	T	C	4	0	2	0	2	PREDICTED: uncharacterized protein LOC100854024 [Vitis vinifera]
ColeIsotig2923	549	G	T	4	0	0	1	2	PREDICTED: uncharacterized protein LOC101291673 [Fragaria vesca subsp. vesca]
ColeIsotig5163	16	A	T	4	2	0	0	2	PREDICTED: uncharacterized protein LOC100252593 [Vitis vinifera]
ColeIsotig1524	1456	G	T	4	0	0	2	2
ColeIsotig1524	1460	A	G	4	2	0	2	0
ColeIsotig4430	204	T	G	6	0	0	4	2
ColeIsotig3814	399	A	T	4	2	0	0	2	hypothetical protein VITISV_033270 [Vitis vinifera]
ColeIsotig3814	413	A	G	4	2	0	2	0	hypothetical protein VITISV_033270 [Vitis vinifera]
ColeIsotig3814	426	C	T	4	0	2	0	2	hypothetical protein VITISV_033270 [Vitis vinifera]
ColeIsotig3814	443	A	G	4	2	0	2	0	hypothetical protein VITISV_033270 [Vitis vinifera]
ColeIsotig3814	462	C	T	4	0	2	0	2	hypothetical protein VITISV_033270 [Vitis vinifera]
ColeIsotig6694	602	T	C	4	0	2	0	2	predicted protein [Populus trichocarpa] predicted protein [Populus trichocarpa]
ColeIsotig11667	440	A	G	7	3	0	4	0	PREDICTED: equilibrative nucleoside transporter 2-like [Vitis vinifera]
ColeIsotig8658	412	T	C	4	0	2	0	2	Kinase interacting family protein, putative [Theobroma cacao]
ColeIsotig8789	260	T	G	10	0	0	5	5	PREDICTED: mitochondrial import inner membrane translocase subunit Tim13 [Vitis vinifera] unnamed protein product [Vitis vinifera]
ColeIsotig8789	277	C	T	11	0	4	0	7	PREDICTED: mitochondrial import inner membrane translocase subunit Tim13 [Vitis vinifera] unnamed protein product [Vitis vinifera]
ColeIsotig10881	215	C	T	7	0	3	0	4
ColeIsotig10881	285	A	G	8	4	0	4	0
ColeIsotig7411	248	A	G	4	2	0	2	0	Galacturonosyltransferase 15 [Theobroma cacao]
ColeIsotig9144	315	A	G	6	3	0	3	0	PREDICTED: uncharacterized protein LOC100248831 [Vitis vinifera]
ColeIsotig5878	714	A	G	22	10	0	12	0	PREDICTED: U-box domain-containing protein 14 [Vitis vinifera]
ColeIsotig1648	684	C	T	4	0	1	0	3	PREDICTED: mitochondrial uncoupling protein 5-like [Cucumis sativus] PREDICTED: mitochondrial uncoupling protein 5-like [Cucumis sativus]
ColeIsotig1648	696	A	G	4	1	0	3	0	PREDICTED: mitochondrial uncoupling protein 5-like [Cucumis sativus] PREDICTED: mitochondrial uncoupling protein 5-like [Cucumis sativus]
ColeIsotig9952	261	T	G	4	0	0	2	2
ColeIsotig9952	381	A	T	4	2	0	0	2
ColeIsotig5987	377	A	G	5	2	0	3	0	unnamed protein product [Vitis vinifera]
ColeIsotig10602	499	A	G	6	3	0	3	0	PREDICTED: patellin-4-like [Glycine max]
ColeIsotig131	1018	A	C	40	2	38	0	0	PREDICTED: uncharacterized protein LOC100245206 [Vitis vinifera]
ColeIsotig131	1022	G	A	26	24	0	2	0	PREDICTED: uncharacterized protein LOC100245206 [Vitis vinifera]
ColeIsotig131	1028	C	T	19	0	2	0	17	PREDICTED: uncharacterized protein LOC100245206 [Vitis vinifera]
ColeIsotig131	1029	A	G	19	2	0	16	0	PREDICTED: uncharacterized protein LOC100245206 [Vitis vinifera]
ColeIsotig131	1040	T	C	17	0	14	0	3	PREDICTED: uncharacterized protein LOC100245206 [Vitis vinifera]
ColeIsotig12285	282	G	T	16	0	0	7	9
ColeIsotig8904	402	C	T	4	0	2	0	2	unnamed protein product [Vitis vinifera]
ColeIsotig8904	407	A	T	4	2	0	0	2	unnamed protein product [Vitis vinifera]
ColeIsotig8904	416	A	G	4	2	0	2	0	unnamed protein product [Vitis vinifera]
ColeIsotig8904	421	C	T	4	0	2	0	2	unnamed protein product [Vitis vinifera]
ColeIsotig8904	471	C	G	4	0	2	2	0	unnamed protein product [Vitis vinifera]
ColeIsotig8904	473	G	A	4	2	0	2	0	unnamed protein product [Vitis vinifera]
ColeIsotig8904	474	C	T	4	0	1	0	3	unnamed protein product [Vitis vinifera]
ColeIsotig8904	479	A	G	4	2	0	2	0	unnamed protein product [Vitis vinifera]
ColeIsotig12112	237	A	G	6	3	0	3	0
ColeIsotig7284	405	C	T	37	0	18	0	19	ubiquinol-cytochrome C reductase complex [Camellia sinensis]
ColeIsotig1322	87	G	A	13	8	0	5	0	PREDICTED: SPX domain-containing protein 2 isoform 1 [Vitis vinifera]
ColeIsotig1322	201	A	T	12	5	0	0	7	PREDICTED: SPX domain-containing protein 2 isoform 1 [Vitis vinifera]
ColeIsotig1322	265	G	A	10	5	0	5	0	PREDICTED: SPX domain-containing protein 2 isoform 1 [Vitis vinifera]
ColeIsotig1322	271	C	G	10	0	5	5	0	PREDICTED: SPX domain-containing protein 2 isoform 1 [Vitis vinifera]
ColeIsotig1322	699	A	G	4	2	0	2	0	PREDICTED: SPX domain-containing protein 2 isoform 1 [Vitis vinifera]
ColeIsotig11099	161	C	T	9	0	4	0	5	PREDICTED: NADH dehydrogenase [ubiquinone] 1 alpha subcomplex subunit 6-like isoform 2 [Cucumis sativus]
ColeIsotig7388	73	T	C	10	0	5	0	5	predicted protein [Populus trichocarpa] predicted protein [Populus trichocarpa]
ColeIsotig4236	221	A	G	4	2	0	2	0
ColeIsotig4236	244	T	C	4	0	2	0	2
ColeIsotig4236	256	T	C	4	0	2	0	2
ColeIsotig4236	283	A	G	4	1	0	3	0
ColeIsotig4236	287	C	T	4	0	2	0	2
ColeIsotig4236	288	A	G	4	1	0	3	0
ColeIsotig4236	328	A	G	5	2	0	3	0
ColeIsotig4236	332	A	G	5	2	0	3	0
ColeIsotig4236	354	G	A	5	3	0	2	0
ColeIsotig4236	389	A	G	5	1	0	3	0
ColeIsotig4236	406	A	G	5	2	0	3	0
ColeIsotig4236	429	C	T	5	0	2	0	3
ColeIsotig6078	93	A	G	4	2	0	2	0	PREDICTED: LON peptidase N-terminal domain and RING finger protein 3-like isoform X1 [Cicer arietinum] PREDICTED: LON peptidase N-terminal domain and RING finger protein 3-like isoform X2 [Cicer arietinum]
ColeIsotig6078	111	A	G	4	2	0	2	0	PREDICTED: LON peptidase N-terminal domain and RING finger protein 3-like isoform X1 [Cicer arietinum] PREDICTED: LON peptidase N-terminal domain and RING finger protein 3-like isoform X2 [Cicer arietinum]
ColeIsotig6078	136	A	G	4	2	0	2	0	PREDICTED: LON peptidase N-terminal domain and RING finger protein 3-like isoform X1 [Cicer arietinum] PREDICTED: LON peptidase N-terminal domain and RING finger protein 3-like isoform X2 [Cicer arietinum]
ColeIsotig6078	218	T	C	6	0	3	0	3	PREDICTED: LON peptidase N-terminal domain and RING finger protein 3-like isoform X1 [Cicer arietinum] PREDICTED: LON peptidase N-terminal domain and RING finger protein 3-like isoform X2 [Cicer arietinum]
ColeIsotig3172	126	T	A	7	4	0	0	3
ColeIsotig3172	127	T	G	7	0	0	4	3
ColeIsotig3172	142	C	G	7	0	3	4	0
ColeIsotig3172	189	G	T	7	0	0	3	4
ColeIsotig3172	191	G	C	7	0	4	3	0
ColeIsotig3172	213	C	T	7	0	3	0	4
ColeIsotig3172	270	C	T	4	0	1	0	3
ColeIsotig3172	288	C	A	4	3	1	0	0
ColeIsotig3172	306	T	C	4	0	3	0	1
ColeIsotig3172	385	G	A	5	3	0	2	0
ColeIsotig3172	388	G	C	5	0	3	2	0
ColeIsotig3172	397	G	T	5	0	0	2	3
ColeIsotig6954	178	T	C	5	0	3	0	2	PREDICTED: uncharacterized protein LOC101257508 [Solanum lycopersicum]
ColeIsotig6954	291	G	A	6	3	0	3	0	PREDICTED: uncharacterized protein LOC101257508 [Solanum lycopersicum]
ColeIsotig1314	158	A	G	91	33	0	58	0	flavonol synthase [Camellia sinensis]
ColeIsotig1314	235	G	A	94	65	0	29	0	flavonol synthase [Camellia sinensis]
ColeIsotig1314	243	A	T	95	26	0	0	69	flavonol synthase [Camellia sinensis]
ColeIsotig2814	333	A	C	4	2	2	0	0	PREDICTED: probable disease resistance protein At5g43740-like [Solanum lycopersicum]
ColeIsotig2814	334	C	T	4	0	2	0	2	PREDICTED: probable disease resistance protein At5g43740-like [Solanum lycopersicum]
ColeIsotig2814	363	T	C	4	0	2	0	2	PREDICTED: probable disease resistance protein At5g43740-like [Solanum lycopersicum]
ColeIsotig2814	393	T	C	4	0	2	0	2	PREDICTED: probable disease resistance protein At5g43740-like [Solanum lycopersicum]
ColeIsotig2814	401	A	C	4	2	2	0	0	PREDICTED: probable disease resistance protein At5g43740-like [Solanum lycopersicum]
ColeIsotig2814	485	A	G	4	2	0	2	0	PREDICTED: probable disease resistance protein At5g43740-like [Solanum lycopersicum]
ColeIsotig2814	498	C	T	4	0	2	0	2	PREDICTED: probable disease resistance protein At5g43740-like [Solanum lycopersicum]
ColeIsotig2814	532	A	G	4	2	0	2	0	PREDICTED: probable disease resistance protein At5g43740-like [Solanum lycopersicum]
ColeIsotig2814	540	A	G	4	2	0	2	0	PREDICTED: probable disease resistance protein At5g43740-like [Solanum lycopersicum]
ColeIsotig2814	618	G	T	5	0	0	2	3	PREDICTED: probable disease resistance protein At5g43740-like [Solanum lycopersicum]
ColeIsotig11060	404	G	T	6	0	0	2	4	PREDICTED: mitochondrial import receptor subunit TOM20 [Vitis vinifera] unnamed protein product [Vitis vinifera]
ColeIsotig11060	405	A	G	6	2	0	4	0	PREDICTED: mitochondrial import receptor subunit TOM20 [Vitis vinifera] unnamed protein product [Vitis vinifera]
ColeIsotig12029	200	C	T	6	0	3	0	3	PREDICTED: auxin-induced protein 5NG4-like [Solanum lycopersicum]
ColeIsotig9770	200	A	G	4	2	0	2	0	putative 3,4-dihydroxy-2-butanone kinase [Solanum lycopersicum] RecName: Full=Putative 3,4-dihydroxy-2-butanone kinase putative 3,4-dihydroxy-2-butanone kinase [Solanum lycopersicum]
ColeIsotig9770	437	A	G	5	2	0	3	0	putative 3,4-dihydroxy-2-butanone kinase [Solanum lycopersicum] RecName: Full=Putative 3,4-dihydroxy-2-butanone kinase putative 3,4-dihydroxy-2-butanone kinase [Solanum lycopersicum]
ColeIsotig3302	218	A	G	4	2	0	2	0	PREDICTED: uncharacterized protein LOC100245914 [Vitis vinifera]
ColeIsotig3302	251	G	T	5	0	0	2	3	PREDICTED: uncharacterized protein LOC100245914 [Vitis vinifera]
ColeIsotig3302	482	C	T	6	0	2	0	4	PREDICTED: uncharacterized protein LOC100245914 [Vitis vinifera]
ColeIsotig1488	584	C	G	53	0	23	30	0	Melibiase family protein [Theobroma cacao]
ColeIsotig12115	183	A	G	4	2	0	2	0	PREDICTED: phosphoinositide phospholipase C 2-like [Vitis vinifera]
ColeIsotig8613	497	A	G	4	2	0	2	0	THO complex subunit 5 B [Theobroma cacao]
ColeIsotig6770	58	C	T	4	0	2	0	2	predicted protein [Populus trichocarpa] predicted protein [Populus trichocarpa]
ColeIsotig5087	172	A	G	9	4	0	5	0	xyloglucan endotransglucosylase/hydrolase 13 [Actinidia deliciosa]
ColeIsotig5087	194	T	C	9	0	5	0	4	xyloglucan endotransglucosylase/hydrolase 13 [Actinidia deliciosa]
ColeIsotig7182	365	A	G	11	5	0	6	0	predicted protein [Populus trichocarpa] predicted protein [Populus trichocarpa]
ColeIsotig6270	228	A	G	4	2	0	2	0
ColeIsotig6270	600	T	G	4	0	0	2	2
ColeIsotig4656	1284	T	C	6	0	3	0	3	PREDICTED: probable polygalacturonase [Vitis vinifera]
ColeIsotig9136	514	A	T	4	2	0	0	2	PREDICTED: selenoprotein K-like [Fragaria vesca subsp. vesca]
ColeIsotig4484	1531	G	C	6	0	3	3	0	putative RNA binding protein [Nicotiana tabacum]
ColeIsotig153	589	C	T	537	0	47	0	489	cold dehydrin [Oxytropis arctobia]
ColeIsotig153	590	A	T	537	67	0	0	466	cold dehydrin [Oxytropis arctobia]
ColeIsotig153	599	G	A	524	457	0	66	0	cold dehydrin [Oxytropis arctobia]
ColeIsotig153	607	G	T	530	0	1	68	456	cold dehydrin [Oxytropis arctobia]
ColeIsotig2366	42	C	T	4	0	2	0	2	PREDICTED: uncharacterized protein LOC100853223 [Vitis vinifera]
ColeIsotig2366	43	C	T	4	0	2	0	2	PREDICTED: uncharacterized protein LOC100853223 [Vitis vinifera]
ColeIsotig2366	56	A	G	4	2	0	2	0	PREDICTED: uncharacterized protein LOC100853223 [Vitis vinifera]
ColeIsotig58	78	A	T	4	2	0	0	2
ColeIsotig58	79	A	G	4	2	0	2	0
ColeIsotig58	84	A	G	4	2	0	2	0
ColeIsotig58	127	G	A	4	2	0	2	0
ColeIsotig58	137	G	A	4	2	0	2	0
ColeIsotig58	179	G	C	4	0	2	2	0
ColeIsotig5033	867	A	T	5	2	0	0	3	PREDICTED: rac-like GTP-binding protein RAC1 [Vitis vinifera] hypothetical protein VITISV_031709 [Vitis vinifera] unnamed protein product [Vitis vinifera]
ColeIsotig5033	900	A	G	5	2	0	3	0	PREDICTED: rac-like GTP-binding protein RAC1 [Vitis vinifera] hypothetical protein VITISV_031709 [Vitis vinifera] unnamed protein product [Vitis vinifera]
ColeIsotig5033	915	C	G	5	0	2	3	0	PREDICTED: rac-like GTP-binding protein RAC1 [Vitis vinifera] hypothetical protein VITISV_031709 [Vitis vinifera] unnamed protein product [Vitis vinifera]
ColeIsotig5033	917	A	G	5	2	0	3	0	PREDICTED: rac-like GTP-binding protein RAC1 [Vitis vinifera] hypothetical protein VITISV_031709 [Vitis vinifera] unnamed protein product [Vitis vinifera]
ColeIsotig5033	920	T	G	5	0	0	3	2	PREDICTED: rac-like GTP-binding protein RAC1 [Vitis vinifera] hypothetical protein VITISV_031709 [Vitis vinifera] unnamed protein product [Vitis vinifera]
ColeIsotig5033	921	G	A	5	3	0	2	0	PREDICTED: rac-like GTP-binding protein RAC1 [Vitis vinifera] hypothetical protein VITISV_031709 [Vitis vinifera] unnamed protein product [Vitis vinifera]
ColeIsotig5033	927	T	C	5	0	3	0	2	PREDICTED: rac-like GTP-binding protein RAC1 [Vitis vinifera] hypothetical protein VITISV_031709 [Vitis vinifera] unnamed protein product [Vitis vinifera]
ColeIsotig5033	930	T	G	5	0	0	3	2	PREDICTED: rac-like GTP-binding protein RAC1 [Vitis vinifera] hypothetical protein VITISV_031709 [Vitis vinifera] unnamed protein product [Vitis vinifera]
ColeIsotig5033	936	A	G	5	2	0	3	0	PREDICTED: rac-like GTP-binding protein RAC1 [Vitis vinifera] hypothetical protein VITISV_031709 [Vitis vinifera] unnamed protein product [Vitis vinifera]
ColeIsotig5033	948	A	G	5	2	0	3	0	PREDICTED: rac-like GTP-binding protein RAC1 [Vitis vinifera] hypothetical protein VITISV_031709 [Vitis vinifera] unnamed protein product [Vitis vinifera]
ColeIsotig5033	972	C	G	5	0	2	3	0	PREDICTED: rac-like GTP-binding protein RAC1 [Vitis vinifera] hypothetical protein VITISV_031709 [Vitis vinifera] unnamed protein product [Vitis vinifera]
ColeIsotig5033	975	C	A	5	3	2	0	0	PREDICTED: rac-like GTP-binding protein RAC1 [Vitis vinifera] hypothetical protein VITISV_031709 [Vitis vinifera] unnamed protein product [Vitis vinifera]
ColeIsotig102	2577	A	G	83	41	0	42	0	sucrose synthase [Coffea arabica]
ColeIsotig12947	104	A	G	9	2	0	7	0
ColeIsotig12947	105	T	G	9	0	0	7	2
ColeIsotig12947	109	A	T	9	2	0	0	7
ColeIsotig7179	201	C	T	6	0	3	0	3	putative callose synthase catalytic subunit [Gossypium hirsutum]
ColeIsotig12492	19	T	A	4	2	0	0	2
ColeIsotig12492	20	T	G	4	0	0	2	2
ColeIsotig12492	31	T	C	4	0	2	0	2
ColeIsotig12492	73	A	G	4	2	0	2	0
ColeIsotig12492	194	A	G	9	3	0	6	0
ColeIsotig12492	304	G	T	5	0	0	2	3
ColeIsotig12492	312	T	C	5	0	3	0	2
ColeIsotig12492	325	G	A	5	3	0	2	0
ColeIsotig12492	343	T	C	4	0	3	0	1
ColeIsotig6574	125	G	A	13	8	0	5	0	predicted protein [Populus trichocarpa] unknown [Populus trichocarpa] predicted protein [Populus trichocarpa]
ColeIsotig6574	128	C	T	13	0	5	0	8	predicted protein [Populus trichocarpa] unknown [Populus trichocarpa] predicted protein [Populus trichocarpa]
ColeIsotig6574	590	A	T	11	5	0	0	6	predicted protein [Populus trichocarpa] unknown [Populus trichocarpa] predicted protein [Populus trichocarpa]
ColeIsotig6574	665	G	A	10	6	0	4	0	predicted protein [Populus trichocarpa] unknown [Populus trichocarpa] predicted protein [Populus trichocarpa]
ColeIsotig6574	684	T	C	10	0	6	0	4	predicted protein [Populus trichocarpa] unknown [Populus trichocarpa] predicted protein [Populus trichocarpa]
ColeIsotig6574	702	G	T	10	0	0	3	7	predicted protein [Populus trichocarpa] unknown [Populus trichocarpa] predicted protein [Populus trichocarpa]
ColeIsotig735	136	T	C	12	0	6	0	6
ColeIsotig983	608	T	C	36	0	19	0	17	hypothetical protein PRUPE_ppa010094mg [Prunus persica]
ColeIsotig10259	36	C	T	4	0	2	0	2	PREDICTED: bifunctional dihydroflavonol 4-reductase/flavanone 4-reductase [Vitis vinifera] unnamed protein product [Vitis vinifera]
ColeIsotig10259	38	G	T	4	0	0	2	2	PREDICTED: bifunctional dihydroflavonol 4-reductase/flavanone 4-reductase [Vitis vinifera] unnamed protein product [Vitis vinifera]
ColeIsotig10259	66	G	A	5	3	0	2	0	PREDICTED: bifunctional dihydroflavonol 4-reductase/flavanone 4-reductase [Vitis vinifera] unnamed protein product [Vitis vinifera]
ColeIsotig3048	20	G	C	5	0	3	2	0	14 kDa proline-rich protein DC2.15 precursor, putative [Ricinus communis] 14 kDa proline-rich protein DC2.15 precursor, putative [Ricinus communis]
ColeIsotig3048	22	C	G	5	0	2	3	0	14 kDa proline-rich protein DC2.15 precursor, putative [Ricinus communis] 14 kDa proline-rich protein DC2.15 precursor, putative [Ricinus communis]
ColeIsotig3048	25	A	C	5	2	3	0	0	14 kDa proline-rich protein DC2.15 precursor, putative [Ricinus communis] 14 kDa proline-rich protein DC2.15 precursor, putative [Ricinus communis]
ColeIsotig3048	29	A	G	6	3	0	3	0	14 kDa proline-rich protein DC2.15 precursor, putative [Ricinus communis] 14 kDa proline-rich protein DC2.15 precursor, putative [Ricinus communis]
ColeIsotig3048	33	C	A	6	3	3	0	0	14 kDa proline-rich protein DC2.15 precursor, putative [Ricinus communis] 14 kDa proline-rich protein DC2.15 precursor, putative [Ricinus communis]
ColeIsotig3048	50	C	T	6	0	3	0	3	14 kDa proline-rich protein DC2.15 precursor, putative [Ricinus communis] 14 kDa proline-rich protein DC2.15 precursor, putative [Ricinus communis]
ColeIsotig3048	55	G	A	6	3	0	3	0	14 kDa proline-rich protein DC2.15 precursor, putative [Ricinus communis] 14 kDa proline-rich protein DC2.15 precursor, putative [Ricinus communis]
ColeIsotig3048	77	G	A	12	8	0	4	0	14 kDa proline-rich protein DC2.15 precursor, putative [Ricinus communis] 14 kDa proline-rich protein DC2.15 precursor, putative [Ricinus communis]
ColeIsotig3048	108	T	C	13	0	8	0	5	14 kDa proline-rich protein DC2.15 precursor, putative [Ricinus communis] 14 kDa proline-rich protein DC2.15 precursor, putative [Ricinus communis]
ColeIsotig3048	112	C	G	13	0	5	8	0	14 kDa proline-rich protein DC2.15 precursor, putative [Ricinus communis] 14 kDa proline-rich protein DC2.15 precursor, putative [Ricinus communis]
ColeIsotig3048	115	A	G	13	5	0	8	0	14 kDa proline-rich protein DC2.15 precursor, putative [Ricinus communis] 14 kDa proline-rich protein DC2.15 precursor, putative [Ricinus communis]
ColeIsotig3048	138	A	T	13	5	0	0	8	14 kDa proline-rich protein DC2.15 precursor, putative [Ricinus communis] 14 kDa proline-rich protein DC2.15 precursor, putative [Ricinus communis]
ColeIsotig3048	185	A	C	13	5	8	0	0	14 kDa proline-rich protein DC2.15 precursor, putative [Ricinus communis] 14 kDa proline-rich protein DC2.15 precursor, putative [Ricinus communis]
ColeIsotig3048	265	A	G	11	5	0	6	0	14 kDa proline-rich protein DC2.15 precursor, putative [Ricinus communis] 14 kDa proline-rich protein DC2.15 precursor, putative [Ricinus communis]
ColeIsotig3048	483	T	C	4	0	2	0	2	14 kDa proline-rich protein DC2.15 precursor, putative [Ricinus communis] 14 kDa proline-rich protein DC2.15 precursor, putative [Ricinus communis]
ColeIsotig271	52	A	G	16	8	0	8	0
ColeIsotig271	55	C	T	16	0	7	0	9
ColeIsotig271	256	C	T	31	0	13	0	18
ColeIsotig271	264	C	T	31	0	10	0	21
ColeIsotig990	243	T	C	4	0	3	0	1
ColeIsotig990	338	T	C	12	0	7	0	5
ColeIsotig990	342	A	G	12	3	0	9	0
ColeIsotig990	346	A	T	12	5	0	1	6
ColeIsotig990	637	A	G	12	5	0	7	0
ColeIsotig5371	144	T	A	8	4	0	0	4	PREDICTED: 3-hydroxypropionyl-coenzyme A dehydratase [Vitis vinifera] unnamed protein product [Vitis vinifera]
ColeIsotig5371	151	C	T	8	0	4	0	4	PREDICTED: 3-hydroxypropionyl-coenzyme A dehydratase [Vitis vinifera] unnamed protein product [Vitis vinifera]
ColeIsotig2494	918	A	G	10	5	0	5	0	fumarylacetoacetate hydrolase, putative [Ricinus communis] fumarylacetoacetate hydrolase, putative [Ricinus communis]
ColeIsotig7188	399	C	T	10	0	4	0	6	MRNA capping enzyme family protein isoform 1 [Theobroma cacao]
ColeIsotig7188	478	T	C	4	0	2	0	2	MRNA capping enzyme family protein isoform 1 [Theobroma cacao]
ColeIsotig7188	487	C	A	4	2	2	0	0	MRNA capping enzyme family protein isoform 1 [Theobroma cacao]
ColeIsotig7188	507	T	C	4	0	2	0	2	MRNA capping enzyme family protein isoform 1 [Theobroma cacao]
ColeIsotig7188	510	C	A	4	2	2	0	0	MRNA capping enzyme family protein isoform 1 [Theobroma cacao]
ColeIsotig7188	524	T	C	4	0	2	0	2	MRNA capping enzyme family protein isoform 1 [Theobroma cacao]
ColeIsotig7188	525	G	A	4	2	0	2	0	MRNA capping enzyme family protein isoform 1 [Theobroma cacao]
ColeIsotig7188	534	C	T	4	0	2	0	2	MRNA capping enzyme family protein isoform 1 [Theobroma cacao]
ColeIsotig7188	535	T	C	4	0	2	0	2	MRNA capping enzyme family protein isoform 1 [Theobroma cacao]
ColeIsotig7188	549	G	A	4	2	0	2	0	MRNA capping enzyme family protein isoform 1 [Theobroma cacao]
ColeIsotig6203	278	A	C	8	4	4	0	0	PREDICTED: uncharacterized protein LOC100248821 [Vitis vinifera] unnamed protein product [Vitis vinifera]
ColeIsotig5316	193	A	T	4	1	0	0	3	stearoyl-acyl carrier protein desaturase [Camellia sinensis]
ColeIsotig8844	519	G	A	4	2	0	2	0	predicted protein [Populus trichocarpa] predicted protein [Populus trichocarpa]
ColeIsotig9251	197	A	T	4	2	0	0	2	PREDICTED: putative ALA-interacting subunit 2-like [Glycine max]
ColeIsotig9251	201	G	T	4	0	0	2	2	PREDICTED: putative ALA-interacting subunit 2-like [Glycine max]
ColeIsotig9251	228	A	C	4	2	2	0	0	PREDICTED: putative ALA-interacting subunit 2-like [Glycine max]
ColeIsotig7495	229	C	T	12	0	5	0	7	PREDICTED: peptidyl-prolyl cis-trans isomerase H-like [Cucumis sativus]
ColeIsotig12850	32	A	G	7	1	0	5	0
ColeIsotig12850	44	A	G	7	3	0	4	0
ColeIsotig12850	53	G	A	7	4	0	2	1
ColeIsotig12850	94	A	G	12	3	0	8	0
ColeIsotig12850	125	G	A	15	10	0	5	0
ColeIsotig12850	165	T	C	14	0	9	0	5
ColeIsotig12850	189	T	A	13	8	0	0	5
ColeIsotig6638	177	A	T	7	1	0	0	6	50S ribosomal protein L29 [Camellia sinensis]
ColeIsotig5015	271	C	G	16	0	8	8	0	Catalytic LigB subunit of aromatic ring-opening dioxygenase family isoform 1 [Theobroma cacao] Catalytic LigB subunit of aromatic ring-opening dioxygenase family isoform 1 [Theobroma cacao]
ColeIsotig10061	238	A	G	4	2	0	2	0
ColeIsotig10061	247	A	G	4	2	0	2	0
ColeIsotig10061	305	C	T	4	0	2	0	2
ColeIsotig10061	392	C	T	4	0	2	0	2
ColeIsotig12792	51	A	G	6	3	0	3	0
ColeIsotig12792	68	C	G	7	0	3	4	0
ColeIsotig12792	90	A	G	7	3	0	4	0
ColeIsotig12792	165	G	A	6	3	0	3	0
ColeIsotig12792	174	T	C	6	0	3	0	3
ColeIsotig12792	190	A	T	6	3	0	0	3
ColeIsotig12792	209	G	A	6	3	0	3	0
ColeIsotig12792	226	C	T	5	0	2	0	3
ColeIsotig12792	231	T	C	5	0	3	0	2
ColeIsotig12792	232	G	A	5	3	0	2	0
ColeIsotig5657	313	A	G	4	2	0	2	0	hypothetical protein PRUPE_ppa015523mg [Prunus persica]
ColeIsotig5657	332	A	G	4	2	0	2	0	hypothetical protein PRUPE_ppa015523mg [Prunus persica]
ColeIsotig5657	341	G	T	4	0	0	2	2	hypothetical protein PRUPE_ppa015523mg [Prunus persica]
ColeIsotig5657	350	C	T	4	0	2	0	2	hypothetical protein PRUPE_ppa015523mg [Prunus persica]
ColeIsotig7771	691	C	T	4	0	2	0	2	soluble acid invertase 2 [Rhododendron hybrid cultivar]
ColeIsotig11755	10	A	C	4	1	2	1	0
ColeIsotig11755	130	A	G	5	2	0	3	0
ColeIsotig11755	145	C	T	5	0	2	0	3
ColeIsotig11755	149	A	G	5	2	0	3	0
ColeIsotig11755	314	A	G	4	2	0	2	0
ColeIsotig11755	327	T	G	4	0	0	2	2
ColeIsotig11755	347	C	T	4	0	2	0	2
ColeIsotig11755	392	T	C	4	0	2	0	2
ColeIsotig11755	405	C	T	4	0	2	0	2
ColeIsotig1917	718	A	T	4	2	0	0	2	hypothetical protein VITISV_007561 [Vitis vinifera]
ColeIsotig12455	187	G	T	4	0	0	1	3
ColeIsotig12455	193	G	T	4	0	0	1	2
ColeIsotig1146	73	G	A	4	3	0	1	0	PREDICTED: putative nuclease HARBI1-like isoform 1 [Solanum lycopersicum]
ColeIsotig5208	265	G	C	4	0	2	2	0
ColeIsotig5208	945	C	T	8	0	4	0	4
ColeIsotig5208	1027	G	A	8	4	0	4	0
ColeIsotig5208	1034	G	T	7	0	0	2	5
ColeIsotig10117	123	A	T	4	2	0	0	2	PREDICTED: uncharacterized protein YpgQ-like [Solanum lycopersicum]
ColeIsotig10117	509	G	A	4	2	0	2	0	PREDICTED: uncharacterized protein YpgQ-like [Solanum lycopersicum]
ColeIsotig4116	70	C	T	6	0	3	0	3	hypothetical protein 111O18.14 [Coffea canephora]
ColeIsotig4116	283	A	G	5	2	0	3	0	hypothetical protein 111O18.14 [Coffea canephora]
ColeIsotig7305	197	C	T	4	0	2	0	2	PREDICTED: RING finger protein 126 [Vitis vinifera]
ColeIsotig2899	86	A	G	6	3	0	3	0
ColeIsotig2899	114	C	T	6	0	3	0	3
ColeIsotig2899	131	C	T	6	0	3	0	3
ColeIsotig2899	144	G	A	5	3	0	2	0
ColeIsotig2899	153	C	T	5	0	2	0	3
ColeIsotig2899	173	T	G	6	0	0	3	3
ColeIsotig2899	294	C	T	4	0	1	0	3
ColeIsotig2899	295	G	A	4	2	0	2	0
ColeIsotig2899	312	C	T	4	0	2	0	2
ColeIsotig2899	323	A	T	4	2	0	0	2
ColeIsotig2899	368	C	T	4	0	2	0	2
ColeIsotig3918	212	T	C	4	0	2	0	2	Polyprotein, putative [Solanum demissum]
ColeIsotig3918	242	A	G	4	2	0	2	0	Polyprotein, putative [Solanum demissum]
ColeIsotig3918	275	C	T	4	0	2	0	2	Polyprotein, putative [Solanum demissum]
ColeIsotig11319	58	A	G	4	2	0	2	0	PREDICTED: uncharacterized protein LOC100242423 [Vitis vinifera]
ColeIsotig11319	108	A	T	6	3	0	0	3	PREDICTED: uncharacterized protein LOC100242423 [Vitis vinifera]
ColeIsotig11319	154	G	A	6	3	0	3	0	PREDICTED: uncharacterized protein LOC100242423 [Vitis vinifera]
ColeIsotig11319	157	A	G	6	3	0	3	0	PREDICTED: uncharacterized protein LOC100242423 [Vitis vinifera]
ColeIsotig11319	452	A	G	5	2	0	3	0	PREDICTED: uncharacterized protein LOC100242423 [Vitis vinifera]
ColeIsotig217	536	C	T	13	0	5	0	8
ColeIsotig217	654	C	T	6	0	3	0	3
ColeIsotig217	663	C	T	6	0	3	0	3
ColeIsotig217	673	T	A	4	2	0	0	2
ColeIsotig217	674	A	T	4	2	0	0	2
ColeIsotig217	677	T	C	4	0	2	0	2
ColeIsotig217	678	T	C	4	0	2	0	2
ColeIsotig217	689	A	G	4	2	0	2	0
ColeIsotig217	692	C	G	4	0	2	2	0
ColeIsotig7055	540	G	T	16	1	0	5	9	PREDICTED: DEAD-box ATP-dependent RNA helicase 46-like isoform 1 [Vitis vinifera]
ColeIsotig8535	69	C	T	4	0	2	0	2	unnamed protein product [Vitis vinifera]
ColeIsotig4811	541	T	G	12	0	0	7	5	PREDICTED: peroxidase 12-like [Fragaria vesca subsp. vesca]
ColeIsotig4811	542	G	T	12	0	0	5	7	PREDICTED: peroxidase 12-like [Fragaria vesca subsp. vesca]
ColeIsotig4811	1262	C	T	6	0	3	0	3	PREDICTED: peroxidase 12-like [Fragaria vesca subsp. vesca]
ColeIsotig12958	56	A	G	10	5	0	5	0
ColeIsotig3762	490	A	G	4	1	0	3	0
ColeIsotig3762	578	C	T	7	0	1	0	6
ColeIsotig3762	599	C	T	5	0	1	0	4
ColeIsotig4000	110	A	G	4	2	0	2	0	predicted protein [Populus trichocarpa] predicted protein [Populus trichocarpa]
ColeIsotig12730	131	A	G	8	4	0	4	0
ColeIsotig12730	173	T	C	9	0	5	1	3
ColeIsotig12730	248	C	A	5	3	2	0	0
ColeIsotig12611	138	G	T	9	0	0	2	7
ColeIsotig12611	167	G	A	8	4	0	4	0
ColeIsotig12611	252	C	T	6	0	3	0	3
ColeIsotig2122	91	T	C	5	0	3	0	2	PREDICTED: splicing factor 3A subunit 3-like [Vitis vinifera] unnamed protein product [Vitis vinifera]
ColeIsotig2122	259	T	C	4	0	2	0	2	PREDICTED: splicing factor 3A subunit 3-like [Vitis vinifera] unnamed protein product [Vitis vinifera]
ColeIsotig706	64	A	G	4	2	0	2	0	P-glycoprotein [Gossypium hirsutum]
ColeIsotig10583	296	C	T	5	0	1	0	4	hypothetical protein VITISV_000131 [Vitis vinifera]
ColeIsotig10583	317	T	G	5	0	0	3	2	hypothetical protein VITISV_000131 [Vitis vinifera]
ColeIsotig10583	321	C	A	5	3	2	0	0	hypothetical protein VITISV_000131 [Vitis vinifera]
ColeIsotig2561	531	C	T	16	0	5	0	11	hypothetical protein PRUPE_ppa012722mg [Prunus persica]
ColeIsotig2561	546	A	G	15	5	0	10	0	hypothetical protein PRUPE_ppa012722mg [Prunus persica]
ColeIsotig2561	574	A	T	14	5	0	0	9	hypothetical protein PRUPE_ppa012722mg [Prunus persica]
ColeIsotig2561	576	G	T	14	0	0	5	9	hypothetical protein PRUPE_ppa012722mg [Prunus persica]
ColeIsotig2561	580	T	C	14	0	9	0	5	hypothetical protein PRUPE_ppa012722mg [Prunus persica]
ColeIsotig2561	594	G	A	14	9	0	5	0	hypothetical protein PRUPE_ppa012722mg [Prunus persica]
ColeIsotig2561	618	C	T	14	0	5	0	9	hypothetical protein PRUPE_ppa012722mg [Prunus persica]
ColeIsotig2561	624	T	C	13	0	8	0	4	hypothetical protein PRUPE_ppa012722mg [Prunus persica]
ColeIsotig2561	627	A	C	13	5	8	0	0	hypothetical protein PRUPE_ppa012722mg [Prunus persica]
ColeIsotig2561	630	C	T	12	0	4	0	8	hypothetical protein PRUPE_ppa012722mg [Prunus persica]
ColeIsotig7354	105	G	T	5	0	0	2	3	hypothetical protein PRUPE_ppa001552mg [Prunus persica]
ColeIsotig1575	545	T	C	12	0	7	0	5	KNOTTED-like homeobox of 7 [Theobroma cacao]
ColeIsotig8989	59	C	T	4	0	2	0	2	PREDICTED: transcription initiation factor TFIID subunit 9-like [Cucumis sativus] PREDICTED: transcription initiation factor TFIID subunit 9-like [Cucumis sativus]
ColeIsotig5288	649	A	T	5	2	0	0	3	PREDICTED: WD repeat-containing protein 70-like [Vitis vinifera]
ColeIsotig1998	35	C	A	4	2	2	0	0	PREDICTED: pyruvate kinase, cytosolic isozyme-like [Vitis vinifera]
ColeIsotig1998	104	A	G	5	1	0	3	0	PREDICTED: pyruvate kinase, cytosolic isozyme-like [Vitis vinifera]
ColeIsotig1998	590	G	T	4	0	0	2	2	PREDICTED: pyruvate kinase, cytosolic isozyme-like [Vitis vinifera]
ColeIsotig12866	48	T	C	8	0	5	0	2
ColeIsotig12866	81	A	G	9	2	0	7	0
ColeIsotig12866	88	A	G	9	4	0	5	0
ColeIsotig12866	130	A	G	9	2	0	7	0
ColeIsotig11666	364	G	A	13	9	0	4	0	hypothetical protein PRUPE_ppa005771mg [Prunus persica]
ColeIsotig11666	402	C	T	9	0	4	0	5	hypothetical protein PRUPE_ppa005771mg [Prunus persica]
ColeIsotig11666	416	C	G	9	0	3	5	1	hypothetical protein PRUPE_ppa005771mg [Prunus persica]
ColeIsotig11666	432	C	T	9	0	4	0	5	hypothetical protein PRUPE_ppa005771mg [Prunus persica]
ColeIsotig9664	170	T	C	29	0	17	1	11
ColeIsotig9664	380	A	G	14	6	0	8	0
ColeIsotig6101	165	G	C	8	0	4	4	0	PREDICTED: anthocyanidin 3-O-glucosyltransferase 5-like [Vitis vinifera]
ColeIsotig6101	294	A	T	18	8	0	0	9	PREDICTED: anthocyanidin 3-O-glucosyltransferase 5-like [Vitis vinifera]
ColeIsotig12955	23	A	T	12	6	0	0	6
ColeIsotig12955	53	G	T	16	0	1	2	13
ColeIsotig1262	62	T	C	4	0	2	0	2
ColeIsotig1262	193	C	T	4	0	2	0	2
ColeIsotig1262	234	C	A	5	3	2	0	0
ColeIsotig6594	624	T	C	4	0	2	0	2	threonine synthase, putative [Ricinus communis] threonine synthase, putative [Ricinus communis]
ColeIsotig6594	628	G	T	4	0	0	2	2	threonine synthase, putative [Ricinus communis] threonine synthase, putative [Ricinus communis]
ColeIsotig8030	226	T	C	4	0	2	0	2
ColeIsotig8030	242	A	G	4	2	0	2	0
ColeIsotig6011	98	C	T	6	0	3	0	3	unnamed protein product [Vitis vinifera]
ColeIsotig6011	164	G	A	6	3	0	3	0	unnamed protein product [Vitis vinifera]
ColeIsotig6011	167	A	G	6	3	0	3	0	unnamed protein product [Vitis vinifera]
ColeIsotig6011	442	C	G	7	0	3	4	0	unnamed protein product [Vitis vinifera]
ColeIsotig9636	430	A	G	7	3	0	4	0	PREDICTED: pentatricopeptide repeat-containing protein At3g62470, mitochondrial-like [Vitis vinifera]
ColeIsotig12733	236	A	G	6	3	0	3	0	PREDICTED: F-box protein At1g47056 [Vitis vinifera]
ColeIsotig5894	279	A	C	4	2	2	0	0	PREDICTED: adenine phosphoribosyltransferase 2 [Vitis vinifera] unnamed protein product [Vitis vinifera]
ColeIsotig9375	92	G	A	6	3	0	3	0	PREDICTED: sulfhydryl oxidase 2 [Vitis vinifera] unnamed protein product [Vitis vinifera]
ColeIsotig9375	195	A	T	6	3	0	0	3	PREDICTED: sulfhydryl oxidase 2 [Vitis vinifera] unnamed protein product [Vitis vinifera]
ColeIsotig9375	378	C	G	6	0	3	3	0	PREDICTED: sulfhydryl oxidase 2 [Vitis vinifera] unnamed protein product [Vitis vinifera]
ColeIsotig4703	718	C	T	6	0	3	0	3	putative phosphate-induced protein [Capsicum chinense]
ColeIsotig4703	875	C	G	4	0	2	2	0	putative phosphate-induced protein [Capsicum chinense]
ColeIsotig4703	1223	A	G	7	2	0	5	0	putative phosphate-induced protein [Capsicum chinense]
ColeIsotig4703	1308	T	C	4	0	2	0	2	putative phosphate-induced protein [Capsicum chinense]
ColeIsotig4703	1331	G	A	4	2	0	2	0	putative phosphate-induced protein [Capsicum chinense]
ColeIsotig4703	1347	C	G	4	0	2	2	0	putative phosphate-induced protein [Capsicum chinense]
ColeIsotig7187	636	C	G	4	0	2	2	0	PREDICTED: coiled-coil domain-containing protein 12 isoform 1 [Vitis vinifera] unnamed protein product [Vitis vinifera]
ColeIsotig7652	258	T	A	6	3	0	0	3	PREDICTED: acyl-coenzyme A oxidase 4, peroxisomal-like isoform 1 [Vitis vinifera] unnamed protein product [Vitis vinifera]
ColeIsotig7652	261	A	G	6	3	0	3	0	PREDICTED: acyl-coenzyme A oxidase 4, peroxisomal-like isoform 1 [Vitis vinifera] unnamed protein product [Vitis vinifera]
ColeIsotig7652	434	C	T	6	0	3	0	3	PREDICTED: acyl-coenzyme A oxidase 4, peroxisomal-like isoform 1 [Vitis vinifera] unnamed protein product [Vitis vinifera]
ColeIsotig7652	438	A	C	6	3	3	0	0	PREDICTED: acyl-coenzyme A oxidase 4, peroxisomal-like isoform 1 [Vitis vinifera] unnamed protein product [Vitis vinifera]
ColeIsotig12196	403	A	G	4	2	0	2	0	Sec14 cytosolic factor, putative [Ricinus communis] Sec14 cytosolic factor, putative [Ricinus communis]
ColeIsotig3321	375	T	A	6	3	0	0	3	PREDICTED: uncharacterized protein LOC100803853 [Glycine max] PREDICTED: uncharacterized protein LOC100804382 [Glycine max] PREDICTED: uncharacterized protein LOC100804912 [Glycine max] PREDICTED: uncharacterized protein LOC100805453 [Glycine max] PREDICTED: uncharacterized protein LOC100805989 [Glycine max] PREDICTED: uncharacterized protein LOC100806515 [Glycine max] PREDICTED: uncharacterized …
ColeIsotig3321	377	A	G	6	3	0	3	0	PREDICTED: uncharacterized protein LOC100803853 [Glycine max] PREDICTED: uncharacterized protein LOC100804382 [Glycine max] PREDICTED: uncharacterized protein LOC100804912 [Glycine max] PREDICTED: uncharacterized protein LOC100805453 [Glycine max] PREDICTED: uncharacterized protein LOC100805989 [Glycine max] PREDICTED: uncharacterized protein LOC100806515 [Glycine max] PREDICTED: uncharacterized …
ColeIsotig6097	181	A	C	7	3	4	0	0	PREDICTED: probable xyloglucan endotransglucosylase/hydrolase protein 8 [Vitis vinifera] unnamed protein product [Vitis vinifera]
ColeIsotig11628	67	T	C	6	0	3	0	3
ColeIsotig11628	105	T	C	6	0	3	0	3
ColeIsotig11628	115	C	T	6	0	3	0	3
ColeIsotig11628	306	G	T	7	0	0	3	4
ColeIsotig9812	419	A	G	4	2	0	2	0	PREDICTED: peptidyl-tRNA hydrolase, mitochondrial [Vitis vinifera] unnamed protein product [Vitis vinifera]
ColeIsotig8912	220	C	T	10	0	5	0	5	PREDICTED: bifunctional epoxide hydrolase 2-like [Cicer arietinum]
ColeIsotig11806	5	T	G	5	0	0	3	2
ColeIsotig7968	153	A	T	7	3	0	0	4	PREDICTED: monothiol glutaredoxin-S16, chloroplastic [Vitis vinifera] unnamed protein product [Vitis vinifera]
ColeIsotig1292	181	G	A	7	4	0	3	0	PREDICTED: receptor-like serine/threonine-protein kinase SD1-8-like [Vitis vinifera]
ColeIsotig1292	197	G	A	6	3	0	3	0	PREDICTED: receptor-like serine/threonine-protein kinase SD1-8-like [Vitis vinifera]
ColeIsotig1292	271	C	A	4	2	2	0	0	PREDICTED: receptor-like serine/threonine-protein kinase SD1-8-like [Vitis vinifera]
ColeIsotig1292	305	T	A	4	2	0	0	2	PREDICTED: receptor-like serine/threonine-protein kinase SD1-8-like [Vitis vinifera]
ColeIsotig1292	314	G	C	4	0	2	2	0	PREDICTED: receptor-like serine/threonine-protein kinase SD1-8-like [Vitis vinifera]
ColeIsotig1292	335	G	A	4	2	0	2	0	PREDICTED: receptor-like serine/threonine-protein kinase SD1-8-like [Vitis vinifera]
ColeIsotig1292	346	C	T	4	0	2	0	2	PREDICTED: receptor-like serine/threonine-protein kinase SD1-8-like [Vitis vinifera]
ColeIsotig1292	408	A	G	6	3	0	3	0	PREDICTED: receptor-like serine/threonine-protein kinase SD1-8-like [Vitis vinifera]
ColeIsotig1292	466	T	C	6	0	3	0	3	PREDICTED: receptor-like serine/threonine-protein kinase SD1-8-like [Vitis vinifera]
ColeIsotig1292	467	G	A	6	3	0	3	0	PREDICTED: receptor-like serine/threonine-protein kinase SD1-8-like [Vitis vinifera]
ColeIsotig1292	481	T	A	6	3	0	0	3	PREDICTED: receptor-like serine/threonine-protein kinase SD1-8-like [Vitis vinifera]
ColeIsotig1292	564	G	A	6	5	0	1	0	PREDICTED: receptor-like serine/threonine-protein kinase SD1-8-like [Vitis vinifera]
ColeIsotig1292	577	A	C	6	1	3	0	1	PREDICTED: receptor-like serine/threonine-protein kinase SD1-8-like [Vitis vinifera]
ColeIsotig6030	48	A	G	6	3	0	3	0	PREDICTED: cytochrome P450 83B1-like [Vitis vinifera]
ColeIsotig6030	811	T	C	4	0	2	0	2	PREDICTED: cytochrome P450 83B1-like [Vitis vinifera]
ColeIsotig3119	197	T	G	8	1	0	4	3
ColeIsotig8072	208	G	A	4	2	0	2	0	Mitotic checkpoint family protein isoform 1 [Theobroma cacao]
ColeIsotig8072	277	A	G	4	2	0	2	0	Mitotic checkpoint family protein isoform 1 [Theobroma cacao]
ColeIsotig6293	787	A	G	6	3	0	3	0	PREDICTED: ferredoxin-thioredoxin reductase catalytic chain, chloroplastic [Vitis vinifera] unnamed protein product [Vitis vinifera]
ColeIsotig5248	16	T	A	4	2	0	0	2	Concanavalin A-like lectin protein kinase family protein, putative [Theobroma cacao]
ColeIsotig5248	32	T	C	4	0	2	0	2	Concanavalin A-like lectin protein kinase family protein, putative [Theobroma cacao]
ColeIsotig5248	63	C	T	4	0	2	0	2	Concanavalin A-like lectin protein kinase family protein, putative [Theobroma cacao]
ColeIsotig5248	68	T	C	4	0	2	0	2	Concanavalin A-like lectin protein kinase family protein, putative [Theobroma cacao]
ColeIsotig5248	75	A	G	4	2	0	2	0	Concanavalin A-like lectin protein kinase family protein, putative [Theobroma cacao]
ColeIsotig5248	76	C	G	4	0	2	2	0	Concanavalin A-like lectin protein kinase family protein, putative [Theobroma cacao]
ColeIsotig5248	77	T	A	4	2	0	0	2	Concanavalin A-like lectin protein kinase family protein, putative [Theobroma cacao]
ColeIsotig5248	79	C	G	4	0	2	2	0	Concanavalin A-like lectin protein kinase family protein, putative [Theobroma cacao]
ColeIsotig5248	89	A	C	4	2	2	0	0	Concanavalin A-like lectin protein kinase family protein, putative [Theobroma cacao]
ColeIsotig5248	108	C	T	4	0	2	0	2	Concanavalin A-like lectin protein kinase family protein, putative [Theobroma cacao]
ColeIsotig5248	119	G	A	4	2	0	2	0	Concanavalin A-like lectin protein kinase family protein, putative [Theobroma cacao]
ColeIsotig5248	173	A	T	4	2	0	0	2	Concanavalin A-like lectin protein kinase family protein, putative [Theobroma cacao]
ColeIsotig5898	374	G	A	14	7	0	7	0	20S proteasome alpha subunit C1 isoform 1 [Theobroma cacao] 20S proteasome alpha subunit C1 isoform 1 [Theobroma cacao]
ColeIsotig11151	15	C	T	9	0	3	0	6
ColeIsotig11151	45	C	A	9	6	3	0	0
ColeIsotig11151	46	G	A	9	6	0	3	0
ColeIsotig11151	47	T	C	9	0	5	0	4
ColeIsotig11151	117	G	A	10	6	0	3	0
ColeIsotig11341	211	G	T	11	0	0	5	6
ColeIsotig11341	256	G	A	11	6	0	5	0
ColeIsotig5355	5	C	T	4	0	2	0	2	PREDICTED: ATP-dependent Clp protease proteolytic subunit 3, chloroplastic [Vitis vinifera]
ColeIsotig400	530	T	G	4	0	0	2	2	photosystem I assembly protein ycf3 [Pyrus pyrifolia] hypothetical chloroplast RF34 [Prinsepia utilis] photosystem I assembly protein ycf3 [Pyrus pyrifolia] hypothetical chloroplast RF34 [Prinsepia utilis]
ColeIsotig400	531	G	T	4	0	0	2	2	photosystem I assembly protein ycf3 [Pyrus pyrifolia] hypothetical chloroplast RF34 [Prinsepia utilis] photosystem I assembly protein ycf3 [Pyrus pyrifolia] hypothetical chloroplast RF34 [Prinsepia utilis]
ColeIsotig8152	511	T	A	6	3	0	0	3	unnamed protein product [Vitis vinifera]
ColeIsotig8805	185	A	G	4	2	0	2	0	PREDICTED: mannose-1-phosphate guanyltransferase alpha isoform 2 [Vitis vinifera]
ColeIsotig8805	204	G	A	4	2	0	2	0	PREDICTED: mannose-1-phosphate guanyltransferase alpha isoform 2 [Vitis vinifera]
ColeIsotig8805	267	T	C	6	0	3	0	3	PREDICTED: mannose-1-phosphate guanyltransferase alpha isoform 2 [Vitis vinifera]
ColeIsotig8805	283	C	G	6	0	3	3	0	PREDICTED: mannose-1-phosphate guanyltransferase alpha isoform 2 [Vitis vinifera]
ColeIsotig6414	635	A	G	4	2	0	2	0	predicted protein [Populus trichocarpa] predicted protein [Populus trichocarpa]
ColeIsotig6414	647	A	G	4	2	0	2	0	predicted protein [Populus trichocarpa] predicted protein [Populus trichocarpa]
ColeIsotig6414	724	A	G	4	2	0	2	0	predicted protein [Populus trichocarpa] predicted protein [Populus trichocarpa]
ColeIsotig6414	733	A	G	4	2	0	2	0	predicted protein [Populus trichocarpa] predicted protein [Populus trichocarpa]
ColeIsotig6414	735	A	T	4	2	0	0	2	predicted protein [Populus trichocarpa] predicted protein [Populus trichocarpa]
ColeIsotig6414	744	C	T	4	0	2	0	2	predicted protein [Populus trichocarpa] predicted protein [Populus trichocarpa]
ColeIsotig6309	393	G	A	7	4	0	3	0	Arginyl-tRNA synthetase, class Ic isoform 1 [Theobroma cacao]
ColeIsotig6309	497	A	G	5	2	0	3	0	Arginyl-tRNA synthetase, class Ic isoform 1 [Theobroma cacao]
ColeIsotig8648	60	A	T	4	2	0	0	2	Uncharacterized protein TCM_007226 [Theobroma cacao]
ColeIsotig10633	338	G	A	10	5	0	5	0	2-oxoglutarate-dependent dioxygenase [Populus trichocarpa] 2-oxoglutarate-dependent dioxygenase [Populus trichocarpa]
ColeIsotig397	370	T	C	7	0	6	0	1
ColeIsotig397	422	G	A	8	4	0	4	0
ColeIsotig397	423	C	T	8	0	4	0	4
ColeIsotig397	426	A	G	8	4	0	4	0
ColeIsotig397	456	G	T	8	0	0	4	4
ColeIsotig397	535	C	T	9	1	3	0	5
ColeIsotig397	538	T	G	10	0	1	5	4
ColeIsotig397	618	T	G	9	1	0	6	2
ColeIsotig397	649	A	G	8	3	0	5	0
ColeIsotig397	690	T	C	8	0	5	0	3
ColeIsotig397	773	A	G	6	2	0	4	0
ColeIsotig397	781	G	A	5	4	0	1	0
ColeIsotig2866	108	C	T	4	0	2	0	2	Uncharacterized protein TCM_011628 [Theobroma cacao]
ColeIsotig2866	279	G	T	6	0	0	3	3	Uncharacterized protein TCM_011628 [Theobroma cacao]
ColeIsotig2866	285	A	T	6	3	0	0	3	Uncharacterized protein TCM_011628 [Theobroma cacao]
ColeIsotig4676	57	A	G	5	2	0	3	0	aspartic proteinase 1 [Nepenthes alata]
ColeIsotig10444	265	T	C	16	0	8	0	6
ColeIsotig2148	697	C	T	4	0	2	0	2	PREDICTED: sulfite reductase [ferredoxin] [Vitis vinifera] unnamed protein product [Vitis vinifera]
ColeIsotig2148	699	G	A	4	2	0	2	0	PREDICTED: sulfite reductase [ferredoxin] [Vitis vinifera] unnamed protein product [Vitis vinifera]
ColeIsotig2148	702	G	A	4	2	0	2	0	PREDICTED: sulfite reductase [ferredoxin] [Vitis vinifera] unnamed protein product [Vitis vinifera]
ColeIsotig2148	716	A	C	4	2	2	0	0	PREDICTED: sulfite reductase [ferredoxin] [Vitis vinifera] unnamed protein product [Vitis vinifera]
ColeIsotig2148	717	C	T	4	0	2	0	2	PREDICTED: sulfite reductase [ferredoxin] [Vitis vinifera] unnamed protein product [Vitis vinifera]
ColeIsotig2148	720	C	T	4	0	2	0	2	PREDICTED: sulfite reductase [ferredoxin] [Vitis vinifera] unnamed protein product [Vitis vinifera]
ColeIsotig2148	721	T	C	4	0	2	0	2	PREDICTED: sulfite reductase [ferredoxin] [Vitis vinifera] unnamed protein product [Vitis vinifera]
ColeIsotig4561	121	T	C	4	0	2	0	2	beta-tubulin [Nicotiana attenuata]
ColeIsotig4561	142	T	C	4	0	2	0	2	beta-tubulin [Nicotiana attenuata]
ColeIsotig4561	151	T	C	4	0	2	0	2	beta-tubulin [Nicotiana attenuata]
ColeIsotig4561	157	T	C	4	0	2	0	2	beta-tubulin [Nicotiana attenuata]
ColeIsotig4561	175	T	C	4	0	2	0	2	beta-tubulin [Nicotiana attenuata]
ColeIsotig4561	181	G	C	4	0	2	2	0	beta-tubulin [Nicotiana attenuata]
ColeIsotig4561	220	A	G	4	2	0	2	0	beta-tubulin [Nicotiana attenuata]
ColeIsotig4561	262	G	A	4	2	0	2	0	beta-tubulin [Nicotiana attenuata]
ColeIsotig4561	265	G	A	4	2	0	2	0	beta-tubulin [Nicotiana attenuata]
ColeIsotig4561	310	T	G	4	0	0	2	2	beta-tubulin [Nicotiana attenuata]
ColeIsotig9121	275	T	A	9	5	0	1	3	clathrin heavy chain 2, partial [Nicotiana tabacum]
ColeIsotig4705	537	C	T	4	0	2	0	2
ColeIsotig4705	574	C	T	5	0	2	0	3
ColeIsotig4705	615	G	A	5	3	0	2	0
ColeIsotig4705	626	C	T	6	0	3	0	3
ColeIsotig4705	648	A	G	6	3	0	3	0
ColeIsotig4705	661	A	G	6	3	0	3	0
ColeIsotig4705	670	G	A	6	3	0	3	0
ColeIsotig4705	672	A	G	6	3	0	3	0
ColeIsotig4705	701	C	A	6	3	3	0	0
ColeIsotig4705	837	A	G	6	3	0	3	0
ColeIsotig4705	852	C	T	6	0	3	0	3
ColeIsotig4705	1021	A	G	5	2	0	3	0
ColeIsotig4705	1099	G	A	5	3	0	2	0
ColeIsotig1894	583	C	T	13	0	4	0	9	hypothetical protein PRUPE_ppa006823mg [Prunus persica]
ColeIsotig1894	601	T	C	13	0	9	0	4	hypothetical protein PRUPE_ppa006823mg [Prunus persica]
ColeIsotig1894	637	G	T	18	0	0	5	13	hypothetical protein PRUPE_ppa006823mg [Prunus persica]
ColeIsotig1894	646	C	G	18	0	5	13	0	hypothetical protein PRUPE_ppa006823mg [Prunus persica]
ColeIsotig1894	657	T	C	18	0	12	0	6	hypothetical protein PRUPE_ppa006823mg [Prunus persica]
ColeIsotig1894	671	A	G	18	6	0	12	0	hypothetical protein PRUPE_ppa006823mg [Prunus persica]
ColeIsotig1894	750	T	A	18	11	0	0	7	hypothetical protein PRUPE_ppa006823mg [Prunus persica]
ColeIsotig1894	793	G	A	18	13	0	5	0	hypothetical protein PRUPE_ppa006823mg [Prunus persica]
ColeIsotig1894	808	T	C	18	0	13	0	5	hypothetical protein PRUPE_ppa006823mg [Prunus persica]
ColeIsotig1894	865	A	C	18	6	10	0	0	hypothetical protein PRUPE_ppa006823mg [Prunus persica]
ColeIsotig1894	929	T	A	15	8	0	0	7	hypothetical protein PRUPE_ppa006823mg [Prunus persica]
ColeIsotig1894	949	T	C	12	0	6	0	6	hypothetical protein PRUPE_ppa006823mg [Prunus persica]
ColeIsotig5252	97	A	C	8	4	4	0	0	PREDICTED: uncharacterized protein LOC100261829 [Vitis vinifera] unnamed protein product [Vitis vinifera]
ColeIsotig5252	204	T	C	12	0	6	0	6	PREDICTED: uncharacterized protein LOC100261829 [Vitis vinifera] unnamed protein product [Vitis vinifera]
ColeIsotig5252	361	G	A	14	7	0	7	0	PREDICTED: uncharacterized protein LOC100261829 [Vitis vinifera] unnamed protein product [Vitis vinifera]
ColeIsotig1714	202	A	T	14	7	0	0	7	PREDICTED: probable tocopherol O-methyltransferase, chloroplastic [Vitis vinifera]
ColeIsotig1714	235	A	G	14	7	0	7	0	PREDICTED: probable tocopherol O-methyltransferase, chloroplastic [Vitis vinifera]
ColeIsotig1714	246	A	G	15	7	0	8	0	PREDICTED: probable tocopherol O-methyltransferase, chloroplastic [Vitis vinifera]
ColeIsotig1714	315	G	A	13	8	0	5	0	PREDICTED: probable tocopherol O-methyltransferase, chloroplastic [Vitis vinifera]
ColeIsotig1714	332	C	G	13	0	5	8	0	PREDICTED: probable tocopherol O-methyltransferase, chloroplastic [Vitis vinifera]
ColeIsotig1714	977	C	G	4	0	2	2	0	PREDICTED: probable tocopherol O-methyltransferase, chloroplastic [Vitis vinifera]
ColeIsotig1714	1013	G	A	4	2	0	2	0	PREDICTED: probable tocopherol O-methyltransferase, chloroplastic [Vitis vinifera]
ColeIsotig1714	1090	C	T	4	0	2	0	2	PREDICTED: probable tocopherol O-methyltransferase, chloroplastic [Vitis vinifera]
ColeIsotig1714	1115	C	G	4	0	1	2	1	PREDICTED: probable tocopherol O-methyltransferase, chloroplastic [Vitis vinifera]
ColeIsotig1714	1152	G	A	4	2	0	2	0	PREDICTED: probable tocopherol O-methyltransferase, chloroplastic [Vitis vinifera]
ColeIsotig6744	500	A	C	14	7	7	0	0	ABCC subfamily ATP-binding cassette protein [Vitis vinifera]
ColeIsotig12665	90	G	A	16	9	0	5	2
ColeIsotig12665	97	G	A	16	10	0	6	0
ColeIsotig12665	117	T	C	16	0	12	0	4
ColeIsotig12665	120	G	A	16	11	0	5	0
ColeIsotig12665	143	T	C	20	0	13	0	7
ColeIsotig12665	152	T	C	21	0	13	1	7
ColeIsotig12665	303	G	A	4	2	0	2	0
ColeIsotig7249	193	A	G	4	2	0	2	0	PREDICTED: valine--tRNA ligase-like [Fragaria vesca subsp. vesca]
ColeIsotig7249	247	A	G	6	3	0	3	0	PREDICTED: valine--tRNA ligase-like [Fragaria vesca subsp. vesca]
ColeIsotig7249	250	T	C	6	0	3	0	3	PREDICTED: valine--tRNA ligase-like [Fragaria vesca subsp. vesca]
ColeIsotig10844	170	A	T	4	2	0	0	2	polyadenylate-binding protein RBP47B' [Arabidopsis thaliana] polyadenylate-binding protein RBP47B' [Arabidopsis thaliana]
ColeIsotig10844	173	C	T	4	0	2	0	2	polyadenylate-binding protein RBP47B' [Arabidopsis thaliana] polyadenylate-binding protein RBP47B' [Arabidopsis thaliana]
ColeIsotig9292	420	A	T	4	2	0	0	2	PREDICTED: uncharacterized protein YnbD-like [Solanum lycopersicum]
ColeIsotig9292	458	T	C	4	0	2	0	2	PREDICTED: uncharacterized protein YnbD-like [Solanum lycopersicum]
ColeIsotig9292	474	C	T	4	0	2	0	2	PREDICTED: uncharacterized protein YnbD-like [Solanum lycopersicum]
ColeIsotig9292	525	G	T	4	0	0	2	2	PREDICTED: uncharacterized protein YnbD-like [Solanum lycopersicum]
ColeIsotig1408	112	C	T	17	0	8	0	9
ColeIsotig1408	293	C	T	21	0	7	0	14
ColeIsotig1408	498	C	T	14	0	6	0	8
ColeIsotig879	52	A	G	6	3	0	3	0	flavonoid 3-0-galactosyltransferase [Actinidia chinensis]
ColeIsotig879	91	A	G	5	2	0	3	0	flavonoid 3-0-galactosyltransferase [Actinidia chinensis]
ColeIsotig879	95	A	G	5	2	0	3	0	flavonoid 3-0-galactosyltransferase [Actinidia chinensis]
ColeIsotig879	127	A	G	5	2	0	3	0	flavonoid 3-0-galactosyltransferase [Actinidia chinensis]
ColeIsotig2753	197	C	T	4	0	2	0	2	cellulose synthase A, partial [Camellia oleifera]
ColeIsotig2753	512	T	A	4	3	0	0	1	cellulose synthase A, partial [Camellia oleifera]
ColeIsotig2753	513	A	G	4	2	0	2	0	cellulose synthase A, partial [Camellia oleifera]
ColeIsotig2753	515	G	T	4	0	0	2	2	cellulose synthase A, partial [Camellia oleifera]
ColeIsotig2753	516	C	T	4	0	1	0	3	cellulose synthase A, partial [Camellia oleifera]
ColeIsotig2753	517	A	T	4	1	0	0	3	cellulose synthase A, partial [Camellia oleifera]
ColeIsotig2753	538	G	A	4	3	0	1	0	cellulose synthase A, partial [Camellia oleifera]
ColeIsotig2753	545	T	C	4	0	3	0	1	cellulose synthase A, partial [Camellia oleifera]
ColeIsotig11386	364	A	C	6	3	3	0	0	unnamed protein product [Vitis vinifera]
ColeIsotig5926	438	G	A	11	6	0	5	0	PREDICTED: T-complex protein 1 subunit gamma [Vitis vinifera] unnamed protein product [Vitis vinifera]
ColeIsotig8626	235	T	C	25	0	16	0	9	PREDICTED: uncharacterized protein LOC100258653 [Vitis vinifera] unnamed protein product [Vitis vinifera]
ColeIsotig8626	358	T	C	37	0	21	0	14	PREDICTED: uncharacterized protein LOC100258653 [Vitis vinifera] unnamed protein product [Vitis vinifera]
ColeIsotig8626	397	T	C	45	0	27	0	18	PREDICTED: uncharacterized protein LOC100258653 [Vitis vinifera] unnamed protein product [Vitis vinifera]
ColeIsotig12703	47	T	C	43	0	28	0	15
ColeIsotig12703	54	A	G	43	13	1	28	1
ColeIsotig12703	78	A	G	43	16	1	25	0
ColeIsotig12703	135	A	G	42	11	0	30	0
ColeIsotig12703	151	A	G	42	7	3	32	0
ColeIsotig12703	228	A	G	4	1	0	2	1
ColeIsotig12703	231	G	A	4	2	0	2	0
ColeIsotig10972	330	G	T	4	0	0	2	2	Protein CASP, putative [Ricinus communis] Protein CASP, putative [Ricinus communis]
ColeIsotig895	260	A	G	35	14	0	21	0	ascorbate peroxidase [Camellia sinensis]
ColeIsotig12908	18	A	G	4	2	0	2	0
ColeIsotig12908	31	T	A	4	2	0	0	2
ColeIsotig12908	35	A	G	4	2	0	2	0
ColeIsotig12908	43	A	G	4	2	0	2	0
ColeIsotig12908	117	G	A	7	4	0	3	0
ColeIsotig767	671	G	A	6	5	0	1	0	plasma membrane H+-ATPase [Sesbania rostrata]
ColeIsotig3887	308	C	G	4	0	2	2	0	PREDICTED: probable UDP-N-acetylglucosamine--peptide N-acetylglucosaminyltransferase SPINDLY [Vitis vinifera] unnamed protein product [Vitis vinifera]
ColeIsotig61	610	G	A	14	8	0	6	0	unnamed protein product [Vitis vinifera]
ColeIsotig61	611	A	G	14	4	0	10	0	unnamed protein product [Vitis vinifera]
ColeIsotig500	275	T	C	13	1	7	0	5
ColeIsotig500	299	A	T	10	4	0	0	6
ColeIsotig500	306	T	A	8	6	0	0	1
ColeIsotig500	307	T	A	8	6	0	0	2
ColeIsotig500	308	T	A	8	6	0	0	2
ColeIsotig500	309	T	A	8	4	0	0	4
ColeIsotig500	336	G	T	4	0	0	1	2
ColeIsotig6648	761	G	A	9	5	0	4	0	Histone H2A 12 [Theobroma cacao]
ColeIsotig10519	359	G	T	6	0	0	3	3	Receptor expression-enhancing protein, putative [Ricinus communis] Receptor expression-enhancing protein, putative [Ricinus communis]
ColeIsotig4478	1744	A	T	6	3	0	0	3	arginine decarboxylase [Camellia sinensis]
ColeIsotig4478	1747	A	G	6	3	0	3	0	arginine decarboxylase [Camellia sinensis]
ColeIsotig4478	1756	C	T	6	0	3	0	3	arginine decarboxylase [Camellia sinensis]
ColeIsotig4478	1758	A	G	6	3	0	3	0	arginine decarboxylase [Camellia sinensis]
ColeIsotig4478	1769	C	T	6	0	3	0	3	arginine decarboxylase [Camellia sinensis]
ColeIsotig2522	221	C	G	4	0	1	3	0
ColeIsotig2522	251	C	T	4	0	2	0	2
ColeIsotig2522	267	A	G	4	1	0	3	0
ColeIsotig2522	278	A	T	4	1	1	0	2
ColeIsotig3195	121	T	C	4	0	2	0	2	PREDICTED: uncharacterized protein C167.05-like [Solanum lycopersicum]
ColeIsotig3195	398	T	C	6	0	4	0	2	PREDICTED: uncharacterized protein C167.05-like [Solanum lycopersicum]
ColeIsotig6800	51	C	A	6	3	3	0	0	unnamed protein product [Vitis vinifera]
ColeIsotig6800	73	T	C	6	0	3	0	3	unnamed protein product [Vitis vinifera]
ColeIsotig6800	74	G	A	6	3	0	3	0	unnamed protein product [Vitis vinifera]
ColeIsotig6800	363	C	T	4	0	2	0	2	unnamed protein product [Vitis vinifera]
ColeIsotig6800	467	T	C	4	0	2	0	2	unnamed protein product [Vitis vinifera]
ColeIsotig6800	617	C	T	4	0	2	0	2	unnamed protein product [Vitis vinifera]
ColeIsotig6800	658	A	G	4	2	0	2	0	unnamed protein product [Vitis vinifera]
ColeIsotig2938	307	T	G	4	0	0	2	2	unnamed protein product [Vitis vinifera]
ColeIsotig6946	622	C	T	47	0	21	0	26	PREDICTED: 26S proteasome non-ATPase regulatory subunit 1-like [Vitis vinifera]
ColeIsotig3646	111	C	T	4	0	2	0	2
ColeIsotig3646	194	A	T	4	2	0	0	2
ColeIsotig3646	407	C	T	10	0	5	0	5
ColeIsotig8614	490	C	T	6	0	3	0	3	predicted protein [Populus trichocarpa] predicted protein [Populus trichocarpa]
ColeIsotig8614	508	A	G	6	3	0	3	0	predicted protein [Populus trichocarpa] predicted protein [Populus trichocarpa]
ColeIsotig4700	231	A	G	18	7	0	9	2	PREDICTED: glyceraldehyde-3-phosphate dehydrogenase, cytosolic [Vitis vinifera]
ColeIsotig4700	329	T	A	18	9	0	0	9	PREDICTED: glyceraldehyde-3-phosphate dehydrogenase, cytosolic [Vitis vinifera]
ColeIsotig1138	164	A	G	21	3	0	17	0
ColeIsotig9748	144	C	T	4	0	2	0	2
ColeIsotig9748	172	A	G	4	2	0	2	0
ColeIsotig9748	184	C	T	4	0	2	0	2
ColeIsotig9748	235	A	G	4	2	0	2	0
ColeIsotig9748	401	C	T	4	0	2	0	2
ColeIsotig8744	481	G	A	14	7	0	7	0
ColeIsotig6086	231	A	G	6	3	0	3	0	Rubber elongation factor protein, putative [Ricinus communis] Rubber elongation factor protein, putative [Ricinus communis]
ColeIsotig6086	845	G	C	12	0	6	6	0	Rubber elongation factor protein, putative [Ricinus communis] Rubber elongation factor protein, putative [Ricinus communis]
ColeIsotig12796	135	T	C	4	0	2	0	2	Ubiquitin carboxyl-terminal hydrolase, putative [Theobroma cacao]
ColeIsotig7754	83	A	G	4	2	0	2	0	BCL-2-associated athanogene 3 [Theobroma cacao]
ColeIsotig10635	216	C	G	6	0	3	3	0	putative peroxidase [Solanum tuberosum]
ColeIsotig6019	792	A	G	10	5	0	5	0	hypothetical protein PRUPE_ppa011831mg [Prunus persica]
ColeIsotig7046	259	C	G	4	0	2	2	0	PREDICTED: DUF246 domain-containing protein At1g04910-like [Cucumis sativus] PREDICTED: DUF246 domain-containing protein At1g04910-like [Cucumis sativus]
ColeIsotig7046	434	C	T	5	0	2	0	3	PREDICTED: DUF246 domain-containing protein At1g04910-like [Cucumis sativus] PREDICTED: DUF246 domain-containing protein At1g04910-like [Cucumis sativus]
ColeIsotig7046	440	C	T	5	0	2	0	3	PREDICTED: DUF246 domain-containing protein At1g04910-like [Cucumis sativus] PREDICTED: DUF246 domain-containing protein At1g04910-like [Cucumis sativus]
ColeIsotig7046	461	C	T	5	0	2	0	3	PREDICTED: DUF246 domain-containing protein At1g04910-like [Cucumis sativus] PREDICTED: DUF246 domain-containing protein At1g04910-like [Cucumis sativus]
ColeIsotig7046	476	A	G	5	2	0	3	0	PREDICTED: DUF246 domain-containing protein At1g04910-like [Cucumis sativus] PREDICTED: DUF246 domain-containing protein At1g04910-like [Cucumis sativus]
ColeIsotig7046	500	A	G	4	2	0	2	0	PREDICTED: DUF246 domain-containing protein At1g04910-like [Cucumis sativus] PREDICTED: DUF246 domain-containing protein At1g04910-like [Cucumis sativus]
ColeIsotig7046	509	G	T	4	0	0	2	2	PREDICTED: DUF246 domain-containing protein At1g04910-like [Cucumis sativus] PREDICTED: DUF246 domain-containing protein At1g04910-like [Cucumis sativus]
ColeIsotig7046	515	C	T	4	0	2	0	2	PREDICTED: DUF246 domain-containing protein At1g04910-like [Cucumis sativus] PREDICTED: DUF246 domain-containing protein At1g04910-like [Cucumis sativus]
ColeIsotig12702	249	G	C	44	0	26	18	0
ColeIsotig6227	792	A	C	5	1	4	0	0	PREDICTED: uncharacterized protein LOC101260164 [Solanum lycopersicum]
ColeIsotig6227	807	A	G	5	1	0	4	0	PREDICTED: uncharacterized protein LOC101260164 [Solanum lycopersicum]
ColeIsotig2448	278	A	G	8	4	0	4	0
ColeIsotig2448	305	T	G	8	0	0	4	4
ColeIsotig2448	365	A	T	9	3	0	0	6
ColeIsotig10252	11	C	T	4	0	2	0	2	PREDICTED: putative lipid-binding protein At4g00165-like [Fragaria vesca subsp. vesca]
ColeIsotig267	508	C	T	6	0	2	0	4	gag-pol polyprotein, partial [Caragana korshinskii]
ColeIsotig267	518	C	T	6	0	3	0	3	gag-pol polyprotein, partial [Caragana korshinskii]
ColeIsotig267	535	C	T	7	0	3	0	4	gag-pol polyprotein, partial [Caragana korshinskii]
ColeIsotig267	553	A	G	12	6	0	6	0	gag-pol polyprotein, partial [Caragana korshinskii]
ColeIsotig267	654	A	G	13	5	0	8	0	gag-pol polyprotein, partial [Caragana korshinskii]
ColeIsotig267	681	T	A	12	9	0	0	3	gag-pol polyprotein, partial [Caragana korshinskii]
ColeIsotig267	697	A	G	12	2	0	10	0	gag-pol polyprotein, partial [Caragana korshinskii]
ColeIsotig267	774	A	G	8	4	0	4	0	gag-pol polyprotein, partial [Caragana korshinskii]
ColeIsotig8291	231	T	C	7	0	4	0	3
ColeIsotig8291	261	A	G	9	4	0	5	0
ColeIsotig8291	451	G	A	14	8	0	6	0
ColeIsotig8616	310	C	T	8	0	4	0	4
ColeIsotig8616	509	T	A	8	4	0	0	4
ColeIsotig8616	521	A	T	8	4	0	0	4
ColeIsotig8616	536	A	G	10	5	0	5	0
ColeIsotig8616	570	C	T	7	0	2	0	4
ColeIsotig12032	235	T	G	4	0	0	3	1
ColeIsotig12032	347	C	T	4	0	1	0	3
ColeIsotig10058	491	C	G	6	0	3	3	0	PREDICTED: E3 ubiquitin-protein ligase UPL2-like [Vitis vinifera]
ColeIsotig10058	521	A	T	4	2	0	0	2	PREDICTED: E3 ubiquitin-protein ligase UPL2-like [Vitis vinifera]
ColeIsotig10058	532	A	G	4	2	0	2	0	PREDICTED: E3 ubiquitin-protein ligase UPL2-like [Vitis vinifera]
ColeIsotig10058	536	C	T	4	0	2	0	2	PREDICTED: E3 ubiquitin-protein ligase UPL2-like [Vitis vinifera]
ColeIsotig4977	753	G	A	6	3	0	3	0	2-oxoglutarate (2OG) and Fe(II)-dependent oxygenase superfamily protein [Theobroma cacao]
ColeIsotig4977	856	T	C	4	0	2	0	2	2-oxoglutarate (2OG) and Fe(II)-dependent oxygenase superfamily protein [Theobroma cacao]
ColeIsotig5008	636	C	T	4	0	1	0	3	unnamed protein product [Vitis vinifera]
ColeIsotig3445	168	G	A	24	15	1	7	1
ColeIsotig3445	175	C	T	24	1	7	0	16
ColeIsotig5430	61	C	T	4	0	2	0	2	syntaxin [Nicotiana tabacum]
ColeIsotig5430	71	C	T	4	0	2	0	2	syntaxin [Nicotiana tabacum]
ColeIsotig5430	119	T	C	4	0	2	0	2	syntaxin [Nicotiana tabacum]
ColeIsotig5430	212	C	T	5	0	2	0	3	syntaxin [Nicotiana tabacum]
ColeIsotig5951	499	C	T	7	0	3	0	4	PREDICTED: uncharacterized protein LOC100854733 [Vitis vinifera]
ColeIsotig9668	95	A	T	4	2	0	0	2	PREDICTED: 54S ribosomal protein L37, mitochondrial-like isoform X1 [Cicer arietinum] PREDICTED: 54S ribosomal protein L37, mitochondrial-like isoform X2 [Cicer arietinum]
ColeIsotig5103	369	T	G	4	0	0	2	2	PREDICTED: THO complex subunit 4 [Vitis vinifera] unnamed protein product [Vitis vinifera]
ColeIsotig10831	88	T	C	10	0	5	0	5	2-oxoglutarate/malate translocator [Populus trichocarpa] 2-oxoglutarate/malate translocator [Populus trichocarpa]
ColeIsotig10831	191	C	T	10	0	5	0	5	2-oxoglutarate/malate translocator [Populus trichocarpa] 2-oxoglutarate/malate translocator [Populus trichocarpa]
ColeIsotig10831	264	A	G	8	4	0	4	0	2-oxoglutarate/malate translocator [Populus trichocarpa] 2-oxoglutarate/malate translocator [Populus trichocarpa]
ColeIsotig604	313	T	G	24	0	0	20	4	hypothetical protein MTR_5g051130 [Medicago truncatula] hypothetical protein MTR_5g051130 [Medicago truncatula]
ColeIsotig604	335	C	G	23	0	2	20	1	hypothetical protein MTR_5g051130 [Medicago truncatula] hypothetical protein MTR_5g051130 [Medicago truncatula]
ColeIsotig604	380	C	A	4	2	2	0	0	hypothetical protein MTR_5g051130 [Medicago truncatula] hypothetical protein MTR_5g051130 [Medicago truncatula]
ColeIsotig604	401	C	A	4	2	2	0	0	hypothetical protein MTR_5g051130 [Medicago truncatula] hypothetical protein MTR_5g051130 [Medicago truncatula]
ColeIsotig604	404	C	T	4	0	2	0	2	hypothetical protein MTR_5g051130 [Medicago truncatula] hypothetical protein MTR_5g051130 [Medicago truncatula]
ColeIsotig604	408	T	G	4	0	0	2	2	hypothetical protein MTR_5g051130 [Medicago truncatula] hypothetical protein MTR_5g051130 [Medicago truncatula]
ColeIsotig2083	474	G	A	6	3	0	3	0	PREDICTED: glucose-6-phosphate/phosphate translocator 2, chloroplastic [Vitis vinifera] unnamed protein product [Vitis vinifera]
ColeIsotig2083	668	G	A	6	3	0	3	0	PREDICTED: glucose-6-phosphate/phosphate translocator 2, chloroplastic [Vitis vinifera] unnamed protein product [Vitis vinifera]
ColeIsotig2083	690	T	A	6	3	0	0	3	PREDICTED: glucose-6-phosphate/phosphate translocator 2, chloroplastic [Vitis vinifera] unnamed protein product [Vitis vinifera]
ColeIsotig2083	828	T	A	5	3	0	0	2	PREDICTED: glucose-6-phosphate/phosphate translocator 2, chloroplastic [Vitis vinifera] unnamed protein product [Vitis vinifera]
ColeIsotig12371	39	T	A	4	2	0	0	2
ColeIsotig8464	543	A	C	4	2	2	0	0	60S ribosomal protein L18a, plant, putative [Ricinus communis] 60S ribosomal protein L18a, plant, putative [Ricinus communis]
ColeIsotig11657	57	G	A	6	3	0	3	0	ABCC subfamily ATP-binding cassette protein [Vitis vinifera]
ColeIsotig11657	326	A	G	8	4	0	4	0	ABCC subfamily ATP-binding cassette protein [Vitis vinifera]
ColeIsotig11657	352	T	C	8	0	4	0	4	ABCC subfamily ATP-binding cassette protein [Vitis vinifera]
ColeIsotig11657	375	T	C	8	0	4	0	4	ABCC subfamily ATP-binding cassette protein [Vitis vinifera]
ColeIsotig8401	340	T	C	8	0	5	0	3	AvrPto-dependent Pto-interacting protein 3 [Solanum lycopersicum] AvrPto-dependent Pto-interacting protein 3 [Solanum lycopersicum]
ColeIsotig8401	487	G	T	4	0	0	2	2	AvrPto-dependent Pto-interacting protein 3 [Solanum lycopersicum] AvrPto-dependent Pto-interacting protein 3 [Solanum lycopersicum]
ColeIsotig7122	165	G	A	8	4	0	4	0	PREDICTED: probable inactive purple acid phosphatase 27-like [Solanum lycopersicum]
ColeIsotig5531	4	T	C	4	0	2	0	2	PREDICTED: sedoheptulose-1,7-bisphosphatase, chloroplastic [Vitis vinifera] unnamed protein product [Vitis vinifera]
ColeIsotig5531	846	A	G	4	2	0	2	0	PREDICTED: sedoheptulose-1,7-bisphosphatase, chloroplastic [Vitis vinifera] unnamed protein product [Vitis vinifera]
ColeIsotig3848	172	A	G	4	2	0	2	0	Actin-like ATPase superfamily protein isoform 1 [Theobroma cacao] Actin-like ATPase superfamily protein isoform 1 [Theobroma cacao]
ColeIsotig12201	216	T	A	9	5	0	0	4	PREDICTED: chloroplast processing peptidase-like [Solanum lycopersicum]
ColeIsotig2870	33	C	T	6	0	3	0	3	Gibberellin receptor GID1, putative [Theobroma cacao]
ColeIsotig7245	734	A	T	5	1	0	0	4	hypothetical protein CARUB_v10010241mg [Capsella rubella]
ColeIsotig12279	4	A	G	6	1	0	5	0	hypothetical protein MTR_5g051130 [Medicago truncatula] hypothetical protein MTR_5g051130 [Medicago truncatula]
ColeIsotig12279	21	T	C	17	0	9	0	8	hypothetical protein MTR_5g051130 [Medicago truncatula] hypothetical protein MTR_5g051130 [Medicago truncatula]
ColeIsotig12279	51	C	T	68	0	23	0	45	hypothetical protein MTR_5g051130 [Medicago truncatula] hypothetical protein MTR_5g051130 [Medicago truncatula]
ColeIsotig12279	64	C	T	73	0	25	0	48	hypothetical protein MTR_5g051130 [Medicago truncatula] hypothetical protein MTR_5g051130 [Medicago truncatula]
ColeIsotig12279	67	T	C	73	1	40	1	25	hypothetical protein MTR_5g051130 [Medicago truncatula] hypothetical protein MTR_5g051130 [Medicago truncatula]
ColeIsotig12279	70	A	G	73	29	2	42	0	hypothetical protein MTR_5g051130 [Medicago truncatula] hypothetical protein MTR_5g051130 [Medicago truncatula]
ColeIsotig12279	82	A	G	75	24	0	49	1	hypothetical protein MTR_5g051130 [Medicago truncatula] hypothetical protein MTR_5g051130 [Medicago truncatula]
ColeIsotig12279	85	T	C	75	1	49	1	24	hypothetical protein MTR_5g051130 [Medicago truncatula] hypothetical protein MTR_5g051130 [Medicago truncatula]
ColeIsotig12279	88	G	A	75	50	0	24	0	hypothetical protein MTR_5g051130 [Medicago truncatula] hypothetical protein MTR_5g051130 [Medicago truncatula]
ColeIsotig12279	96	A	G	75	24	0	51	0	hypothetical protein MTR_5g051130 [Medicago truncatula] hypothetical protein MTR_5g051130 [Medicago truncatula]
ColeIsotig12279	97	T	C	75	0	53	0	22	hypothetical protein MTR_5g051130 [Medicago truncatula] hypothetical protein MTR_5g051130 [Medicago truncatula]
ColeIsotig12279	101	T	A	77	54	1	0	22	hypothetical protein MTR_5g051130 [Medicago truncatula] hypothetical protein MTR_5g051130 [Medicago truncatula]
ColeIsotig12279	134	C	A	80	57	21	2	0	hypothetical protein MTR_5g051130 [Medicago truncatula] hypothetical protein MTR_5g051130 [Medicago truncatula]
ColeIsotig12279	137	A	C	80	22	58	0	0	hypothetical protein MTR_5g051130 [Medicago truncatula] hypothetical protein MTR_5g051130 [Medicago truncatula]
ColeIsotig12279	138	T	A	80	59	0	0	21	hypothetical protein MTR_5g051130 [Medicago truncatula] hypothetical protein MTR_5g051130 [Medicago truncatula]
ColeIsotig12279	140	G	C	80	0	59	21	0	hypothetical protein MTR_5g051130 [Medicago truncatula] hypothetical protein MTR_5g051130 [Medicago truncatula]
ColeIsotig12279	150	A	T	80	22	0	1	57	hypothetical protein MTR_5g051130 [Medicago truncatula] hypothetical protein MTR_5g051130 [Medicago truncatula]
ColeIsotig12279	152	T	C	80	0	58	0	22	hypothetical protein MTR_5g051130 [Medicago truncatula] hypothetical protein MTR_5g051130 [Medicago truncatula]
ColeIsotig12279	153	A	G	80	21	0	59	0	hypothetical protein MTR_5g051130 [Medicago truncatula] hypothetical protein MTR_5g051130 [Medicago truncatula]
ColeIsotig12279	156	C	A	80	56	21	2	1	hypothetical protein MTR_5g051130 [Medicago truncatula] hypothetical protein MTR_5g051130 [Medicago truncatula]
ColeIsotig12279	158	C	G	80	1	22	57	0	hypothetical protein MTR_5g051130 [Medicago truncatula] hypothetical protein MTR_5g051130 [Medicago truncatula]
ColeIsotig12279	159	A	G	80	23	0	56	1	hypothetical protein MTR_5g051130 [Medicago truncatula] hypothetical protein MTR_5g051130 [Medicago truncatula]
ColeIsotig12279	160	G	T	80	3	1	21	55	hypothetical protein MTR_5g051130 [Medicago truncatula] hypothetical protein MTR_5g051130 [Medicago truncatula]
ColeIsotig12279	162	A	C	80	22	56	2	0	hypothetical protein MTR_5g051130 [Medicago truncatula] hypothetical protein MTR_5g051130 [Medicago truncatula]
ColeIsotig12279	163	A	G	80	23	0	56	1	hypothetical protein MTR_5g051130 [Medicago truncatula] hypothetical protein MTR_5g051130 [Medicago truncatula]
ColeIsotig12279	176	T	C	81	0	57	4	20	hypothetical protein MTR_5g051130 [Medicago truncatula] hypothetical protein MTR_5g051130 [Medicago truncatula]
ColeIsotig12279	189	T	C	82	0	62	0	20	hypothetical protein MTR_5g051130 [Medicago truncatula] hypothetical protein MTR_5g051130 [Medicago truncatula]
ColeIsotig12279	191	A	G	82	20	0	62	0	hypothetical protein MTR_5g051130 [Medicago truncatula] hypothetical protein MTR_5g051130 [Medicago truncatula]
ColeIsotig12279	193	T	G	82	0	0	61	20	hypothetical protein MTR_5g051130 [Medicago truncatula] hypothetical protein MTR_5g051130 [Medicago truncatula]
ColeIsotig12279	197	T	C	83	0	61	0	22	hypothetical protein MTR_5g051130 [Medicago truncatula] hypothetical protein MTR_5g051130 [Medicago truncatula]
ColeIsotig12279	204	A	G	83	23	0	60	0	hypothetical protein MTR_5g051130 [Medicago truncatula] hypothetical protein MTR_5g051130 [Medicago truncatula]
ColeIsotig12279	209	A	C	83	24	58	0	0	hypothetical protein MTR_5g051130 [Medicago truncatula] hypothetical protein MTR_5g051130 [Medicago truncatula]
ColeIsotig12279	213	A	G	83	19	0	64	0	hypothetical protein MTR_5g051130 [Medicago truncatula] hypothetical protein MTR_5g051130 [Medicago truncatula]
ColeIsotig12279	216	G	C	83	1	63	19	0	hypothetical protein MTR_5g051130 [Medicago truncatula] hypothetical protein MTR_5g051130 [Medicago truncatula]
ColeIsotig12279	218	C	G	83	0	19	62	2	hypothetical protein MTR_5g051130 [Medicago truncatula] hypothetical protein MTR_5g051130 [Medicago truncatula]
ColeIsotig12279	220	C	T	83	0	16	0	67	hypothetical protein MTR_5g051130 [Medicago truncatula] hypothetical protein MTR_5g051130 [Medicago truncatula]
ColeIsotig12279	224	T	C	83	0	64	0	19	hypothetical protein MTR_5g051130 [Medicago truncatula] hypothetical protein MTR_5g051130 [Medicago truncatula]
ColeIsotig12279	226	A	G	83	19	0	64	0	hypothetical protein MTR_5g051130 [Medicago truncatula] hypothetical protein MTR_5g051130 [Medicago truncatula]
ColeIsotig12279	228	A	T	82	19	0	0	63	hypothetical protein MTR_5g051130 [Medicago truncatula] hypothetical protein MTR_5g051130 [Medicago truncatula]
ColeIsotig12279	235	C	G	82	1	18	63	0	hypothetical protein MTR_5g051130 [Medicago truncatula] hypothetical protein MTR_5g051130 [Medicago truncatula]
ColeIsotig12279	242	A	C	81	17	63	1	0	hypothetical protein MTR_5g051130 [Medicago truncatula] hypothetical protein MTR_5g051130 [Medicago truncatula]
ColeIsotig12279	252	C	T	82	0	18	0	64	hypothetical protein MTR_5g051130 [Medicago truncatula] hypothetical protein MTR_5g051130 [Medicago truncatula]
ColeIsotig12279	256	C	A	82	64	18	0	0	hypothetical protein MTR_5g051130 [Medicago truncatula] hypothetical protein MTR_5g051130 [Medicago truncatula]
ColeIsotig12279	261	T	G	82	0	1	63	18	hypothetical protein MTR_5g051130 [Medicago truncatula] hypothetical protein MTR_5g051130 [Medicago truncatula]
ColeIsotig12279	263	A	G	82	16	3	62	0	hypothetical protein MTR_5g051130 [Medicago truncatula] hypothetical protein MTR_5g051130 [Medicago truncatula]
ColeIsotig12279	267	C	T	82	0	24	0	58	hypothetical protein MTR_5g051130 [Medicago truncatula] hypothetical protein MTR_5g051130 [Medicago truncatula]
ColeIsotig12279	270	G	C	82	1	61	20	0	hypothetical protein MTR_5g051130 [Medicago truncatula] hypothetical protein MTR_5g051130 [Medicago truncatula]
ColeIsotig12279	271	A	T	82	20	0	0	62	hypothetical protein MTR_5g051130 [Medicago truncatula] hypothetical protein MTR_5g051130 [Medicago truncatula]
ColeIsotig12279	276	C	T	83	0	21	0	62	hypothetical protein MTR_5g051130 [Medicago truncatula] hypothetical protein MTR_5g051130 [Medicago truncatula]
ColeIsotig12279	277	A	T	83	22	0	0	61	hypothetical protein MTR_5g051130 [Medicago truncatula] hypothetical protein MTR_5g051130 [Medicago truncatula]
ColeIsotig12279	288	T	G	94	0	0	74	20	hypothetical protein MTR_5g051130 [Medicago truncatula] hypothetical protein MTR_5g051130 [Medicago truncatula]
ColeIsotig12279	308	C	T	97	0	20	0	77	hypothetical protein MTR_5g051130 [Medicago truncatula] hypothetical protein MTR_5g051130 [Medicago truncatula]
ColeIsotig12279	327	T	A	98	74	0	0	24	hypothetical protein MTR_5g051130 [Medicago truncatula] hypothetical protein MTR_5g051130 [Medicago truncatula]
ColeIsotig12279	361	G	A	78	60	0	18	0	hypothetical protein MTR_5g051130 [Medicago truncatula] hypothetical protein MTR_5g051130 [Medicago truncatula]
ColeIsotig12279	362	T	C	78	0	60	0	18	hypothetical protein MTR_5g051130 [Medicago truncatula] hypothetical protein MTR_5g051130 [Medicago truncatula]
ColeIsotig12279	376	T	C	40	0	20	0	15	hypothetical protein MTR_5g051130 [Medicago truncatula] hypothetical protein MTR_5g051130 [Medicago truncatula]
ColeIsotig12279	384	T	C	39	0	22	0	17	hypothetical protein MTR_5g051130 [Medicago truncatula] hypothetical protein MTR_5g051130 [Medicago truncatula]
ColeIsotig12279	387	C	G	38	0	15	23	0	hypothetical protein MTR_5g051130 [Medicago truncatula] hypothetical protein MTR_5g051130 [Medicago truncatula]
ColeIsotig12279	388	A	G	38	16	0	22	0	hypothetical protein MTR_5g051130 [Medicago truncatula] hypothetical protein MTR_5g051130 [Medicago truncatula]
ColeIsotig11520	403	G	A	4	2	0	2	0	PREDICTED: uncharacterized protein LOC100789468 [Glycine max]
ColeIsotig11520	412	A	G	4	1	0	3	0	PREDICTED: uncharacterized protein LOC100789468 [Glycine max]
ColeIsotig9900	22	A	T	8	4	0	0	4	PREDICTED: uncharacterized protein LOC100252301 [Vitis vinifera]
ColeIsotig8713	199	G	A	14	7	0	7	0	PREDICTED: proline-rich 33 kDa extensin-related protein-like [Vitis vinifera]
ColeIsotig8713	356	A	G	20	10	0	10	0	PREDICTED: proline-rich 33 kDa extensin-related protein-like [Vitis vinifera]
ColeIsotig9275	197	A	C	4	2	2	0	0	hypothetical protein PRUPE_ppa023946mg [Prunus persica]
ColeIsotig9275	198	A	C	4	2	2	0	0	hypothetical protein PRUPE_ppa023946mg [Prunus persica]
ColeIsotig9275	209	A	C	4	2	2	0	0	hypothetical protein PRUPE_ppa023946mg [Prunus persica]
ColeIsotig8577	40	G	A	4	2	0	2	0	Glycosyl hydrolase 9B13 [Theobroma cacao]
ColeIsotig6446	500	C	G	5	0	2	3	0	PREDICTED: uncharacterized protein LOC101256829 [Solanum lycopersicum]
ColeIsotig6446	501	A	G	5	2	0	3	0	PREDICTED: uncharacterized protein LOC101256829 [Solanum lycopersicum]
ColeIsotig6446	513	A	G	5	2	0	3	0	PREDICTED: uncharacterized protein LOC101256829 [Solanum lycopersicum]
ColeIsotig6446	599	A	G	4	2	0	2	0	PREDICTED: uncharacterized protein LOC101256829 [Solanum lycopersicum]
ColeIsotig6446	675	A	T	4	2	0	0	2	PREDICTED: uncharacterized protein LOC101256829 [Solanum lycopersicum]
ColeIsotig5832	246	C	A	5	3	2	0	0
ColeIsotig5832	258	T	G	5	0	0	3	2
ColeIsotig5832	302	A	T	4	2	0	0	2
ColeIsotig5832	675	A	G	4	1	0	3	0
ColeIsotig5832	695	G	T	5	0	0	2	3
ColeIsotig5832	749	G	T	6	0	0	2	4
ColeIsotig5832	775	C	T	6	0	3	0	3
ColeIsotig5832	783	C	T	6	0	3	0	3
ColeIsotig5832	825	G	T	8	0	1	2	5
ColeIsotig5832	883	A	T	8	2	0	0	6
ColeIsotig5832	899	C	G	8	0	4	4	0
ColeIsotig5832	917	G	A	4	2	0	2	0
ColeIsotig2704	21	A	G	6	3	0	3	0	PREDICTED: seryl-tRNA synthetase [Vitis vinifera] unnamed protein product [Vitis vinifera]
ColeIsotig2704	40	A	G	8	4	0	4	0	PREDICTED: seryl-tRNA synthetase [Vitis vinifera] unnamed protein product [Vitis vinifera]
ColeIsotig11044	115	G	A	6	3	0	3	0	hypothetical protein VITISV_020079 [Vitis vinifera]
ColeIsotig11044	129	G	A	6	3	0	3	0	hypothetical protein VITISV_020079 [Vitis vinifera]
ColeIsotig11044	153	A	G	6	3	0	3	0	hypothetical protein VITISV_020079 [Vitis vinifera]
ColeIsotig11044	158	G	A	6	3	0	3	0	hypothetical protein VITISV_020079 [Vitis vinifera]
ColeIsotig11044	236	A	G	6	3	0	3	0	hypothetical protein VITISV_020079 [Vitis vinifera]
ColeIsotig11044	479	G	A	4	2	0	2	0	hypothetical protein VITISV_020079 [Vitis vinifera]
ColeIsotig11044	485	C	T	4	0	2	0	2	hypothetical protein VITISV_020079 [Vitis vinifera]
ColeIsotig516	297	A	C	4	2	2	0	0
ColeIsotig4558	939	A	G	4	2	0	2	0	hypothetical protein PRUPE_ppa006006mg [Prunus persica]
ColeIsotig6949	671	A	C	13	4	9	0	0	PREDICTED: uncharacterized protein LOC100802446 [Glycine max]
ColeIsotig8749	149	A	G	4	2	0	2	0	hypothetical protein PRUPE_ppa008684mg [Prunus persica]
ColeIsotig8749	226	A	T	6	3	0	0	3	hypothetical protein PRUPE_ppa008684mg [Prunus persica]
ColeIsotig6987	566	T	G	6	0	0	3	3	conserved hypothetical protein [Ricinus communis] conserved hypothetical protein [Ricinus communis]
ColeIsotig6987	568	T	A	6	3	0	0	3	conserved hypothetical protein [Ricinus communis] conserved hypothetical protein [Ricinus communis]
ColeIsotig4572	382	C	T	6	0	3	0	3	nuclear matrix constituent protein 2 [Apium graveolens]
ColeIsotig4572	384	C	T	6	0	3	0	3	nuclear matrix constituent protein 2 [Apium graveolens]
ColeIsotig4572	456	C	A	4	2	2	0	0	nuclear matrix constituent protein 2 [Apium graveolens]
ColeIsotig4572	461	G	C	4	0	2	2	0	nuclear matrix constituent protein 2 [Apium graveolens]
ColeIsotig4572	465	C	T	4	0	2	0	2	nuclear matrix constituent protein 2 [Apium graveolens]
ColeIsotig4572	483	G	A	4	2	0	2	0	nuclear matrix constituent protein 2 [Apium graveolens]
ColeIsotig4572	557	T	C	6	0	3	0	3	nuclear matrix constituent protein 2 [Apium graveolens]
ColeIsotig4572	559	T	C	6	0	3	0	3	nuclear matrix constituent protein 2 [Apium graveolens]
ColeIsotig4572	561	C	T	6	0	3	0	3	nuclear matrix constituent protein 2 [Apium graveolens]
ColeIsotig4572	568	T	C	6	0	3	0	3	nuclear matrix constituent protein 2 [Apium graveolens]
ColeIsotig4572	590	C	T	6	0	3	0	3	nuclear matrix constituent protein 2 [Apium graveolens]
ColeIsotig4572	591	T	G	6	0	0	3	3	nuclear matrix constituent protein 2 [Apium graveolens]
ColeIsotig4572	604	C	T	7	0	3	0	4	nuclear matrix constituent protein 2 [Apium graveolens]
ColeIsotig4572	608	T	C	7	0	4	0	3	nuclear matrix constituent protein 2 [Apium graveolens]
ColeIsotig4572	614	A	T	7	3	0	0	4	nuclear matrix constituent protein 2 [Apium graveolens]
ColeIsotig4572	616	G	C	7	0	4	3	0	nuclear matrix constituent protein 2 [Apium graveolens]
ColeIsotig4572	617	A	C	7	3	4	0	0	nuclear matrix constituent protein 2 [Apium graveolens]
ColeIsotig4572	620	A	C	7	3	4	0	0	nuclear matrix constituent protein 2 [Apium graveolens]
ColeIsotig4572	626	T	C	7	0	4	0	3	nuclear matrix constituent protein 2 [Apium graveolens]
ColeIsotig4572	630	C	T	7	0	3	0	4	nuclear matrix constituent protein 2 [Apium graveolens]
ColeIsotig4572	1037	T	C	6	0	3	0	3	nuclear matrix constituent protein 2 [Apium graveolens]
ColeIsotig11092	155	A	T	6	3	0	0	3	PREDICTED: coiled-coil domain-containing protein 90B, mitochondrial-like [Cicer arietinum]
ColeIsotig10932	62	C	G	6	0	3	3	0
ColeIsotig10932	381	T	A	14	7	0	1	6
ColeIsotig10932	420	C	T	11	0	2	1	8
ColeIsotig10932	482	A	G	7	3	0	4	0
ColeIsotig12414	157	G	A	4	2	0	1	0	TCP transcription factor [Camellia sinensis]
ColeIsotig9289	39	C	A	6	3	3	0	0	hypothetical protein PRUPE_ppa007187mg [Prunus persica]
ColeIsotig9289	50	G	A	6	3	0	3	0	hypothetical protein PRUPE_ppa007187mg [Prunus persica]
ColeIsotig9289	349	T	C	4	0	2	0	2	hypothetical protein PRUPE_ppa007187mg [Prunus persica]
ColeIsotig8135	544	T	C	4	0	2	0	2	hypothetical protein VITISV_008490 [Vitis vinifera]
ColeIsotig2566	391	C	A	10	5	5	0	0	PREDICTED: plastidic ATP/ADP-transporter [Vitis vinifera]
ColeIsotig11097	199	T	A	6	3	0	0	3	predicted protein [Populus trichocarpa] predicted protein [Populus trichocarpa]
ColeIsotig11097	226	C	A	6	3	3	0	0	predicted protein [Populus trichocarpa] predicted protein [Populus trichocarpa]
ColeIsotig11097	228	A	T	6	3	0	0	3	predicted protein [Populus trichocarpa] predicted protein [Populus trichocarpa]
ColeIsotig11097	241	A	C	6	3	3	0	0	predicted protein [Populus trichocarpa] predicted protein [Populus trichocarpa]
ColeIsotig11097	300	C	T	6	0	3	0	3	predicted protein [Populus trichocarpa] predicted protein [Populus trichocarpa]
ColeIsotig11097	302	A	G	6	3	0	3	0	predicted protein [Populus trichocarpa] predicted protein [Populus trichocarpa]
ColeIsotig11097	304	A	T	6	3	0	0	3	predicted protein [Populus trichocarpa] predicted protein [Populus trichocarpa]
ColeIsotig11097	377	C	T	4	0	2	0	2	predicted protein [Populus trichocarpa] predicted protein [Populus trichocarpa]
ColeIsotig11097	393	C	T	4	0	2	0	2	predicted protein [Populus trichocarpa] predicted protein [Populus trichocarpa]
ColeIsotig11097	415	C	T	5	0	2	0	3	predicted protein [Populus trichocarpa] predicted protein [Populus trichocarpa]
ColeIsotig11097	424	A	T	5	2	0	0	3	predicted protein [Populus trichocarpa] predicted protein [Populus trichocarpa]
ColeIsotig6891	633	A	G	4	1	0	3	0	PREDICTED: transcription factor bHLH135-like [Solanum lycopersicum]
ColeIsotig6891	634	G	A	4	2	0	2	0	PREDICTED: transcription factor bHLH135-like [Solanum lycopersicum]
ColeIsotig6891	641	T	G	4	0	0	2	2	PREDICTED: transcription factor bHLH135-like [Solanum lycopersicum]
ColeIsotig6891	674	A	C	4	2	2	0	0	PREDICTED: transcription factor bHLH135-like [Solanum lycopersicum]
ColeIsotig6891	679	A	G	4	2	0	2	0	PREDICTED: transcription factor bHLH135-like [Solanum lycopersicum]
ColeIsotig12806	184	C	T	24	0	12	0	12
ColeIsotig12806	186	A	G	24	7	0	17	0
ColeIsotig12806	245	A	T	17	4	0	0	9
ColeIsotig7484	355	A	T	7	3	0	0	4
ColeIsotig7484	372	C	G	6	0	3	3	0
ColeIsotig7484	384	A	T	6	3	0	0	3
ColeIsotig11369	150	C	T	4	0	2	0	2	ARM repeat superfamily protein [Theobroma cacao]
ColeIsotig1383	234	A	C	6	3	3	0	0	RHOMBOID-like 2 [Theobroma cacao]
ColeIsotig1383	251	G	A	6	3	0	3	0	RHOMBOID-like 2 [Theobroma cacao]
ColeIsotig1383	257	T	C	6	0	3	0	3	RHOMBOID-like 2 [Theobroma cacao]
ColeIsotig1383	307	A	G	6	3	0	3	0	RHOMBOID-like 2 [Theobroma cacao]
ColeIsotig1383	407	A	G	6	2	0	4	0	RHOMBOID-like 2 [Theobroma cacao]
ColeIsotig2285	74	A	G	6	3	0	3	0	Major facilitator superfamily protein isoform 1 [Theobroma cacao] Major facilitator superfamily protein isoform 1 [Theobroma cacao]
ColeIsotig2285	578	G	A	8	5	0	3	0	Major facilitator superfamily protein isoform 1 [Theobroma cacao] Major facilitator superfamily protein isoform 1 [Theobroma cacao]
ColeIsotig2285	941	C	T	6	0	3	0	3	Major facilitator superfamily protein isoform 1 [Theobroma cacao] Major facilitator superfamily protein isoform 1 [Theobroma cacao]
ColeIsotig2285	943	C	T	6	0	3	0	3	Major facilitator superfamily protein isoform 1 [Theobroma cacao] Major facilitator superfamily protein isoform 1 [Theobroma cacao]
ColeIsotig2285	970	G	T	6	0	0	3	3	Major facilitator superfamily protein isoform 1 [Theobroma cacao] Major facilitator superfamily protein isoform 1 [Theobroma cacao]
ColeIsotig8770	475	G	T	14	0	0	7	7	PREDICTED: uncharacterized protein At2g37660, chloroplastic-like, partial [Cucumis sativus]
ColeIsotig4699	656	A	G	15	5	0	10	0	PREDICTED: RING finger and CHY zinc finger domain-containing protein 1 [Vitis vinifera] hypothetical protein VITISV_029477 [Vitis vinifera]
ColeContig44	104	C	T	2745	0	565	0	2180	hypothetical protein OXYTRI_13059 [Oxytricha trifallax]
ColeContig44	106	A	G	2745	163	3	2579	0	hypothetical protein OXYTRI_13059 [Oxytricha trifallax]
ColeContig44	110	A	C	2745	189	2528	8	4	hypothetical protein OXYTRI_13059 [Oxytricha trifallax]
ColeContig44	111	G	A	2745	2138	2	509	0	hypothetical protein OXYTRI_13059 [Oxytricha trifallax]
ColeContig44	118	G	A	2746	2666	0	21	0	hypothetical protein OXYTRI_13059 [Oxytricha trifallax]
ColeContig44	119	G	A	2746	2717	0	22	6	hypothetical protein OXYTRI_13059 [Oxytricha trifallax]
ColeContig44	121	T	C	2747	0	2707	0	40	hypothetical protein OXYTRI_13059 [Oxytricha trifallax]
ColeContig44	152	T	A	3013	2952	0	1	40	hypothetical protein OXYTRI_13059 [Oxytricha trifallax]
ColeContig44	212	T	G	3006	2	0	2968	36	hypothetical protein OXYTRI_13059 [Oxytricha trifallax]
ColeContig44	214	T	A	3006	2970	0	5	29	hypothetical protein OXYTRI_13059 [Oxytricha trifallax]
ColeContig44	233	A	G	2956	51	0	2903	2	hypothetical protein OXYTRI_13059 [Oxytricha trifallax]
ColeContig44	254	A	C	2818	29	2781	1	6	hypothetical protein OXYTRI_13059 [Oxytricha trifallax]
ColeContig44	259	C	T	2732	3	36	0	2693	hypothetical protein OXYTRI_13059 [Oxytricha trifallax]
ColeContig44	271	T	G	2695	5	2	2657	30	hypothetical protein OXYTRI_13059 [Oxytricha trifallax]
ColeContig44	276	C	T	2594	0	27	8	2484	hypothetical protein OXYTRI_13059 [Oxytricha trifallax]
ColeContig44	278	G	T	2594	0	4	105	2485	hypothetical protein OXYTRI_13059 [Oxytricha trifallax]
ColeContig44	306	G	A	2233	2181	0	49	2	hypothetical protein OXYTRI_13059 [Oxytricha trifallax]
ColeContig44	377	G	A	1755	1711	0	22	1	hypothetical protein OXYTRI_13059 [Oxytricha trifallax]
ColeContig44	392	C	T	1555	1	30	0	1521	hypothetical protein OXYTRI_13059 [Oxytricha trifallax]
ColeContig44	397	T	C	1486	2	1444	0	34	hypothetical protein OXYTRI_13059 [Oxytricha trifallax]
ColeContig44	404	T	C	1158	8	1119	0	25	hypothetical protein OXYTRI_13059 [Oxytricha trifallax]
ColeContig44	405	G	A	1157	1123	8	25	0	hypothetical protein OXYTRI_13059 [Oxytricha trifallax]
ColeContig44	406	A	C	1157	27	1126	0	4	hypothetical protein OXYTRI_13059 [Oxytricha trifallax]
ColeContig44	407	A	C	1157	17	1130	1	9	hypothetical protein OXYTRI_13059 [Oxytricha trifallax]
ColeContig44	413	G	A	1157	1120	3	31	1	hypothetical protein OXYTRI_13059 [Oxytricha trifallax]
ColeContig44	464	A	T	672	23	4	0	645	hypothetical protein OXYTRI_13059 [Oxytricha trifallax]
ColeContig44	465	C	G	672	3	17	652	0	hypothetical protein OXYTRI_13059 [Oxytricha trifallax]
ColeContig44	467	A	G	672	21	0	651	0	hypothetical protein OXYTRI_13059 [Oxytricha trifallax]
ColeContig44	476	G	A	592	567	4	18	2	hypothetical protein OXYTRI_13059 [Oxytricha trifallax]
ColeContig44	484	A	G	583	19	0	562	1	hypothetical protein OXYTRI_13059 [Oxytricha trifallax]
ColeContig44	491	T	C	533	0	512	0	21	hypothetical protein OXYTRI_13059 [Oxytricha trifallax]
ColeContig44	495	T	C	517	0	491	10	11	hypothetical protein OXYTRI_13059 [Oxytricha trifallax]
ColeContig44	496	A	G	517	20	4	493	0	hypothetical protein OXYTRI_13059 [Oxytricha trifallax]
ColeContig44	503	T	C	505	0	486	0	19	hypothetical protein OXYTRI_13059 [Oxytricha trifallax]
ColeContig44	508	T	A	456	423	0	0	33	hypothetical protein OXYTRI_13059 [Oxytricha trifallax]
ColeIsotig8721	226	A	T	4	2	0	0	2	PREDICTED: nitrilase homolog 1-like [Vitis vinifera] unnamed protein product [Vitis vinifera]
ColeIsotig8721	272	C	T	4	0	2	0	2	PREDICTED: nitrilase homolog 1-like [Vitis vinifera] unnamed protein product [Vitis vinifera]
ColeIsotig11880	372	C	T	4	0	1	0	3	PREDICTED: uncharacterized protein LOC100265766 [Vitis vinifera]
ColeIsotig9526	26	T	A	4	2	0	0	2	hypothetical protein, partial [Trichoderma harzianum]
ColeIsotig9526	27	C	T	4	0	2	0	2	hypothetical protein, partial [Trichoderma harzianum]
ColeIsotig9526	30	C	T	4	0	2	0	2	hypothetical protein, partial [Trichoderma harzianum]
ColeIsotig9526	31	A	C	4	2	2	0	0	hypothetical protein, partial [Trichoderma harzianum]
ColeIsotig9526	33	G	T	4	0	0	2	2	hypothetical protein, partial [Trichoderma harzianum]
ColeIsotig9526	194	T	C	5	0	3	0	2	hypothetical protein, partial [Trichoderma harzianum]
ColeIsotig3175	72	G	A	4	2	0	2	0	PREDICTED: LOW QUALITY PROTEIN: DEAD-box ATP-dependent RNA helicase 10-like [Vitis vinifera]
ColeIsotig10110	175	A	G	25	11	0	13	1
ColeIsotig10110	457	A	G	19	3	0	16	0
ColeIsotig7420	293	C	T	4	0	2	0	2	conserved hypothetical protein [Ricinus communis] conserved hypothetical protein [Ricinus communis]
ColeIsotig5771	597	C	T	12	0	6	0	6	PREDICTED: uncharacterized protein LOC100243866 [Vitis vinifera] hypothetical protein VITISV_006022 [Vitis vinifera]
ColeIsotig8203	154	C	T	11	1	3	0	7
ColeIsotig8346	49	T	C	4	0	2	0	2	hypothetical protein PRUPE_ppa001668mg [Prunus persica]
ColeIsotig9192	133	A	G	6	3	0	3	0	unknown [Populus trichocarpa]
ColeIsotig12111	43	T	C	4	0	2	0	2
ColeIsotig12111	66	A	G	12	6	0	6	0
ColeIsotig12111	146	T	C	14	0	9	0	3
ColeIsotig12111	164	A	C	13	3	7	0	1
ColeIsotig12111	194	T	C	12	0	6	0	6
ColeIsotig12111	240	G	C	11	0	6	3	1
ColeIsotig12111	270	T	C	10	1	5	0	4
ColeIsotig12111	284	A	G	9	2	0	7	0
ColeIsotig12111	399	C	T	4	0	2	0	2
ColeIsotig7357	22	A	T	4	2	0	0	2	unnamed protein product [Vitis vinifera]
ColeIsotig8214	528	C	A	4	3	1	0	0
ColeIsotig8214	565	C	A	4	2	2	0	0
ColeIsotig5475	640	G	A	11	6	0	5	0	unnamed protein product [Vitis vinifera]
ColeIsotig12596	112	C	T	17	0	7	0	10
ColeIsotig12596	291	T	C	6	0	3	0	3
ColeIsotig4272	123	A	T	7	2	0	0	5	hypothetical protein TRIATDRAFT_274683 [Trichoderma atroviride IMI 206040]
ColeIsotig4272	124	C	A	7	5	2	0	0	hypothetical protein TRIATDRAFT_274683 [Trichoderma atroviride IMI 206040]
ColeIsotig4272	131	G	A	7	5	0	2	0	hypothetical protein TRIATDRAFT_274683 [Trichoderma atroviride IMI 206040]
ColeIsotig4272	185	T	A	15	9	0	0	6	hypothetical protein TRIATDRAFT_274683 [Trichoderma atroviride IMI 206040]
ColeIsotig4272	265	C	T	7	0	2	0	5	hypothetical protein TRIATDRAFT_274683 [Trichoderma atroviride IMI 206040]
ColeIsotig8485	41	T	C	5	0	4	0	1	RecName: Full=Probable bifunctional methylthioribulose-1-phosphate dehydratase/enolase-phosphatase E1 1; Includes: RecName: Full=Methylthioribulose-1-phosphate dehydratase; Short=MTRu-1-P dehydratase; Includes: RecName: Full=Enolase-phosphatase E1; AltName: Full=2,3-diketo-5-methylthio-1-phosphopentane phosphatase
ColeIsotig8485	54	C	T	5	0	1	0	4	RecName: Full=Probable bifunctional methylthioribulose-1-phosphate dehydratase/enolase-phosphatase E1 1; Includes: RecName: Full=Methylthioribulose-1-phosphate dehydratase; Short=MTRu-1-P dehydratase; Includes: RecName: Full=Enolase-phosphatase E1; AltName: Full=2,3-diketo-5-methylthio-1-phosphopentane phosphatase
ColeIsotig8485	64	T	C	5	0	4	0	1	RecName: Full=Probable bifunctional methylthioribulose-1-phosphate dehydratase/enolase-phosphatase E1 1; Includes: RecName: Full=Methylthioribulose-1-phosphate dehydratase; Short=MTRu-1-P dehydratase; Includes: RecName: Full=Enolase-phosphatase E1; AltName: Full=2,3-diketo-5-methylthio-1-phosphopentane phosphatase
ColeIsotig8485	65	A	T	5	1	0	0	4	RecName: Full=Probable bifunctional methylthioribulose-1-phosphate dehydratase/enolase-phosphatase E1 1; Includes: RecName: Full=Methylthioribulose-1-phosphate dehydratase; Short=MTRu-1-P dehydratase; Includes: RecName: Full=Enolase-phosphatase E1; AltName: Full=2,3-diketo-5-methylthio-1-phosphopentane phosphatase
ColeIsotig12963	66	A	G	6	2	0	3	1
ColeIsotig12963	70	A	G	6	2	0	4	0
ColeIsotig2819	93	C	T	8	0	4	0	4	thaumatin-like protein [Actinidia chinensis]
ColeIsotig2819	120	T	C	7	0	4	0	3	thaumatin-like protein [Actinidia chinensis]
ColeIsotig2819	198	T	C	10	0	5	0	5	thaumatin-like protein [Actinidia chinensis]
ColeIsotig2819	531	T	C	18	0	9	0	9	thaumatin-like protein [Actinidia chinensis]
ColeIsotig5117	673	A	G	6	3	0	3	0	RING/U-box superfamily protein, putative [Theobroma cacao]
ColeIsotig733	452	T	C	18	0	11	0	7
ColeIsotig733	458	T	C	20	0	14	0	6
ColeIsotig733	470	C	T	21	0	8	0	13
ColeIsotig733	581	C	T	6	0	2	0	4
ColeIsotig733	585	C	T	6	0	2	0	4
ColeIsotig733	586	T	G	6	0	0	3	3
ColeIsotig733	591	T	C	6	0	3	0	3
ColeIsotig733	604	T	C	6	0	5	0	1
ColeIsotig12480	43	A	G	5	2	0	3	0
ColeIsotig12480	203	A	G	6	2	0	4	0
ColeIsotig12480	242	C	T	4	0	2	0	2
ColeIsotig1323	46	C	T	7	0	3	0	4	PREDICTED: 26S proteasome non-ATPase regulatory subunit 11 [Vitis vinifera] hypothetical protein VITISV_035135 [Vitis vinifera]
ColeIsotig1323	367	A	C	11	5	6	0	0	PREDICTED: 26S proteasome non-ATPase regulatory subunit 11 [Vitis vinifera] hypothetical protein VITISV_035135 [Vitis vinifera]
ColeIsotig1323	984	A	T	8	4	0	0	4	PREDICTED: 26S proteasome non-ATPase regulatory subunit 11 [Vitis vinifera] hypothetical protein VITISV_035135 [Vitis vinifera]
ColeIsotig12365	102	G	A	10	7	0	2	0	PREDICTED: HVA22-like protein j-like [Solanum lycopersicum]
ColeIsotig12365	332	C	T	6	0	3	0	3	PREDICTED: HVA22-like protein j-like [Solanum lycopersicum]
ColeIsotig10102	18	G	A	16	8	0	8	0	unnamed protein product [Vitis vinifera]
ColeIsotig10102	272	G	A	26	15	0	11	0	unnamed protein product [Vitis vinifera]
ColeIsotig837	446	G	T	4	0	0	2	2	Bax inhibitor [Solanum lycopersicum] Bax inhibitor [Solanum lycopersicum]
ColeIsotig837	772	T	C	13	0	11	0	2	Bax inhibitor [Solanum lycopersicum] Bax inhibitor [Solanum lycopersicum]
ColeIsotig5539	320	G	C	22	0	11	11	0	unnamed protein product [Vitis vinifera]
ColeIsotig12104	135	T	C	16	0	9	0	7
ColeIsotig12104	186	A	G	16	6	0	8	0
ColeIsotig12104	200	G	T	15	0	0	6	9
ColeIsotig10928	250	G	A	8	4	0	4	0	PREDICTED: uncharacterized protein YraH-like [Fragaria vesca subsp. vesca]
ColeIsotig10928	297	C	T	8	0	3	0	5	PREDICTED: uncharacterized protein YraH-like [Fragaria vesca subsp. vesca]
ColeIsotig10928	328	T	C	8	0	4	0	4	PREDICTED: uncharacterized protein YraH-like [Fragaria vesca subsp. vesca]
ColeIsotig10928	340	A	T	8	4	0	0	4	PREDICTED: uncharacterized protein YraH-like [Fragaria vesca subsp. vesca]
ColeIsotig10928	394	C	T	7	0	3	0	4	PREDICTED: uncharacterized protein YraH-like [Fragaria vesca subsp. vesca]
ColeIsotig10928	413	A	C	7	3	4	0	0	PREDICTED: uncharacterized protein YraH-like [Fragaria vesca subsp. vesca]
ColeIsotig10928	448	G	A	6	3	0	3	0	PREDICTED: uncharacterized protein YraH-like [Fragaria vesca subsp. vesca]
ColeIsotig10928	463	G	A	6	3	0	3	0	PREDICTED: uncharacterized protein YraH-like [Fragaria vesca subsp. vesca]
ColeIsotig10928	476	G	T	6	0	0	3	3	PREDICTED: uncharacterized protein YraH-like [Fragaria vesca subsp. vesca]
ColeIsotig5412	571	T	C	5	0	3	0	2	unknown [Medicago truncatula]
ColeIsotig5412	594	G	T	5	0	0	2	3	unknown [Medicago truncatula]
ColeIsotig5412	728	T	G	6	0	0	3	3	unknown [Medicago truncatula]
ColeIsotig5412	751	A	G	6	3	0	3	0	unknown [Medicago truncatula]
ColeIsotig5412	858	T	C	7	0	4	0	3	unknown [Medicago truncatula]
ColeIsotig6218	227	C	T	4	0	2	0	2	hypothetical protein VITISV_008346 [Vitis vinifera]
ColeIsotig6218	559	T	G	6	0	0	3	3	hypothetical protein VITISV_008346 [Vitis vinifera]
ColeIsotig9575	159	A	G	4	2	0	2	0	C2H2-like zinc finger protein, putative [Theobroma cacao]
ColeIsotig840	215	A	G	4	2	0	2	0	PREDICTED: uncharacterized protein LOC100240940 [Vitis vinifera] unnamed protein product [Vitis vinifera]
ColeIsotig840	266	A	G	4	2	0	2	0	PREDICTED: uncharacterized protein LOC100240940 [Vitis vinifera] unnamed protein product [Vitis vinifera]
ColeIsotig840	312	G	A	4	2	0	2	0	PREDICTED: uncharacterized protein LOC100240940 [Vitis vinifera] unnamed protein product [Vitis vinifera]
ColeIsotig840	796	C	G	13	0	3	9	0	PREDICTED: uncharacterized protein LOC100240940 [Vitis vinifera] unnamed protein product [Vitis vinifera]
ColeIsotig840	798	G	A	13	10	0	3	0	PREDICTED: uncharacterized protein LOC100240940 [Vitis vinifera] unnamed protein product [Vitis vinifera]
ColeIsotig840	804	C	T	12	0	2	0	10	PREDICTED: uncharacterized protein LOC100240940 [Vitis vinifera] unnamed protein product [Vitis vinifera]
ColeIsotig840	820	T	A	12	10	0	0	2	PREDICTED: uncharacterized protein LOC100240940 [Vitis vinifera] unnamed protein product [Vitis vinifera]
ColeIsotig840	823	G	A	12	8	0	4	0	PREDICTED: uncharacterized protein LOC100240940 [Vitis vinifera] unnamed protein product [Vitis vinifera]
ColeIsotig840	830	T	A	12	10	0	0	2	PREDICTED: uncharacterized protein LOC100240940 [Vitis vinifera] unnamed protein product [Vitis vinifera]
ColeIsotig840	859	A	G	10	2	0	8	0	PREDICTED: uncharacterized protein LOC100240940 [Vitis vinifera] unnamed protein product [Vitis vinifera]
ColeIsotig840	871	C	A	10	8	2	0	0	PREDICTED: uncharacterized protein LOC100240940 [Vitis vinifera] unnamed protein product [Vitis vinifera]
ColeIsotig840	918	A	G	7	3	0	4	0	PREDICTED: uncharacterized protein LOC100240940 [Vitis vinifera] unnamed protein product [Vitis vinifera]
ColeIsotig840	927	C	T	7	0	3	0	4	PREDICTED: uncharacterized protein LOC100240940 [Vitis vinifera] unnamed protein product [Vitis vinifera]
ColeIsotig840	929	C	T	7	0	3	0	4	PREDICTED: uncharacterized protein LOC100240940 [Vitis vinifera] unnamed protein product [Vitis vinifera]
ColeIsotig840	930	A	G	7	3	0	4	0	PREDICTED: uncharacterized protein LOC100240940 [Vitis vinifera] unnamed protein product [Vitis vinifera]
ColeIsotig840	936	T	C	7	0	4	0	3	PREDICTED: uncharacterized protein LOC100240940 [Vitis vinifera] unnamed protein product [Vitis vinifera]
ColeIsotig840	943	T	G	7	0	0	4	3	PREDICTED: uncharacterized protein LOC100240940 [Vitis vinifera] unnamed protein product [Vitis vinifera]
ColeIsotig840	944	C	T	7	0	3	0	4	PREDICTED: uncharacterized protein LOC100240940 [Vitis vinifera] unnamed protein product [Vitis vinifera]
ColeIsotig840	945	C	T	7	0	3	0	4	PREDICTED: uncharacterized protein LOC100240940 [Vitis vinifera] unnamed protein product [Vitis vinifera]
ColeIsotig840	948	A	G	7	3	0	4	0	PREDICTED: uncharacterized protein LOC100240940 [Vitis vinifera] unnamed protein product [Vitis vinifera]
ColeIsotig840	972	A	T	4	1	0	0	3	PREDICTED: uncharacterized protein LOC100240940 [Vitis vinifera] unnamed protein product [Vitis vinifera]
ColeIsotig840	978	G	A	4	2	0	2	0	PREDICTED: uncharacterized protein LOC100240940 [Vitis vinifera] unnamed protein product [Vitis vinifera]
ColeIsotig900	333	A	G	6	3	0	3	0	metal ion binding protein, putative [Ricinus communis] metal ion binding protein, putative [Ricinus communis]
ColeIsotig900	335	C	T	6	0	3	0	3	metal ion binding protein, putative [Ricinus communis] metal ion binding protein, putative [Ricinus communis]
ColeIsotig900	336	A	T	6	3	0	0	3	metal ion binding protein, putative [Ricinus communis] metal ion binding protein, putative [Ricinus communis]
ColeIsotig900	357	G	T	6	0	0	3	3	metal ion binding protein, putative [Ricinus communis] metal ion binding protein, putative [Ricinus communis]
ColeIsotig900	366	T	A	6	3	0	0	3	metal ion binding protein, putative [Ricinus communis] metal ion binding protein, putative [Ricinus communis]
ColeIsotig900	375	T	C	6	0	3	0	3	metal ion binding protein, putative [Ricinus communis] metal ion binding protein, putative [Ricinus communis]
ColeIsotig900	504	G	T	6	0	0	3	3	metal ion binding protein, putative [Ricinus communis] metal ion binding protein, putative [Ricinus communis]
ColeIsotig900	507	A	G	6	3	0	3	0	metal ion binding protein, putative [Ricinus communis] metal ion binding protein, putative [Ricinus communis]
ColeIsotig900	508	G	C	6	0	3	3	0	metal ion binding protein, putative [Ricinus communis] metal ion binding protein, putative [Ricinus communis]
ColeIsotig7312	573	C	T	4	0	2	0	2	Importin-7, putative isoform 1 [Theobroma cacao]
ColeIsotig7312	580	T	C	4	0	2	0	2	Importin-7, putative isoform 1 [Theobroma cacao]
ColeIsotig7312	586	T	C	4	0	2	0	2	Importin-7, putative isoform 1 [Theobroma cacao]
ColeIsotig7312	592	A	C	4	2	2	0	0	Importin-7, putative isoform 1 [Theobroma cacao]
ColeIsotig7312	598	G	A	4	2	0	2	0	Importin-7, putative isoform 1 [Theobroma cacao]
ColeIsotig7312	604	C	T	4	0	2	0	2	Importin-7, putative isoform 1 [Theobroma cacao]
ColeIsotig7312	637	T	G	4	0	0	2	2	Importin-7, putative isoform 1 [Theobroma cacao]
ColeIsotig7312	650	G	A	4	2	0	2	0	Importin-7, putative isoform 1 [Theobroma cacao]
ColeIsotig7312	657	T	C	4	0	2	0	2	Importin-7, putative isoform 1 [Theobroma cacao]
ColeIsotig7312	658	G	A	4	2	0	2	0	Importin-7, putative isoform 1 [Theobroma cacao]
ColeIsotig7312	667	G	A	4	2	0	2	0	Importin-7, putative isoform 1 [Theobroma cacao]
ColeIsotig7312	675	C	G	4	0	2	2	0	Importin-7, putative isoform 1 [Theobroma cacao]
ColeIsotig2547	45	C	T	4	0	2	0	2	PREDICTED: uncharacterized protein LOC100267834 [Vitis vinifera] unnamed protein product [Vitis vinifera]
ColeIsotig2547	131	A	C	4	2	2	0	0	PREDICTED: uncharacterized protein LOC100267834 [Vitis vinifera] unnamed protein product [Vitis vinifera]
ColeIsotig2547	144	A	C	4	2	2	0	0	PREDICTED: uncharacterized protein LOC100267834 [Vitis vinifera] unnamed protein product [Vitis vinifera]
ColeIsotig2547	183	C	T	4	0	2	0	2	PREDICTED: uncharacterized protein LOC100267834 [Vitis vinifera] unnamed protein product [Vitis vinifera]
ColeIsotig2547	294	G	T	6	0	0	3	3	PREDICTED: uncharacterized protein LOC100267834 [Vitis vinifera] unnamed protein product [Vitis vinifera]
ColeIsotig3335	32	A	T	4	1	0	0	3
ColeIsotig3335	34	G	A	4	2	0	2	0
ColeIsotig3335	46	C	T	4	0	2	0	2
ColeIsotig3335	72	A	C	4	1	2	0	1
ColeIsotig3335	83	A	G	4	1	0	3	0
ColeIsotig3335	113	A	G	5	1	0	4	0
ColeIsotig3335	192	C	T	4	0	2	0	2
ColeIsotig3335	194	A	G	4	1	0	3	0
ColeIsotig3335	205	A	G	4	1	0	3	0
ColeIsotig3335	238	C	T	4	0	2	0	2
ColeIsotig3335	257	C	T	4	0	2	0	2
ColeIsotig3335	263	G	T	4	0	0	2	2
ColeIsotig3335	292	A	G	4	2	0	2	0
ColeIsotig3335	313	G	A	4	2	0	2	0
ColeIsotig3335	315	A	G	4	2	0	2	0
ColeIsotig3335	325	T	A	4	2	0	0	2
ColeIsotig3335	327	C	T	4	0	1	0	3
ColeIsotig3335	328	G	T	4	0	0	2	2
ColeIsotig3335	334	A	G	4	2	0	2	0
ColeIsotig3335	340	T	C	4	0	2	0	2
ColeIsotig3335	349	C	T	4	0	2	0	2
ColeIsotig3335	352	T	C	4	0	2	0	2
ColeIsotig3335	355	A	G	4	1	0	3	0
ColeIsotig3335	375	T	A	4	2	0	0	2
ColeIsotig4633	431	C	G	19	0	8	11	0	PREDICTED: interferon-related developmental regulator 1 [Vitis vinifera] unnamed protein product [Vitis vinifera]
ColeIsotig1359	485	A	G	5	2	0	3	0	PREDICTED: CWF19-like protein 2-like [Vitis vinifera] unnamed protein product [Vitis vinifera]
ColeIsotig1359	786	A	G	6	3	0	3	0	PREDICTED: CWF19-like protein 2-like [Vitis vinifera] unnamed protein product [Vitis vinifera]
ColeIsotig6215	791	C	T	4	0	2	0	2	PREDICTED: heat shock factor protein HSF24-like [Vitis vinifera] unnamed protein product [Vitis vinifera]
ColeIsotig6215	792	A	T	4	2	0	0	2	PREDICTED: heat shock factor protein HSF24-like [Vitis vinifera] unnamed protein product [Vitis vinifera]
ColeIsotig12841	6	A	T	6	3	0	0	3
ColeIsotig12841	106	C	T	14	0	7	0	7
ColeIsotig11450	206	T	C	6	0	3	0	3	PREDICTED: cytochrome P450 76C1-like [Vitis vinifera]
ColeIsotig11450	256	A	G	6	3	0	3	0	PREDICTED: cytochrome P450 76C1-like [Vitis vinifera]
ColeIsotig8716	421	G	A	6	3	0	3	0	PREDICTED: heat shock factor-binding protein 1-like [Solanum lycopersicum]
ColeIsotig8716	518	T	G	4	0	0	2	2	PREDICTED: heat shock factor-binding protein 1-like [Solanum lycopersicum]
ColeIsotig8909	557	C	T	4	0	2	0	2	Speckle-type POZ protein, putative [Ricinus communis] Speckle-type POZ protein, putative [Ricinus communis]
ColeIsotig3495	225	G	A	4	2	0	2	0	hypothetical protein VITISV_023023 [Vitis vinifera]
ColeIsotig3495	545	A	T	5	1	1	0	3	hypothetical protein VITISV_023023 [Vitis vinifera]
ColeIsotig3495	637	C	T	4	0	2	0	2	hypothetical protein VITISV_023023 [Vitis vinifera]
ColeIsotig4298	123	C	A	6	3	3	0	0
ColeIsotig4298	129	C	T	6	0	3	0	3
ColeIsotig4298	145	A	T	6	3	0	0	3
ColeIsotig4298	158	T	C	4	0	2	0	2
ColeIsotig4298	179	T	C	5	0	3	0	2
ColeIsotig4298	207	T	A	6	4	0	0	2
ColeIsotig4298	214	T	C	6	0	4	0	2
ColeIsotig4298	227	G	A	6	4	0	2	0
ColeIsotig4298	228	A	G	6	2	0	4	0
ColeIsotig4298	239	T	C	6	0	3	0	3
ColeIsotig1604	46	T	C	20	0	10	0	10	beta-amylase 4 [Citrus trifoliata]
ColeIsotig1604	49	A	G	21	10	0	11	0	beta-amylase 4 [Citrus trifoliata]
ColeIsotig1604	56	T	C	29	0	17	0	12	beta-amylase 4 [Citrus trifoliata]
ColeIsotig1604	76	A	C	29	8	21	0	0	beta-amylase 4 [Citrus trifoliata]
ColeIsotig1604	85	C	T	31	0	12	1	18	beta-amylase 4 [Citrus trifoliata]
ColeIsotig1604	98	C	T	31	0	7	0	24	beta-amylase 4 [Citrus trifoliata]
ColeIsotig1604	132	G	C	33	0	19	14	0	beta-amylase 4 [Citrus trifoliata]
ColeIsotig1604	140	A	T	34	14	0	0	20	beta-amylase 4 [Citrus trifoliata]
ColeIsotig1604	157	T	G	33	0	0	20	13	beta-amylase 4 [Citrus trifoliata]
ColeIsotig1604	159	A	C	33	13	20	0	0	beta-amylase 4 [Citrus trifoliata]
ColeIsotig1604	172	A	G	31	12	1	18	0	beta-amylase 4 [Citrus trifoliata]
ColeIsotig1604	178	T	C	31	0	19	0	12	beta-amylase 4 [Citrus trifoliata]
ColeIsotig1604	193	G	A	31	19	0	12	0	beta-amylase 4 [Citrus trifoliata]
ColeIsotig1604	250	T	C	33	0	21	0	11	beta-amylase 4 [Citrus trifoliata]
ColeIsotig1604	254	C	A	33	22	11	0	0	beta-amylase 4 [Citrus trifoliata]
ColeIsotig1604	276	C	G	31	0	11	20	0	beta-amylase 4 [Citrus trifoliata]
ColeIsotig1604	300	C	T	29	0	10	0	19	beta-amylase 4 [Citrus trifoliata]
ColeIsotig1604	307	G	C	29	0	19	10	0	beta-amylase 4 [Citrus trifoliata]
ColeIsotig1604	309	A	C	29	10	19	0	0	beta-amylase 4 [Citrus trifoliata]
ColeIsotig1604	390	G	A	32	18	0	13	0	beta-amylase 4 [Citrus trifoliata]
ColeIsotig1604	391	G	A	32	23	0	9	0	beta-amylase 4 [Citrus trifoliata]
ColeIsotig1604	1102	T	C	4	0	2	0	2	beta-amylase 4 [Citrus trifoliata]
ColeIsotig1604	1159	C	A	4	2	2	0	0	beta-amylase 4 [Citrus trifoliata]
ColeIsotig12390	22	A	T	6	3	0	0	3
ColeIsotig12390	52	A	G	11	5	0	6	0
ColeIsotig12390	57	A	G	11	5	0	6	0
ColeIsotig12390	63	A	G	11	5	0	6	0
ColeIsotig12390	89	G	A	11	6	0	5	0
ColeIsotig12390	91	A	T	11	5	0	0	6
ColeIsotig12390	227	C	A	7	4	3	0	0
ColeIsotig12390	229	A	T	7	3	0	0	4
ColeIsotig212	362	A	G	4	2	0	2	0
ColeIsotig11352	390	C	A	16	10	6	0	0	PREDICTED: expansin-A8-like [Fragaria vesca subsp. vesca]
ColeIsotig11352	441	G	A	15	8	0	7	0	PREDICTED: expansin-A8-like [Fragaria vesca subsp. vesca]
ColeIsotig2391	457	T	C	6	0	3	0	3	PREDICTED: uncharacterized protein LOC100246957 [Vitis vinifera] unnamed protein product [Vitis vinifera]
ColeIsotig12203	256	G	A	18	12	0	5	0
ColeIsotig12203	360	T	C	17	0	11	0	6
ColeIsotig12203	398	T	C	13	0	7	0	6
ColeIsotig9673	28	C	A	5	3	2	0	0	hypothetical protein PRUPE_ppa013923mg [Prunus persica]
ColeIsotig9673	397	A	G	6	3	0	3	0	hypothetical protein PRUPE_ppa013923mg [Prunus persica]
ColeIsotig9673	412	A	C	6	3	3	0	0	hypothetical protein PRUPE_ppa013923mg [Prunus persica]
ColeIsotig1528	1178	C	G	4	0	1	3	0	PREDICTED: splicing factor 3B subunit 2-like [Glycine max]
ColeIsotig6908	699	G	C	8	0	4	4	0	PREDICTED: uncharacterized protein LOC100267269 [Vitis vinifera]
ColeIsotig4505	605	G	A	8	5	0	3	0	PREDICTED: GDSL esterase/lipase At3g48460-like [Solanum lycopersicum]
ColeIsotig5604	463	A	G	7	3	0	4	0
ColeIsotig5604	485	C	T	13	0	5	0	7
ColeIsotig5604	550	T	C	16	0	11	0	5
ColeIsotig12430	109	A	G	7	3	0	4	0
ColeIsotig12430	243	A	G	4	2	0	2	0
ColeIsotig12430	258	C	T	4	0	2	0	2
ColeIsotig8611	60	A	G	4	2	0	2	0
ColeIsotig8611	115	T	C	5	0	3	0	2
ColeIsotig8611	116	C	G	5	0	2	3	0
ColeIsotig8611	440	G	A	21	11	0	10	0
ColeIsotig6075	319	G	A	6	3	0	3	0	PREDICTED: purple acid phosphatase 17-like isoform X1 [Cicer arietinum] PREDICTED: purple acid phosphatase 17-like isoform X2 [Cicer arietinum]
ColeIsotig320	875	G	A	5	3	0	2	0	chalcone synthase 2 [Camellia chekiangoleosa] chalcone synthase 2 [Camellia chekiangoleosa]
ColeIsotig10770	293	T	C	10	0	5	0	5	thioredoxin [Limonium bicolor]
ColeIsotig11580	73	G	C	4	0	2	2	0	Leucine-rich receptor-like protein kinase family protein [Theobroma cacao]
ColeIsotig501	410	T	C	5	0	3	0	2	hypothetical protein VITISV_008862 [Vitis vinifera]
ColeIsotig501	414	G	T	5	0	0	2	3	hypothetical protein VITISV_008862 [Vitis vinifera]
ColeIsotig501	420	A	G	5	2	0	3	0	hypothetical protein VITISV_008862 [Vitis vinifera]
ColeIsotig501	422	C	T	5	0	2	0	3	hypothetical protein VITISV_008862 [Vitis vinifera]
ColeIsotig501	428	C	A	6	3	3	0	0	hypothetical protein VITISV_008862 [Vitis vinifera]
ColeIsotig501	433	A	G	6	3	0	3	0	hypothetical protein VITISV_008862 [Vitis vinifera]
ColeIsotig501	435	T	C	6	0	4	0	2	hypothetical protein VITISV_008862 [Vitis vinifera]
ColeIsotig501	438	G	A	6	3	0	3	0	hypothetical protein VITISV_008862 [Vitis vinifera]
ColeIsotig501	456	T	C	6	0	4	0	2	hypothetical protein VITISV_008862 [Vitis vinifera]
ColeIsotig501	477	T	C	6	0	3	0	3	hypothetical protein VITISV_008862 [Vitis vinifera]
ColeIsotig11328	66	C	T	4	0	2	0	2	PREDICTED: protein EXECUTER 1, chloroplastic-like isoform X1 [Cicer arietinum] PREDICTED: protein EXECUTER 1, chloroplastic-like isoform X2 [Cicer arietinum] PREDICTED: protein EXECUTER 1, chloroplastic-like isoform X3 [Cicer arietinum] PREDICTED: protein EXECUTER 1, chloroplastic-like isoform X4 [Cicer arietinum] PREDICTED: protein EXECUTER 1, chloroplastic-like isoform X5 [Cicer arietinum] PRED…
ColeIsotig11328	171	A	G	4	2	0	2	0	PREDICTED: protein EXECUTER 1, chloroplastic-like isoform X1 [Cicer arietinum] PREDICTED: protein EXECUTER 1, chloroplastic-like isoform X2 [Cicer arietinum] PREDICTED: protein EXECUTER 1, chloroplastic-like isoform X3 [Cicer arietinum] PREDICTED: protein EXECUTER 1, chloroplastic-like isoform X4 [Cicer arietinum] PREDICTED: protein EXECUTER 1, chloroplastic-like isoform X5 [Cicer arietinum] PRED…
ColeIsotig11328	337	T	C	4	0	2	0	2	PREDICTED: protein EXECUTER 1, chloroplastic-like isoform X1 [Cicer arietinum] PREDICTED: protein EXECUTER 1, chloroplastic-like isoform X2 [Cicer arietinum] PREDICTED: protein EXECUTER 1, chloroplastic-like isoform X3 [Cicer arietinum] PREDICTED: protein EXECUTER 1, chloroplastic-like isoform X4 [Cicer arietinum] PREDICTED: protein EXECUTER 1, chloroplastic-like isoform X5 [Cicer arietinum] PRED…
ColeIsotig1306	373	A	G	39	18	0	21	0
ColeIsotig1306	415	T	A	39	20	0	0	19
ColeIsotig1306	418	G	A	40	20	0	20	0
ColeIsotig1306	494	T	C	41	0	22	0	19
ColeIsotig1306	556	C	G	43	0	20	23	0
ColeIsotig1306	867	C	T	20	0	10	0	10
ColeIsotig1832	163	T	C	5	0	4	0	1	PREDICTED: protein disulfide isomerase-like 2-1-like [Solanum lycopersicum]
ColeIsotig1832	235	T	C	8	0	4	0	4	PREDICTED: protein disulfide isomerase-like 2-1-like [Solanum lycopersicum]
ColeIsotig5260	43	T	C	10	0	5	0	5	Peroxidase 3 precursor, putative [Ricinus communis] Peroxidase 3 precursor, putative [Ricinus communis]
ColeIsotig5260	137	A	G	10	5	0	5	0	Peroxidase 3 precursor, putative [Ricinus communis] Peroxidase 3 precursor, putative [Ricinus communis]
ColeIsotig5260	158	A	G	12	6	0	6	0	Peroxidase 3 precursor, putative [Ricinus communis] Peroxidase 3 precursor, putative [Ricinus communis]
ColeIsotig5260	399	C	T	14	0	6	0	7	Peroxidase 3 precursor, putative [Ricinus communis] Peroxidase 3 precursor, putative [Ricinus communis]
ColeIsotig5309	164	G	T	4	0	0	2	2	GDP-D-mannose pyrophosphorylase [Camellia sinensis]
ColeIsotig5309	182	C	T	4	0	2	0	2	GDP-D-mannose pyrophosphorylase [Camellia sinensis]
ColeIsotig5309	185	C	G	4	0	2	2	0	GDP-D-mannose pyrophosphorylase [Camellia sinensis]
ColeIsotig5309	196	G	A	4	2	0	2	0	GDP-D-mannose pyrophosphorylase [Camellia sinensis]
ColeIsotig5309	216	C	T	4	0	2	0	2	GDP-D-mannose pyrophosphorylase [Camellia sinensis]
ColeIsotig5309	221	C	T	4	0	2	0	2	GDP-D-mannose pyrophosphorylase [Camellia sinensis]
ColeIsotig4323	130	T	C	6	0	4	0	2
ColeIsotig4323	142	C	T	6	0	3	0	3
ColeIsotig4323	173	G	A	6	3	0	3	0
ColeIsotig4323	332	A	G	6	3	0	3	0
ColeIsotig7840	133	T	C	11	0	6	0	5	PREDICTED: protein TRANSPARENT TESTA 12-like [Vitis vinifera]
ColeIsotig5424	582	A	G	4	2	0	2	0	Kinase interacting family protein, putative [Theobroma cacao]
ColeIsotig4104	5	A	T	4	1	0	0	3
ColeIsotig4104	61	T	C	10	0	5	0	5
ColeIsotig4104	135	G	T	9	0	0	3	6
ColeIsotig77	73	C	T	12	0	6	0	6
ColeIsotig77	117	A	C	16	7	8	0	1
ColeIsotig77	121	A	C	16	3	12	1	0
ColeIsotig5479	554	T	C	4	0	2	0	2	PREDICTED: uncharacterized protein LOC100243984 [Vitis vinifera] unnamed protein product [Vitis vinifera]
ColeIsotig5479	569	G	A	4	2	0	2	0	PREDICTED: uncharacterized protein LOC100243984 [Vitis vinifera] unnamed protein product [Vitis vinifera]
ColeIsotig5479	626	A	G	4	2	0	2	0	PREDICTED: uncharacterized protein LOC100243984 [Vitis vinifera] unnamed protein product [Vitis vinifera]
ColeIsotig1150	373	C	T	6	0	3	0	3	Vamp/synaptobrevin-associated protein 27-2, putative isoform 1 [Theobroma cacao] Vamp/synaptobrevin-associated protein 27-2, putative isoform 1 [Theobroma cacao]
ColeIsotig6487	478	C	A	97	49	48	0	0	hypothetical protein CARUB_v10021660mg, partial [Capsella rubella]
ColeIsotig1791	641	A	T	4	2	0	0	2	predicted protein [Populus trichocarpa] predicted protein [Populus trichocarpa]
ColeIsotig1791	646	G	A	4	2	0	2	0	predicted protein [Populus trichocarpa] predicted protein [Populus trichocarpa]
ColeIsotig1791	673	A	G	4	2	0	2	0	predicted protein [Populus trichocarpa] predicted protein [Populus trichocarpa]
ColeIsotig1791	735	A	G	4	2	0	2	0	predicted protein [Populus trichocarpa] predicted protein [Populus trichocarpa]
ColeIsotig4980	169	T	C	6	0	3	0	3	PREDICTED: E3 ubiquitin-protein ligase UBR2-like [Vitis vinifera]
ColeIsotig7668	692	G	A	4	3	0	1	0	PREDICTED: probable 3-hydroxyisobutyrate dehydrogenase-like 3, mitochondrial-like [Fragaria vesca subsp. vesca]
ColeIsotig6008	187	C	T	4	0	2	0	2	hypothetical protein VITISV_026641 [Vitis vinifera]
ColeIsotig6008	651	G	T	5	0	0	2	3	hypothetical protein VITISV_026641 [Vitis vinifera]
ColeIsotig9388	150	G	T	6	0	0	3	3	NAC domain protein, IPR003441 [Populus trichocarpa] NAC domain protein, IPR003441 [Populus trichocarpa]
ColeIsotig9388	188	G	T	6	0	0	3	3	NAC domain protein, IPR003441 [Populus trichocarpa] NAC domain protein, IPR003441 [Populus trichocarpa]
ColeIsotig9388	353	C	G	6	0	3	3	0	NAC domain protein, IPR003441 [Populus trichocarpa] NAC domain protein, IPR003441 [Populus trichocarpa]
ColeIsotig7225	193	C	G	24	0	12	12	0	TPA: histone H3 [Zea mays]
ColeIsotig9919	105	C	T	5	0	2	0	3
ColeIsotig8416	161	T	C	7	0	5	0	2
ColeIsotig8416	219	T	A	7	5	0	0	2
ColeIsotig8416	273	A	T	6	2	0	0	4
ColeIsotig7472	241	G	A	10	5	0	5	0	fyve finger-containing phosphoinositide kinase, fyv1, putative [Ricinus communis] fyve finger-containing phosphoinositide kinase, fyv1, putative [Ricinus communis]
ColeIsotig5235	615	C	T	18	0	9	0	9	Uncharacterized protein TCM_039439 [Theobroma cacao]
ColeIsotig5235	741	G	T	20	0	0	10	10	Uncharacterized protein TCM_039439 [Theobroma cacao]
ColeIsotig5235	1024	T	C	4	0	2	0	2	Uncharacterized protein TCM_039439 [Theobroma cacao]
ColeIsotig9151	258	A	G	6	3	0	3	0	PREDICTED: TPR repeat-containing thioredoxin TTL1-like [Cucumis sativus]
ColeIsotig9151	326	T	C	6	0	3	0	3	PREDICTED: TPR repeat-containing thioredoxin TTL1-like [Cucumis sativus]
ColeIsotig2414	44	A	G	9	1	0	8	0	hypothetical protein VITISV_041073 [Vitis vinifera]
ColeIsotig2414	80	A	G	8	3	0	5	0	hypothetical protein VITISV_041073 [Vitis vinifera]
ColeIsotig2414	149	A	G	9	2	0	7	0	hypothetical protein VITISV_041073 [Vitis vinifera]
ColeIsotig2414	150	A	G	9	3	0	6	0	hypothetical protein VITISV_041073 [Vitis vinifera]
ColeIsotig2414	164	G	A	9	5	0	4	0	hypothetical protein VITISV_041073 [Vitis vinifera]
ColeIsotig2414	324	A	G	9	4	0	5	0	hypothetical protein VITISV_041073 [Vitis vinifera]
ColeIsotig2414	327	A	C	9	2	5	0	2	hypothetical protein VITISV_041073 [Vitis vinifera]
ColeIsotig2414	350	A	G	8	4	0	4	0	hypothetical protein VITISV_041073 [Vitis vinifera]
ColeIsotig2414	428	A	G	9	2	0	7	0	hypothetical protein VITISV_041073 [Vitis vinifera]
ColeIsotig2414	454	C	T	10	0	5	0	5	hypothetical protein VITISV_041073 [Vitis vinifera]
ColeIsotig2414	461	A	G	10	3	0	7	0	hypothetical protein VITISV_041073 [Vitis vinifera]
ColeIsotig2414	471	A	G	10	3	0	7	0	hypothetical protein VITISV_041073 [Vitis vinifera]
ColeIsotig2414	568	A	G	7	2	0	5	0	hypothetical protein VITISV_041073 [Vitis vinifera]
ColeIsotig2414	571	T	A	7	4	1	0	2	hypothetical protein VITISV_041073 [Vitis vinifera]
ColeIsotig2414	578	G	A	4	2	0	2	0	hypothetical protein VITISV_041073 [Vitis vinifera]
ColeIsotig2414	586	C	T	4	0	2	0	2	hypothetical protein VITISV_041073 [Vitis vinifera]
ColeIsotig2414	589	G	A	4	2	0	2	0	hypothetical protein VITISV_041073 [Vitis vinifera]
ColeIsotig10135	154	C	G	6	0	3	3	0
ColeIsotig10135	244	C	T	8	0	2	0	6
ColeIsotig10135	328	C	A	10	5	5	0	0
ColeIsotig10135	440	C	A	9	5	4	0	0
ColeIsotig10135	442	A	G	9	4	0	5	0
ColeIsotig10135	466	T	G	8	0	0	5	3
ColeIsotig10135	467	A	G	8	4	0	4	0
ColeIsotig2632	149	A	T	4	2	0	0	2	PREDICTED: pyrophosphate--fructose 6-phosphate 1-phosphotransferase subunit alpha-like [Solanum lycopersicum]
ColeIsotig6579	123	A	G	4	2	0	2	0	HXXXD-type acyl-transferase family protein, putative [Theobroma cacao]
ColeIsotig6579	635	A	G	8	4	0	4	0	HXXXD-type acyl-transferase family protein, putative [Theobroma cacao]
ColeIsotig6579	696	C	T	8	0	4	0	4	HXXXD-type acyl-transferase family protein, putative [Theobroma cacao]
ColeIsotig6579	701	A	T	8	4	0	0	4	HXXXD-type acyl-transferase family protein, putative [Theobroma cacao]
ColeIsotig9681	463	A	G	8	4	0	4	0	unnamed protein product [Vitis vinifera]
ColeIsotig5602	877	A	G	13	4	0	9	0	Duplicated homeodomain-like superfamily protein [Theobroma cacao]
ColeIsotig7742	103	A	G	5	2	0	3	0	PREDICTED: chorismate mutase, chloroplastic-like [Vitis vinifera] unnamed protein product [Vitis vinifera]
ColeIsotig7742	277	T	C	6	0	3	0	3	PREDICTED: chorismate mutase, chloroplastic-like [Vitis vinifera] unnamed protein product [Vitis vinifera]
ColeIsotig649	49	A	C	4	1	3	0	0
ColeIsotig4537	542	G	T	22	0	0	11	11	hypothetical protein [Camellia sinensis]
ColeIsotig4537	1320	A	C	16	7	8	0	0	hypothetical protein [Camellia sinensis]
ColeIsotig3053	716	A	G	5	2	0	3	0	PREDICTED: probable NADH dehydrogenase [ubiquinone] 1 alpha subcomplex subunit 12-like [Solanum lycopersicum]
ColeIsotig10383	159	A	T	6	2	0	0	4	PREDICTED: putative E3 ubiquitin-protein ligase RF298-like [Fragaria vesca subsp. vesca]
ColeIsotig10383	175	C	T	6	0	2	0	4	PREDICTED: putative E3 ubiquitin-protein ligase RF298-like [Fragaria vesca subsp. vesca]
ColeIsotig3478	130	C	T	4	0	2	0	2
ColeIsotig3478	131	A	G	4	2	0	2	0
ColeIsotig9324	181	C	A	14	7	7	0	0	PREDICTED: 7-dehydrocholesterol reductase-like [Vitis vinifera]
ColeIsotig6546	291	A	G	10	5	0	5	0	Plant invertase/pectin methylesterase inhibitor superfamily protein [Theobroma cacao]
ColeIsotig2367	377	C	T	4	0	2	0	2	PREDICTED: transmembrane protein 230-like [Fragaria vesca subsp. vesca]
ColeIsotig2367	591	A	T	4	2	0	0	2	PREDICTED: transmembrane protein 230-like [Fragaria vesca subsp. vesca]
ColeIsotig2367	624	T	C	4	0	2	0	2	PREDICTED: transmembrane protein 230-like [Fragaria vesca subsp. vesca]
ColeIsotig2367	630	T	C	4	0	2	0	2	PREDICTED: transmembrane protein 230-like [Fragaria vesca subsp. vesca]
ColeIsotig2367	636	G	A	4	2	0	2	0	PREDICTED: transmembrane protein 230-like [Fragaria vesca subsp. vesca]
ColeIsotig2367	642	T	G	4	0	0	2	2	PREDICTED: transmembrane protein 230-like [Fragaria vesca subsp. vesca]
ColeIsotig2367	644	A	T	4	2	0	0	2	PREDICTED: transmembrane protein 230-like [Fragaria vesca subsp. vesca]
ColeIsotig2367	650	A	T	4	2	0	0	2	PREDICTED: transmembrane protein 230-like [Fragaria vesca subsp. vesca]
ColeIsotig2367	651	T	C	4	0	2	0	2	PREDICTED: transmembrane protein 230-like [Fragaria vesca subsp. vesca]
ColeIsotig2367	671	T	A	4	2	0	0	2	PREDICTED: transmembrane protein 230-like [Fragaria vesca subsp. vesca]
ColeIsotig2367	685	A	T	4	2	0	0	2	PREDICTED: transmembrane protein 230-like [Fragaria vesca subsp. vesca]
ColeIsotig2367	690	T	A	4	2	0	0	2	PREDICTED: transmembrane protein 230-like [Fragaria vesca subsp. vesca]
ColeIsotig2367	693	G	A	4	2	0	2	0	PREDICTED: transmembrane protein 230-like [Fragaria vesca subsp. vesca]
ColeIsotig1190	1027	C	T	12	0	6	0	6	PREDICTED: ribulose bisphosphate carboxylase/oxygenase activase 2, chloroplastic isoform 1 [Vitis vinifera] unnamed protein product [Vitis vinifera]
ColeIsotig11849	86	A	G	4	2	0	2	0	PREDICTED: branched-chain-amino-acid aminotransferase-like protein 2 [Vitis vinifera]
ColeIsotig11849	349	T	C	4	0	2	0	2	PREDICTED: branched-chain-amino-acid aminotransferase-like protein 2 [Vitis vinifera]
ColeIsotig11849	368	T	C	4	0	2	0	2	PREDICTED: branched-chain-amino-acid aminotransferase-like protein 2 [Vitis vinifera]
ColeIsotig8242	201	G	T	14	0	0	6	7	UDP-glucosyltransferase, putative [Ricinus communis] UDP-glucosyltransferase, putative [Ricinus communis]
ColeIsotig6615	253	A	G	6	3	0	3	0	unknown [Populus trichocarpa]
ColeIsotig10578	150	G	T	9	0	0	4	5	unnamed protein product [Vitis vinifera]
ColeIsotig7008	89	G	T	4	0	0	2	2	PREDICTED: ADP-ribosylation factor [Vitis vinifera] hypothetical protein VITISV_023129 [Vitis vinifera] unnamed protein product [Vitis vinifera]
ColeIsotig7008	138	G	A	4	2	0	2	0	PREDICTED: ADP-ribosylation factor [Vitis vinifera] hypothetical protein VITISV_023129 [Vitis vinifera] unnamed protein product [Vitis vinifera]
ColeIsotig7008	140	C	A	4	2	2	0	0	PREDICTED: ADP-ribosylation factor [Vitis vinifera] hypothetical protein VITISV_023129 [Vitis vinifera] unnamed protein product [Vitis vinifera]
ColeIsotig7008	218	A	T	6	3	0	0	3	PREDICTED: ADP-ribosylation factor [Vitis vinifera] hypothetical protein VITISV_023129 [Vitis vinifera] unnamed protein product [Vitis vinifera]
ColeIsotig7008	230	G	T	6	0	0	3	3	PREDICTED: ADP-ribosylation factor [Vitis vinifera] hypothetical protein VITISV_023129 [Vitis vinifera] unnamed protein product [Vitis vinifera]
ColeIsotig7008	337	C	G	9	0	4	5	0	PREDICTED: ADP-ribosylation factor [Vitis vinifera] hypothetical protein VITISV_023129 [Vitis vinifera] unnamed protein product [Vitis vinifera]
ColeIsotig11187	79	A	T	4	2	0	0	2	PREDICTED: GTPase-activating protein gyp7-like isoform 3 [Vitis vinifera]
ColeIsotig11187	194	G	T	6	0	0	3	3	PREDICTED: GTPase-activating protein gyp7-like isoform 3 [Vitis vinifera]
ColeIsotig6267	20	G	A	4	2	0	2	0	PREDICTED: uncharacterized protein LOC100267814 isoform 1 [Vitis vinifera]
ColeIsotig6267	262	C	T	4	0	2	0	2	PREDICTED: uncharacterized protein LOC100267814 isoform 1 [Vitis vinifera]
ColeIsotig6267	649	T	C	9	0	6	0	3	PREDICTED: uncharacterized protein LOC100267814 isoform 1 [Vitis vinifera]
ColeIsotig6267	680	C	T	8	0	2	0	6	PREDICTED: uncharacterized protein LOC100267814 isoform 1 [Vitis vinifera]
ColeIsotig2138	228	A	G	5	2	0	3	0	lipid transfer protein [Nicotiana tabacum]
ColeIsotig2138	577	G	A	13	9	0	4	0	lipid transfer protein [Nicotiana tabacum]
ColeIsotig1631	1043	G	A	6	3	0	3	0
ColeIsotig1631	1205	C	T	4	0	2	0	2
ColeIsotig6413	36	C	T	4	0	2	0	2	PREDICTED: serine/threonine-protein kinase Nek2-like [Vitis vinifera]
ColeIsotig6413	43	C	T	4	0	2	0	2	PREDICTED: serine/threonine-protein kinase Nek2-like [Vitis vinifera]
ColeIsotig9074	223	C	T	14	0	4	0	10	unnamed protein product [Vitis vinifera]
ColeIsotig10751	16	C	T	34	4	12	0	18	hypothetical protein PRUPE_ppa023849mg [Prunus persica]
ColeIsotig10751	23	T	G	58	0	0	45	12	hypothetical protein PRUPE_ppa023849mg [Prunus persica]
ColeIsotig10751	24	C	T	58	0	12	1	44	hypothetical protein PRUPE_ppa023849mg [Prunus persica]
ColeIsotig3835	369	T	C	70	0	62	0	8	hypothetical protein, partial [Escherichia coli] hypothetical protein O7E_02948, partial [Escherichia coli O104:H4 str. Ec11-5604] hypothetical protein S7Y_04888, partial [Escherichia coli O104:H4 str. Ec12-0465] hypothetical protein MO7_05239, partial [Escherichia coli O104:H4 str. Ec11-9941]
ColeIsotig3835	392	A	C	86	4	82	0	0	hypothetical protein, partial [Escherichia coli] hypothetical protein O7E_02948, partial [Escherichia coli O104:H4 str. Ec11-5604] hypothetical protein S7Y_04888, partial [Escherichia coli O104:H4 str. Ec12-0465] hypothetical protein MO7_05239, partial [Escherichia coli O104:H4 str. Ec11-9941]
ColeIsotig3835	420	A	G	85	7	0	78	0	hypothetical protein, partial [Escherichia coli] hypothetical protein O7E_02948, partial [Escherichia coli O104:H4 str. Ec11-5604] hypothetical protein S7Y_04888, partial [Escherichia coli O104:H4 str. Ec12-0465] hypothetical protein MO7_05239, partial [Escherichia coli O104:H4 str. Ec11-9941]
ColeIsotig11605	203	G	C	13	0	7	6	0	gag-pol polyprotein, partial [Caragana korshinskii]
ColeIsotig11605	256	A	G	12	5	0	7	0	gag-pol polyprotein, partial [Caragana korshinskii]
ColeIsotig11605	271	T	C	12	0	7	0	5	gag-pol polyprotein, partial [Caragana korshinskii]
ColeIsotig11605	313	A	G	9	3	0	6	0	gag-pol polyprotein, partial [Caragana korshinskii]
ColeIsotig11605	318	T	C	9	0	5	0	4	gag-pol polyprotein, partial [Caragana korshinskii]
ColeIsotig11605	333	A	G	9	4	0	5	0	gag-pol polyprotein, partial [Caragana korshinskii]
ColeIsotig11605	344	A	G	9	3	0	6	0	gag-pol polyprotein, partial [Caragana korshinskii]
ColeIsotig11605	351	C	A	9	5	4	0	0	gag-pol polyprotein, partial [Caragana korshinskii]
ColeIsotig11605	371	A	G	9	3	0	6	0	gag-pol polyprotein, partial [Caragana korshinskii]
ColeIsotig11605	377	A	G	9	3	0	5	1	gag-pol polyprotein, partial [Caragana korshinskii]
ColeIsotig11605	400	T	C	9	0	7	0	2	gag-pol polyprotein, partial [Caragana korshinskii]
ColeIsotig11605	405	A	G	9	2	0	7	0	gag-pol polyprotein, partial [Caragana korshinskii]
ColeIsotig11605	421	A	G	9	4	0	5	0	gag-pol polyprotein, partial [Caragana korshinskii]
ColeIsotig12422	248	G	A	6	3	0	3	0	PREDICTED: uncharacterized protein LOC100854474 [Vitis vinifera]
ColeIsotig12685	33	G	A	4	2	0	2	0
ColeIsotig1987	60	A	G	4	2	0	2	0	PREDICTED: uncharacterized protein LOC100258808 [Vitis vinifera] unnamed protein product [Vitis vinifera]
ColeIsotig130	787	T	A	32	16	1	0	15	PREDICTED: uncharacterized protein LOC100245206 [Vitis vinifera]
ColeIsotig130	808	T	G	35	0	0	19	16	PREDICTED: uncharacterized protein LOC100245206 [Vitis vinifera]
ColeIsotig130	844	A	G	62	31	0	31	0	PREDICTED: uncharacterized protein LOC100245206 [Vitis vinifera]
ColeIsotig130	1466	G	A	4	2	0	2	0	PREDICTED: uncharacterized protein LOC100245206 [Vitis vinifera]
ColeIsotig12546	91	G	T	6	0	0	3	3
ColeIsotig12546	173	T	C	5	0	3	0	2
ColeIsotig12546	193	C	G	5	0	2	3	0
ColeIsotig12546	201	G	A	5	3	0	2	0
ColeIsotig12546	212	G	C	5	0	3	2	0
ColeIsotig5013	60	A	C	4	2	2	0	0	xyloglucan endotransglucosylase/hydrolase 4 [Actinidia deliciosa]
ColeIsotig9737	386	C	T	4	0	2	0	2	PREDICTED: probable aquaporin NIP5-1-like [Glycine max]
ColeIsotig7409	502	T	G	4	0	0	2	2	PREDICTED: AP-3 complex subunit sigma [Vitis vinifera] unnamed protein product [Vitis vinifera]
ColeIsotig9962	403	C	A	31	16	15	0	0	predicted protein [Populus trichocarpa] predicted protein [Populus trichocarpa]
ColeIsotig1405	337	C	T	6	0	2	0	4	predicted protein [Populus trichocarpa] predicted protein [Populus trichocarpa]
ColeIsotig1405	417	A	G	6	2	0	4	0	predicted protein [Populus trichocarpa] predicted protein [Populus trichocarpa]
ColeIsotig11360	259	A	G	4	2	0	2	0	unnamed protein product [Vitis vinifera]
ColeIsotig6691	180	C	T	4	0	2	0	2	PREDICTED: uncharacterized protein LOC100244782 [Vitis vinifera]
ColeIsotig12174	179	A	G	4	2	0	2	0
ColeIsotig12174	264	A	G	4	2	0	2	0
ColeIsotig12174	292	A	G	4	2	0	2	0
ColeIsotig11084	152	T	C	4	0	2	0	2
ColeIsotig11084	174	T	C	4	0	2	0	2
ColeIsotig10111	152	T	C	12	0	7	0	5	predicted protein [Populus trichocarpa] unknown [Populus trichocarpa] predicted protein [Populus trichocarpa]
ColeIsotig1721	261	C	G	6	0	3	3	0	PREDICTED: glutamate synthase 1 [NADH], chloroplastic-like [Solanum lycopersicum]
ColeIsotig1721	351	C	T	7	0	3	0	4	PREDICTED: glutamate synthase 1 [NADH], chloroplastic-like [Solanum lycopersicum]
ColeIsotig5853	530	T	C	9	0	5	0	4	PREDICTED: F-box protein SKIP16-like [Vitis vinifera]
ColeIsotig5003	103	A	G	4	2	0	2	0	PREDICTED: ranBP2-type zinc finger protein At1g67325-like [Glycine max]
ColeIsotig5003	122	A	C	4	2	2	0	0	PREDICTED: ranBP2-type zinc finger protein At1g67325-like [Glycine max]
ColeIsotig11343	387	C	T	4	0	2	0	2	unknown [Glycine max]
ColeIsotig12694	109	C	T	4	0	2	0	2
ColeIsotig12694	266	C	T	6	0	3	0	3
ColeIsotig10328	513	A	C	7	2	5	0	0	ATP binding microtubule motor family protein, putative [Theobroma cacao]
ColeIsotig10328	528	C	T	7	0	2	0	5	ATP binding microtubule motor family protein, putative [Theobroma cacao]
ColeIsotig8582	340	G	T	4	0	0	2	2	PREDICTED: uncharacterized protein LOC100260777 [Vitis vinifera]
ColeIsotig12128	282	C	T	8	0	3	0	5
ColeIsotig3484	281	T	C	4	0	2	0	2	Phosphatase 2c, putative isoform 6 [Theobroma cacao]
ColeIsotig6167	482	C	G	5	0	1	4	0	PREDICTED: coatomer subunit gamma-2-like [Vitis vinifera] unnamed protein product [Vitis vinifera]
ColeIsotig6167	512	A	C	6	1	4	0	1	PREDICTED: coatomer subunit gamma-2-like [Vitis vinifera] unnamed protein product [Vitis vinifera]
ColeIsotig6167	527	G	A	6	4	0	2	0	PREDICTED: coatomer subunit gamma-2-like [Vitis vinifera] unnamed protein product [Vitis vinifera]
ColeIsotig6167	547	C	T	6	0	2	0	4	PREDICTED: coatomer subunit gamma-2-like [Vitis vinifera] unnamed protein product [Vitis vinifera]
ColeIsotig6167	557	A	T	6	1	0	0	5	PREDICTED: coatomer subunit gamma-2-like [Vitis vinifera] unnamed protein product [Vitis vinifera]
ColeIsotig6167	558	C	T	6	0	2	0	4	PREDICTED: coatomer subunit gamma-2-like [Vitis vinifera] unnamed protein product [Vitis vinifera]
ColeIsotig9278	171	T	G	5	0	0	3	2
ColeIsotig9278	190	A	G	6	3	0	3	0
ColeIsotig9278	234	A	G	6	3	0	3	0
ColeIsotig9278	406	A	G	7	3	0	4	0
ColeIsotig9278	431	A	G	6	3	0	3	0
ColeIsotig9278	435	A	G	6	2	0	4	0
ColeIsotig9278	506	T	C	5	0	3	0	2
ColeIsotig6979	162	G	T	4	0	0	2	2	hypothetical protein PRUPE_ppa007818mg [Prunus persica]
ColeIsotig7864	597	G	T	4	0	0	2	2	hypothetical protein PRUPE_ppa012325mg [Prunus persica]
ColeIsotig5526	885	A	G	4	2	0	2	0	beta xylosidase [Camellia sinensis]
ColeIsotig3184	188	C	T	4	0	1	0	3	Os08g0536000 [Oryza sativa Japonica Group] RecName: Full=Pyruvate dehydrogenase E1 component subunit beta-1, mitochondrial; Short=PDHE1-B; Flags: Precursor putative pyruvate dehydrogenase E1 beta subunit isoform 1 protein [Oryza sativa Japonica Group] putative pyruvate dehydrogenase E1 beta subunit isoform 1 protein [Oryza sativa Japonica Group] Os08g0536000 [Oryza sativa Japonica Group] unnamed …
ColeIsotig1227	803	A	G	4	2	0	2	0	Leucine-rich repeat protein kinase family protein isoform 1 [Theobroma cacao]
ColeIsotig1227	1145	T	C	4	0	2	0	2	Leucine-rich repeat protein kinase family protein isoform 1 [Theobroma cacao]
ColeIsotig1227	1157	G	A	4	2	0	2	0	Leucine-rich repeat protein kinase family protein isoform 1 [Theobroma cacao]
ColeIsotig1227	1172	G	A	4	2	0	2	0	Leucine-rich repeat protein kinase family protein isoform 1 [Theobroma cacao]
ColeIsotig1227	1190	G	A	4	2	0	2	0	Leucine-rich repeat protein kinase family protein isoform 1 [Theobroma cacao]
ColeIsotig1227	1241	G	A	4	2	0	2	0	Leucine-rich repeat protein kinase family protein isoform 1 [Theobroma cacao]
ColeIsotig1227	1256	G	A	4	2	0	2	0	Leucine-rich repeat protein kinase family protein isoform 1 [Theobroma cacao]
ColeIsotig1227	1279	G	T	4	0	0	2	2	Leucine-rich repeat protein kinase family protein isoform 1 [Theobroma cacao]
ColeIsotig1227	1283	A	G	4	1	0	2	1	Leucine-rich repeat protein kinase family protein isoform 1 [Theobroma cacao]
ColeIsotig1506	911	C	T	15	0	1	0	14	hypothetical protein VITISV_040122 [Vitis vinifera]
ColeIsotig11105	127	A	C	4	2	2	0	0	PREDICTED: protein disulfide isomerase-like 1-4 isoform 2 [Vitis vinifera]
ColeIsotig1407	211	A	T	4	2	0	0	2	hypothetical protein [Jatropha curcas]
ColeIsotig1407	240	A	G	4	2	0	2	0	hypothetical protein [Jatropha curcas]
ColeIsotig1407	242	T	G	4	0	0	2	2	hypothetical protein [Jatropha curcas]
ColeIsotig1407	257	A	T	4	2	0	0	2	hypothetical protein [Jatropha curcas]
ColeIsotig1407	273	G	A	4	2	0	2	0	hypothetical protein [Jatropha curcas]
ColeIsotig1407	296	T	A	4	2	0	0	2	hypothetical protein [Jatropha curcas]
ColeIsotig2842	148	C	T	14	0	7	0	7	bZIP transcription factor family protein 6 [Camellia sinensis]
ColeIsotig3555	235	C	G	4	0	1	3	0
ColeIsotig3555	237	C	T	4	0	1	0	3
ColeIsotig3708	346	C	T	4	0	2	0	2	Disease resistance-responsive family protein [Theobroma cacao]
ColeIsotig3708	348	C	G	4	0	2	2	0	Disease resistance-responsive family protein [Theobroma cacao]
ColeIsotig3708	393	A	C	4	2	2	0	0	Disease resistance-responsive family protein [Theobroma cacao]
ColeIsotig3708	410	A	G	4	2	0	2	0	Disease resistance-responsive family protein [Theobroma cacao]
ColeIsotig3708	417	C	T	4	0	2	0	2	Disease resistance-responsive family protein [Theobroma cacao]
ColeIsotig3708	445	C	T	4	0	2	0	2	Disease resistance-responsive family protein [Theobroma cacao]
ColeIsotig3708	446	A	G	4	2	0	2	0	Disease resistance-responsive family protein [Theobroma cacao]
ColeIsotig9048	189	A	G	4	2	0	2	0
ColeIsotig9048	403	T	C	6	0	3	0	3
ColeIsotig12437	304	C	T	4	0	2	0	2
ColeIsotig1394	104	A	C	4	2	2	0	0
ColeIsotig1394	167	A	G	7	1	0	6	0
ColeIsotig1394	169	G	T	7	0	0	2	5
ColeIsotig1394	174	C	T	7	0	2	0	5
ColeIsotig3217	327	G	T	8	0	0	4	4	PREDICTED: CMP-sialic acid transporter 2-like [Solanum lycopersicum]
ColeIsotig3217	506	A	C	6	3	3	0	0	PREDICTED: CMP-sialic acid transporter 2-like [Solanum lycopersicum]
ColeIsotig7541	681	T	G	4	0	0	2	2	hypothetical protein PRUPE_ppa013144mg [Prunus persica]
ColeIsotig6733	613	C	G	4	0	2	2	0	PREDICTED: uncharacterized protein LOC100264984 [Vitis vinifera] unnamed protein product [Vitis vinifera]
ColeIsotig6733	621	C	T	4	0	2	0	2	PREDICTED: uncharacterized protein LOC100264984 [Vitis vinifera] unnamed protein product [Vitis vinifera]
ColeIsotig10410	396	A	G	8	3	0	5	0	predicted protein [Populus trichocarpa] unknown [Populus trichocarpa] predicted protein [Populus trichocarpa]
ColeIsotig7175	701	A	G	4	2	0	2	0	unnamed protein product [Vitis vinifera]
ColeIsotig7385	237	A	G	9	4	0	5	0	hypothetical protein PRUPE_ppa003754mg [Prunus persica]
ColeIsotig12288	92	A	G	4	2	0	2	0
ColeIsotig7433	312	A	G	5	2	0	3	0	lupus la ribonucleoprotein, putative [Ricinus communis] lupus la ribonucleoprotein, putative [Ricinus communis]
ColeIsotig7433	508	A	G	6	3	0	3	0	lupus la ribonucleoprotein, putative [Ricinus communis] lupus la ribonucleoprotein, putative [Ricinus communis]
ColeIsotig7433	513	C	T	6	0	3	0	3	lupus la ribonucleoprotein, putative [Ricinus communis] lupus la ribonucleoprotein, putative [Ricinus communis]
ColeIsotig7433	555	A	G	7	3	0	4	0	lupus la ribonucleoprotein, putative [Ricinus communis] lupus la ribonucleoprotein, putative [Ricinus communis]
ColeIsotig7433	596	G	A	4	2	0	2	0	lupus la ribonucleoprotein, putative [Ricinus communis] lupus la ribonucleoprotein, putative [Ricinus communis]
ColeIsotig5605	634	A	T	4	2	0	0	2	PREDICTED: probable glutathione S-transferase parC isoform 1 [Vitis vinifera]
ColeIsotig1106	189	C	T	4	0	2	0	2	PREDICTED: uncharacterized protein LOC101254818 [Solanum lycopersicum]
ColeIsotig801	168	C	T	43	0	19	0	24	PREDICTED: chorismate synthase, chloroplastic [Vitis vinifera] unnamed protein product [Vitis vinifera]
ColeIsotig801	212	T	A	53	35	0	0	17	PREDICTED: chorismate synthase, chloroplastic [Vitis vinifera] unnamed protein product [Vitis vinifera]
ColeIsotig801	222	A	G	56	21	0	35	0	PREDICTED: chorismate synthase, chloroplastic [Vitis vinifera] unnamed protein product [Vitis vinifera]
ColeIsotig801	223	T	C	56	0	35	0	21	PREDICTED: chorismate synthase, chloroplastic [Vitis vinifera] unnamed protein product [Vitis vinifera]
ColeIsotig801	228	T	C	57	0	36	0	20	PREDICTED: chorismate synthase, chloroplastic [Vitis vinifera] unnamed protein product [Vitis vinifera]
ColeIsotig801	273	T	A	59	38	0	0	21	PREDICTED: chorismate synthase, chloroplastic [Vitis vinifera] unnamed protein product [Vitis vinifera]
ColeIsotig801	308	C	G	56	0	19	37	0	PREDICTED: chorismate synthase, chloroplastic [Vitis vinifera] unnamed protein product [Vitis vinifera]
ColeIsotig801	313	C	G	56	0	19	35	2	PREDICTED: chorismate synthase, chloroplastic [Vitis vinifera] unnamed protein product [Vitis vinifera]
ColeIsotig801	346	A	G	53	19	0	34	0	PREDICTED: chorismate synthase, chloroplastic [Vitis vinifera] unnamed protein product [Vitis vinifera]
ColeIsotig801	353	G	A	51	35	0	16	0	PREDICTED: chorismate synthase, chloroplastic [Vitis vinifera] unnamed protein product [Vitis vinifera]
ColeIsotig801	377	T	C	52	0	34	0	17	PREDICTED: chorismate synthase, chloroplastic [Vitis vinifera] unnamed protein product [Vitis vinifera]
ColeIsotig801	391	G	T	53	1	0	19	32	PREDICTED: chorismate synthase, chloroplastic [Vitis vinifera] unnamed protein product [Vitis vinifera]
ColeIsotig801	395	A	G	53	19	0	34	0	PREDICTED: chorismate synthase, chloroplastic [Vitis vinifera] unnamed protein product [Vitis vinifera]
ColeIsotig801	536	C	T	31	0	8	0	23	PREDICTED: chorismate synthase, chloroplastic [Vitis vinifera] unnamed protein product [Vitis vinifera]
ColeIsotig801	582	T	G	33	0	0	23	10	PREDICTED: chorismate synthase, chloroplastic [Vitis vinifera] unnamed protein product [Vitis vinifera]
ColeIsotig801	605	T	A	28	18	0	0	10	PREDICTED: chorismate synthase, chloroplastic [Vitis vinifera] unnamed protein product [Vitis vinifera]
ColeIsotig801	629	C	T	22	0	8	0	14	PREDICTED: chorismate synthase, chloroplastic [Vitis vinifera] unnamed protein product [Vitis vinifera]
ColeIsotig801	680	A	G	10	5	0	5	0	PREDICTED: chorismate synthase, chloroplastic [Vitis vinifera] unnamed protein product [Vitis vinifera]
ColeIsotig8669	138	A	G	6	2	0	3	0	conserved hypothetical protein [Ricinus communis] conserved hypothetical protein [Ricinus communis]
ColeIsotig8669	166	C	G	6	0	3	3	0	conserved hypothetical protein [Ricinus communis] conserved hypothetical protein [Ricinus communis]
ColeIsotig8669	167	G	A	6	3	0	3	0	conserved hypothetical protein [Ricinus communis] conserved hypothetical protein [Ricinus communis]
ColeIsotig8669	173	C	T	6	0	3	0	3	conserved hypothetical protein [Ricinus communis] conserved hypothetical protein [Ricinus communis]
ColeIsotig8669	174	A	G	6	3	0	3	0	conserved hypothetical protein [Ricinus communis] conserved hypothetical protein [Ricinus communis]
ColeIsotig8669	175	C	T	6	0	3	0	3	conserved hypothetical protein [Ricinus communis] conserved hypothetical protein [Ricinus communis]
ColeIsotig8669	176	G	A	6	3	0	3	0	conserved hypothetical protein [Ricinus communis] conserved hypothetical protein [Ricinus communis]
ColeIsotig8669	181	G	A	6	3	0	3	0	conserved hypothetical protein [Ricinus communis] conserved hypothetical protein [Ricinus communis]
ColeIsotig8669	190	G	T	6	0	0	3	3	conserved hypothetical protein [Ricinus communis] conserved hypothetical protein [Ricinus communis]
ColeIsotig8669	191	C	T	6	0	3	0	3	conserved hypothetical protein [Ricinus communis] conserved hypothetical protein [Ricinus communis]
ColeIsotig8669	194	C	G	6	0	3	3	0	conserved hypothetical protein [Ricinus communis] conserved hypothetical protein [Ricinus communis]
ColeIsotig8669	195	C	G	6	0	3	3	0	conserved hypothetical protein [Ricinus communis] conserved hypothetical protein [Ricinus communis]
ColeIsotig8669	204	A	G	6	3	0	3	0	conserved hypothetical protein [Ricinus communis] conserved hypothetical protein [Ricinus communis]
ColeIsotig8669	205	C	T	6	0	3	0	3	conserved hypothetical protein [Ricinus communis] conserved hypothetical protein [Ricinus communis]
ColeIsotig8669	615	A	G	4	2	0	2	0	conserved hypothetical protein [Ricinus communis] conserved hypothetical protein [Ricinus communis]
ColeIsotig5429	702	T	C	4	0	2	0	2	PREDICTED: UMP/CMP kinase-like [Solanum lycopersicum]
ColeIsotig5429	704	A	T	4	2	0	0	2	PREDICTED: UMP/CMP kinase-like [Solanum lycopersicum]
ColeIsotig5429	733	C	T	4	0	2	0	2	PREDICTED: UMP/CMP kinase-like [Solanum lycopersicum]
ColeIsotig5429	768	C	T	4	0	2	0	2	PREDICTED: UMP/CMP kinase-like [Solanum lycopersicum]
ColeIsotig5429	805	T	C	4	0	2	0	2	PREDICTED: UMP/CMP kinase-like [Solanum lycopersicum]
ColeIsotig5429	822	G	C	4	0	2	2	0	PREDICTED: UMP/CMP kinase-like [Solanum lycopersicum]
ColeIsotig11872	167	A	G	5	2	0	3	0	F-box/WD repeat-containing protein 4 [Theobroma cacao]
ColeIsotig11872	400	G	A	8	4	0	4	0	F-box/WD repeat-containing protein 4 [Theobroma cacao]
ColeIsotig2040	835	T	C	17	0	9	0	8	ADP-ribosylation factor [Medicago truncatula] ADP-ribosylation factor [Medicago truncatula]
ColeIsotig2040	838	G	A	18	10	0	8	0	ADP-ribosylation factor [Medicago truncatula] ADP-ribosylation factor [Medicago truncatula]
ColeIsotig2040	839	C	T	18	0	8	0	10	ADP-ribosylation factor [Medicago truncatula] ADP-ribosylation factor [Medicago truncatula]
ColeIsotig2040	851	G	A	18	10	0	8	0	ADP-ribosylation factor [Medicago truncatula] ADP-ribosylation factor [Medicago truncatula]
ColeIsotig2040	853	G	C	18	0	10	8	0	ADP-ribosylation factor [Medicago truncatula] ADP-ribosylation factor [Medicago truncatula]
ColeIsotig2040	856	C	A	18	10	8	0	0	ADP-ribosylation factor [Medicago truncatula] ADP-ribosylation factor [Medicago truncatula]
ColeIsotig2040	865	G	C	19	0	10	9	0	ADP-ribosylation factor [Medicago truncatula] ADP-ribosylation factor [Medicago truncatula]
ColeIsotig5360	127	C	T	4	0	2	0	2	PREDICTED: glyoxylate/hydroxypyruvate reductase A HPR2-like [Solanum lycopersicum]
ColeIsotig5360	130	A	C	4	2	2	0	0	PREDICTED: glyoxylate/hydroxypyruvate reductase A HPR2-like [Solanum lycopersicum]
ColeIsotig5360	135	A	G	4	2	0	2	0	PREDICTED: glyoxylate/hydroxypyruvate reductase A HPR2-like [Solanum lycopersicum]
ColeIsotig11609	152	A	G	7	3	0	4	0
ColeIsotig11609	160	C	T	7	0	3	0	4
ColeIsotig8551	374	A	G	6	3	0	3	0	putative CONSTANS interacting protein 2b [Capsicum chinense]
ColeIsotig8551	424	A	G	7	3	0	4	0	putative CONSTANS interacting protein 2b [Capsicum chinense]
ColeIsotig3261	696	C	G	4	0	2	2	0	DNA binding protein, putative [Ricinus communis] DNA binding protein, putative [Ricinus communis]
ColeIsotig7724	4	C	A	5	3	2	0	0	retrotransposon protein, putative, unclassified [Oryza sativa Japonica Group]
ColeIsotig7724	49	A	G	5	1	0	4	0	retrotransposon protein, putative, unclassified [Oryza sativa Japonica Group]
ColeIsotig7724	67	C	T	6	0	3	0	3	retrotransposon protein, putative, unclassified [Oryza sativa Japonica Group]
ColeIsotig7724	68	T	C	6	0	3	0	3	retrotransposon protein, putative, unclassified [Oryza sativa Japonica Group]
ColeIsotig7724	79	T	C	6	0	4	0	2	retrotransposon protein, putative, unclassified [Oryza sativa Japonica Group]
ColeIsotig7724	109	T	C	10	1	6	0	3	retrotransposon protein, putative, unclassified [Oryza sativa Japonica Group]
ColeIsotig7724	123	T	C	10	0	6	0	4	retrotransposon protein, putative, unclassified [Oryza sativa Japonica Group]
ColeIsotig7724	171	G	A	12	6	0	6	0	retrotransposon protein, putative, unclassified [Oryza sativa Japonica Group]
ColeIsotig7724	217	G	A	13	8	0	5	0	retrotransposon protein, putative, unclassified [Oryza sativa Japonica Group]
ColeIsotig7724	220	T	A	14	7	1	0	6	retrotransposon protein, putative, unclassified [Oryza sativa Japonica Group]
ColeIsotig7724	374	T	A	12	6	0	0	6	retrotransposon protein, putative, unclassified [Oryza sativa Japonica Group]
ColeIsotig7724	388	T	A	9	6	0	0	3	retrotransposon protein, putative, unclassified [Oryza sativa Japonica Group]
ColeIsotig7724	442	A	G	7	2	0	5	0	retrotransposon protein, putative, unclassified [Oryza sativa Japonica Group]
ColeIsotig7724	535	T	C	7	0	4	0	3	retrotransposon protein, putative, unclassified [Oryza sativa Japonica Group]
ColeIsotig7724	549	T	C	7	0	5	0	2	retrotransposon protein, putative, unclassified [Oryza sativa Japonica Group]
ColeIsotig7724	590	C	T	5	0	2	0	3	retrotransposon protein, putative, unclassified [Oryza sativa Japonica Group]
ColeIsotig7724	608	G	A	4	2	0	2	0	retrotransposon protein, putative, unclassified [Oryza sativa Japonica Group]
ColeIsotig9432	146	G	A	4	2	0	2	0
ColeIsotig9432	149	A	G	4	2	0	2	0
ColeIsotig9432	167	G	T	4	0	0	2	2
ColeIsotig9432	215	C	T	4	0	2	0	2
ColeIsotig9432	324	G	A	6	3	0	3	0
ColeIsotig7266	83	T	A	4	2	0	0	2	unnamed protein product [Vitis vinifera]
ColeIsotig5011	22	A	T	4	2	0	0	2	PREDICTED: chlorophyll a-b binding protein CP24 10A, chloroplastic [Vitis vinifera] hypothetical protein VITISV_015544 [Vitis vinifera]
ColeIsotig5011	445	T	C	207	1	159	0	47	PREDICTED: chlorophyll a-b binding protein CP24 10A, chloroplastic [Vitis vinifera] hypothetical protein VITISV_015544 [Vitis vinifera]
ColeIsotig11425	57	A	G	4	2	0	2	0	PREDICTED: MATE efflux family protein FRD3-like [Vitis vinifera]
ColeIsotig7039	388	T	C	28	0	16	0	12	OAT1 [Actinidia chinensis]
ColeIsotig9215	263	C	T	6	0	3	0	3
ColeIsotig8513	390	C	T	4	0	2	0	2	PREDICTED: SUMO-activating enzyme subunit 1B-1-like isoform 1 [Solanum lycopersicum] PREDICTED: SUMO-activating enzyme subunit 1B-1-like isoform 2 [Solanum lycopersicum]
ColeIsotig6260	358	A	G	16	7	0	9	0	PREDICTED: U5 small nuclear ribonucleoprotein 200 kDa helicase [Vitis vinifera]
ColeIsotig6260	811	A	G	5	2	0	3	0	PREDICTED: U5 small nuclear ribonucleoprotein 200 kDa helicase [Vitis vinifera]
ColeIsotig5598	165	G	A	9	5	0	3	0	PREDICTED: 5'-adenylylsulfate reductase-like 5-like [Solanum lycopersicum]
ColeIsotig5168	848	T	A	4	2	0	0	2	DYNAMIN-like 1E [Theobroma cacao]
ColeIsotig5168	972	C	T	4	0	2	0	2	DYNAMIN-like 1E [Theobroma cacao]
ColeIsotig11338	385	T	C	4	0	2	0	2	PREDICTED: 3-ketoacyl-CoA synthase 11 [Vitis vinifera]
ColeIsotig11338	399	G	C	4	0	2	2	0	PREDICTED: 3-ketoacyl-CoA synthase 11 [Vitis vinifera]
ColeIsotig7001	51	C	T	4	0	2	0	2	conserved hypothetical protein [Ricinus communis] conserved hypothetical protein [Ricinus communis]
[truncated: 18,251 more rows]
