# Supplementary material for: Transcriptome Analysis of the Oil-Rich Tea Plant, Camellia oleifera, Reveals Candidate Genes Related to Lipid Metabolism
Source: PLoS One. 2014 Aug 19;9(8):e104150. doi: 10.1371/journal.pone.0104150 (PMC4138098; doi:10.1371/journal.pone.0104150)
Supplement: Table S6 — Summary of the 211 orthologous gene pairs ( Ka/Ks ratio >1) between C. oleifera and C. sinensis . The sequence similarity, nonsynonymous substitution rate (Ka), synonymous substitution rate (Ks), omega value (Ka/Ks), and NR annotations are shown. (XLS) [file pone.0104150.s007.xls]

## Sheet: KAKS_Bigger_than_1.anno
C. oleifera ID	C. sinensis ID	Similarity	Ka	Ks	Ka/Ks	NR best hit	NR description	Score	E-value
ColeIsotig5238	HP729897.1	98.84	0.0129	0.0078	1.65235	XP_002280381	PREDICTED: F-box protein At2g16365-like [Vitis vinifera]	172	5e-62
ColeIsotig2604	HP729780.1	98.78	0.015	0.0077	1.94703	XP_004310189	PREDICTED: lysine histidine transporter 1-like [Fragaria vesca subsp. vesca]	217	2e-54
ColeIsotig2603	HP729780.1	98.78	0.015	0.0077	1.94703	XP_004310189	PREDICTED: lysine histidine transporter 1-like [Fragaria vesca subsp. vesca]	217	3e-54
ColeIsotig5485	HP729746.1	98.63	0.0163	0.0094	1.73656	XP_002276298	PREDICTED: protein ALWAYS EARLY 3-like [Vitis vinifera]	322	1e-85
ColeIsotig5880	HP741408.1	98.96	0.0113	0.0093	1.21698	XP_002284107	PREDICTED: DNA-directed RNA polymerases I, II, and III subunit RPABC1 isoform 1 [Vitis vinifera] PREDICTED: DNA-directed RNA polymerases I, II, and III subunit RPABC1 isoform 2 [Vitis vinifera]	366	6e-99
ColeIsotig7980	HP729543.1	98.76	0.0138	0.0098	1.40741	EOY26007	Suppressor of auxin resistance 3 [Theobroma cacao]	228	1e-57
ColeSingleton55990	HP729431.1	98.58	0.0153	0.0125	1.22329	XP_002271391	PREDICTED: protein SPA1-RELATED 2-like, partial [Vitis vinifera]	138	6e-31
ColeIsotig5534	HP729391.1	94.12	0.0665	0.0526	1.2638	XP_004288639	PREDICTED: uncharacterized protein At5g08430-like [Fragaria vesca subsp. vesca]	159	1e-36
ColeSingleton54670	HP729239.1	99.02	0.011	0.0083	1.33437	EOA23582	hypothetical protein CARUB_v10016778mg [Capsella rubella]	271	4e-71
ColeIsotig6555	HP729205.1	98.04	0.023	0.0132	1.73524	XP_002285287	PREDICTED: casein kinase I isoform delta-like isoform 1 [Vitis vinifera] unnamed protein product [Vitis vinifera]	140	1e-39
ColeIsotig6968	HP729152.1	28.35	7.1844	1.7908	4.01188	XP_004296395	PREDICTED: peptide transporter PTR3-A-like [Fragaria vesca subsp. vesca]	183	2e-67
ColeSingleton58004	HP729062.1	98.23	0.019	0.0174	1.09277	CBI28995	unnamed protein product [Vitis vinifera]	205	5e-56
ColeSingleton51437	HP741304.1	98.77	0.0129	0.0115	1.12397	CAN79552	hypothetical protein VITISV_025726 [Vitis vinifera]	144	5e-36
ColeIsotig8787	HP741284.1	97.99	0.0234	0.0109	2.14299	XP_004289425	PREDICTED: probable protein phosphatase 2C 49-like [Fragaria vesca subsp. vesca]	229	5e-58
ColeSingleton22448	HP728684.1	93.4	0.0715	0.0683	1.04769	EOY23641	Transcription factor IIIC, subunit 5, putative isoform 3 [Theobroma cacao]	141	6e-32
ColeSingleton52101	HP728644.1	98.53	0.0156	0.0138	1.13124	XP_002265219	PREDICTED: uncharacterized protein LOC100260114 [Vitis vinifera]	122	5e-26
ColeSingleton89101	HP728640.1	98.69	0.0135	0.0132	1.02164	CBI15226	unnamed protein product [Vitis vinifera]	243	2e-62
ColeSingleton39256	HP728527.1	98.43	0.018	0.0123	1.46586	XP_002272572	PREDICTED: psbB mRNA maturation factor Mbb1, chloroplastic [Vitis vinifera] unnamed protein product [Vitis vinifera]	194	6e-48
ColeSingleton66143	HP728190.1	94.4	0.0676	0.0362	1.86664	EMJ18189	hypothetical protein PRUPE_ppa002590mg [Prunus persica]	158	7e-37
ColeSingleton11885	HP728172.1	95.5	0.0562	0.026	2.16004	EOY06439	RING/U-box superfamily protein, putative isoform 2 [Theobroma cacao]	140	1e-31
ColeIsotig6055	HP728015.1	98.19	0.0212	0.0108	1.96537	XP_003633728	PREDICTED: KH domain-containing protein At4g18375-like [Vitis vinifera] unnamed protein product [Vitis vinifera]	214	2e-53
ColeSingleton49069	HP727941.1	98.48	0.0183	0.0096	1.90772	XP_003631917	PREDICTED: serine/threonine-protein kinase ULK3 isoform 2 [Vitis vinifera]	164	1e-38
ColeIsotig11629	HP727938.1	97.12	0.0352	0.0179	1.96652	XP_004290046	PREDICTED: lysM domain-containing GPI-anchored protein 2-like [Fragaria vesca subsp. vesca]	176	2e-42
ColeSingleton8547	HP727933.1	97.14	0.0311	0.0259	1.20293	XP_004240360	PREDICTED: uncharacterized protein LOC101253593 [Solanum lycopersicum]	194	6e-48
ColeSingleton33003	HP727871.1	97.39	0.0279	0.0245	1.1416	XP_003635148	PREDICTED: uncharacterized protein LOC100853163 [Vitis vinifera]	89.7	3e-16
ColeSingleton65	HP741009.1	98.9	0.0131	0.0075	1.75753	XP_002530552	hypothetical protein RCOM_1267370 [Ricinus communis] hypothetical protein RCOM_1267370 [Ricinus communis]	134	8e-30
ColeIsotig971	HP726873.1	92.53	0.0854	0.0626	1.364	XP_002281940	PREDICTED: inactive hydroxysteroid dehydrogenase-like protein 1 [Vitis vinifera] unnamed protein product [Vitis vinifera]	330	5e-88
ColeIsotig6324	HP726844.1	95.76	0.0462	0.0399	1.15598	ACH87173	cold acclimation protein WCOR413-like protein [Camellia sinensis]	395	1e-108
ColeSingleton81864	HP726615.1	98.21	0.02	0.0129	1.5449	XP_003634489	PREDICTED: uncharacterized protein LOC100254031 isoform 2 [Vitis vinifera]	184	1e-44
ColeSingleton90847	HP726465.1	97.44	0.0336	0.0098	3.43086	XP_002267277	PREDICTED: uncharacterized protein LOC100252135 [Vitis vinifera]	258	5e-67
ColeIsotig5583	HP725985.1	96.73	0.0393	0.0156	2.51198	EOY02183	Phosphoenolpyruvate carboxylase 4 isoform 1 [Theobroma cacao]	375	1e-105
ColeIsotig5957	HP725821.1	99	0.0106	0.0097	1.09579	XP_004236231	PREDICTED: heme-binding protein 2-like [Solanum lycopersicum]	317	3e-84
ColeIsotig6209	HP725248.1	97.72	0.0276	0.0112	2.46918	AGQ44778	RING-H2 zinc finger protein [Camellia sinensis]	318	1e-84
ColeIsotig7291	HP724578.1	98.46	0.0168	0.013	1.29287	XP_002285672	PREDICTED: glutathione reductase, cytosolic [Vitis vinifera] unnamed protein product [Vitis vinifera]	347	3e-93
ColeSingleton85864	HP724575.1	98.8	0.0129	0.0105	1.22718	XP_003551613	PREDICTED: probable serine/threonine-protein kinase WNK5 [Glycine max]	113	2e-36
ColeSingleton36106	HP724313.1	97.84	0.0242	0.0187	1.29336	XP_002268494	PREDICTED: zinc finger protein VAR3, chloroplastic-like [Vitis vinifera]	157	1e-36
ColeIsotig9571	HP724162.1	98.08	0.0231	0.0112	2.0539	CBI38177	unnamed protein product [Vitis vinifera]	207	1e-51
ColeSingleton23903	HP723377.1	99	0.0104	0.0103	1.00712	XP_004288063	PREDICTED: 50S ribosomal protein L25-like [Fragaria vesca subsp. vesca]	274	6e-72
ColeIsotig7772	HP723223.1	98	0.0219	0.0154	1.42102	EMJ14038	hypothetical protein PRUPE_ppa020787mg [Prunus persica]	154	4e-44
ColeIsotig5774	HP721929.1	97.94	0.025	0.0114	2.18544	EMJ10745	hypothetical protein PRUPE_ppa010780mg [Prunus persica]	335	1e-89
ColeSingleton67539	HP718211.1	97.44	0.0319	0.0152	2.09509	XP_004244526	PREDICTED: transmembrane 9 superfamily member 4-like [Solanum lycopersicum]	274	1e-75
ColeIsotig9598	HP715793.1	98.52	0.0173	0.0095	1.82449	EMJ16839	hypothetical protein PRUPE_ppa003876mg [Prunus persica]	132	4e-29
ColeSingleton14554	HP715361.1	95.11	0.0536	0.0455	1.1768	EMJ27376	hypothetical protein PRUPE_ppa015523mg [Prunus persica]	157	6e-52
ColeIsotig2498	HP715307.1	97.66	0.0264	0.0145	1.81736	XP_002525420	conserved hypothetical protein [Ricinus communis] conserved hypothetical protein [Ricinus communis]	152	1e-34
ColeIsotig7773	HP709892.1	97.87	0.0222	0.0215	1.03316	XP_002524810	conserved hypothetical protein [Ricinus communis] conserved hypothetical protein [Ricinus communis]	224	2e-56
ColeIsotig321	HP707296.1	97.26	0.0337	0.0128	2.62466	ADF45510	type 2 ribosome-inactivating protein precursor [Camellia sinensis] type 2 ribosome-inactivating protein precursor [Camellia sinensis]	636	1e-180
ColeIsotig8050	HP740670.1	84.21	0.2204	0.0743	2.96677	ACV60356	hypothetical protein [Camellia sinensis]	182	9e-44
ColeSingleton22917	HP775960.1	97.44	0.0365	0.0078	4.66558	XP_002275036	PREDICTED: uncharacterized protein LOC100249111 [Vitis vinifera]	253	2e-65
ColeSingleton84663	HP702859.1	99.09	0.0092	0.0086	1.07162	CBI36670	unnamed protein product [Vitis vinifera]	194	8e-48
ColeSingleton74696	HP702686.1	98.59	0.0165	0.0088	1.88435	XP_002324001	predicted protein [Populus trichocarpa] predicted protein [Populus trichocarpa]	220	1e-55
ColeIsotig4945	HP701633.1	34.78	16.8168	16.3644	1.02765	XP_003633115	PREDICTED: asparaginyl-tRNA synthetase, cytoplasmic 1-like [Vitis vinifera]	549	1e-154
ColeSingleton53872	HP701613.1	94.8	0.0567	0.0487	1.16268	XP_003633371	PREDICTED: uncharacterized protein At1g10890 isoform 2 [Vitis vinifera]	175	5e-42
ColeSingleton5287	HP701601.1	97.76	0.0239	0.0216	1.1073	EOX96037	NAD(P)-binding Rossmann-fold superfamily protein, putative [Theobroma cacao]	191	9e-48
ColeIsotig5032	HP701336.1	96.71	0.0377	0.0256	1.47277	XP_002267189	PREDICTED: uncharacterized protein LOC100245241 [Vitis vinifera] unnamed protein product [Vitis vinifera]	329	5e-92
ColeIsotig9275	HP701308.1	96.25	0.0396	0.0369	1.07226	EMJ08894	hypothetical protein PRUPE_ppa023946mg [Prunus persica]	215	7e-54
ColeIsotig1292	HP701257.1	95.94	0.0441	0.0372	1.18512	XP_002270295	PREDICTED: receptor-like serine/threonine-protein kinase SD1-8-like [Vitis vinifera]	149	6e-34
ColeSingleton55744	HP701251.1	99.22	0.0083	0.0068	1.22218	XP_002271717	PREDICTED: DUF246 domain-containing protein At1g04910-like isoform 2 [Vitis vinifera]	281	4e-74
ColeSingleton40681	HP701192.1	97.25	0.0306	0.0224	1.3677	XP_002284028	PREDICTED: GATA transcription factor 9 [Vitis vinifera]	112	3e-23
ColeSingleton12314	HP771925.1	98.72	0.0147	0.0084	1.75613	EOY04503	Chromosome partition protein smc [Theobroma cacao]	175	5e-42
ColeSingleton73314	HP771077.1	94.89	0.0776	0.0144	5.3932	CAN73256	hypothetical protein VITISV_002134 [Vitis vinifera]	157	9e-37
ColeIsotig2467	HP770680.1	97.29	0.0314	0.0175	1.79934	CBI28809	unnamed protein product [Vitis vinifera]	192	2e-97
ColeIsotig1000	HP770282.1	94.44	0.0593	0.058	1.02134	XP_002265512	PREDICTED: uncharacterized protein LOC100246698 [Vitis vinifera]	203	2e-50
ColeSingleton78505	HP770246.1	95.02	0.0504	0.0464	1.08505	EOX93326	Uncharacterized protein isoform 2 [Theobroma cacao]	186	2e-45
ColeIsotig5043	HP769953.1	98.66	0.0142	0.0125	1.12989	XP_004230744	PREDICTED: kynurenine formamidase-like [Solanum lycopersicum]	410	1e-112
ColeIsotig7057	HP769915.1	98.2	0.0204	0.0149	1.3666	XP_002284456	PREDICTED: uncharacterized protein LOC100261724 [Vitis vinifera] unnamed protein product [Vitis vinifera]	228	1e-57
ColeIsotig365	HP740403.1	97.76	0.0238	0.0215	1.10496	XP_004287985	PREDICTED: isoflavone 2'-hydroxylase-like [Fragaria vesca subsp. vesca]	424	1e-116
ColeIsotig1683	HP769419.1	96.59	0.0421	0.02	2.10329	CAN81391	hypothetical protein VITISV_043255 [Vitis vinifera]	253	8e-74
ColeSingleton83380	HP769154.1	96.78	0.039	0.0208	1.87101	XP_004495523	PREDICTED: nuclear pore complex protein Nup98-Nup96-like isoform X8 [Cicer arietinum]	182	3e-44
ColeSingleton15705	HP769109.1	98.01	0.0239	0.0139	1.71905	XP_002513735	conserved hypothetical protein [Ricinus communis] conserved hypothetical protein [Ricinus communis]	192	4e-47
ColeSingleton86144	HP769033.1	97.92	0.0262	0.0103	2.54467	XP_002285084	PREDICTED: beta-galactosidase 8-like [Vitis vinifera] unnamed protein product [Vitis vinifera]	211	9e-53
ColeSingleton4153	HP768968.1	95.67	0.0482	0.0398	1.21165	BAE80325	cyclin D3-2 [Camellia sinensis]	142	3e-37
ColeSingleton54695	HP768674.1	96.49	0.0373	0.0369	1.01043	XP_002279479	PREDICTED: protein IQ-DOMAIN 1-like [Vitis vinifera]	225	3e-57
ColeSingleton90438	HP768640.1	97.59	0.0259	0.0196	1.31781	XP_004487153	PREDICTED: serine/threonine-protein kinase EDR1-like isoform X3 [Cicer arietinum]	211	9e-53
ColeSingleton23838	HP768366.1	98.32	0.0188	0.0131	1.43242	CBI30078	unnamed protein product [Vitis vinifera]	305	3e-81
ColeSingleton82606	HP768180.1	98.08	0.024	0.011	2.17649	EMJ18411	hypothetical protein PRUPE_ppa004415mg [Prunus persica]	97.8	6e-25
ColeSingleton50388	HP768168.1	98.4	0.019	0.0101	1.87409	XP_002512371	Protein YIPF1, putative [Ricinus communis] Protein YIPF1, putative [Ricinus communis]	197	1e-48
ColeIsotig5056	HP768066.1	98.5	0.0166	0.0116	1.43204	XP_002271502	PREDICTED: uncharacterized protein LOC100267925 [Vitis vinifera] unnamed protein product [Vitis vinifera]	415	1e-113
ColeSingleton992	HP767835.1	99.02	0.0368	0.0197	1.87206	XP_004156220	PREDICTED: LOW QUALITY PROTEIN: auxin transport protein BIG-like [Cucumis sativus]	203	2e-60
ColeSingleton50432	HP767487.1	98.95	0.0112	0.0095	1.17452	CBI26761	unnamed protein product [Vitis vinifera]	196	2e-48
ColeSingleton69953	HP767473.1	98.7	0.0141	0.0111	1.27963	XP_002276199	PREDICTED: lysosomal alpha-mannosidase-like [Vitis vinifera]	231	5e-59
ColeIsotig5411	HP767437.1	98	0.0216	0.0181	1.19561	CBI24047	unnamed protein product [Vitis vinifera]	466	1e-129
ColeIsotig3362	HP767359.1	93.61	0.0707	0.0611	1.15661	AFF57840	hydroxycinnamoyl-coenzyme A shikimate/quinate hydroxycinnamoyltransferase 2 [Pyrus x bretschneideri]	158	7e-37
ColeSingleton33230	HP740118.1	98.21	0.0191	0.0157	1.21929	CBI39646	unnamed protein product [Vitis vinifera]	121	1e-40
ColeSingleton82385	HP767305.1	94.62	0.0628	0.0415	1.51397	XP_002278082	PREDICTED: exonuclease 1-like [Vitis vinifera]	124	1e-26
ColeSingleton49764	HP767200.1	94.15	0.0639	0.0556	1.14961	XP_002269605	PREDICTED: homeobox-leucine zipper protein HAT5-like [Vitis vinifera] unnamed protein product [Vitis vinifera]	97.4	3e-29
ColeSingleton74523	HP766892.1	97.44	0.0298	0.0189	1.57526	CBI28171	unnamed protein product [Vitis vinifera]	109	4e-22
ColeIsotig6464	HP766834.1	97.25	0.0342	0.0096	3.56582	XP_002323743	predicted protein [Populus trichocarpa] predicted protein [Populus trichocarpa]	260	4e-67
ColeSingleton58488	HP766786.1	95.63	0.0526	0.0296	1.77513	BAH58100	Dof zinc finger protein [Ipomoea batatas]	165	5e-39
ColeIsotig5095	HP766768.1	98.48	0.0161	0.0149	1.0812	XP_002271692	PREDICTED: homeobox-leucine zipper protein HAT5-like [Vitis vinifera]	375	1e-101
ColeSingleton70496	HP766069.1	97.44	0.0331	0.0155	2.13123	XP_003635314	PREDICTED: probable ADP-ribosylation factor GTPase-activating protein AGD5-like [Vitis vinifera] unnamed protein product [Vitis vinifera]	91.7	8e-17
ColeSingleton83615	HP765091.1	92.82	0.0904	0.0315	2.87222	XP_002270731	PREDICTED: uncharacterized protein LOC100256430 [Vitis vinifera]	142	4e-32
ColeSingleton86307	HP765020.1	98.04	0.0229	0.0126	1.81486	EOX98345	Stress enhanced protein 1, putative [Theobroma cacao]	154	9e-36
ColeSingleton86092	HP742583.1	99.39	0.0062	0.0061	1.01372	EMJ19372	hypothetical protein PRUPE_ppa007544mg [Prunus persica]	287	9e-76
ColeSingleton53185	HP764149.1	99.12	0.009	0.0089	1.00912	XP_002284809	PREDICTED: probable E3 ubiquitin-protein ligase HERC2 [Vitis vinifera] unnamed protein product [Vitis vinifera]	277	7e-73
ColeSingleton25963	HP764143.1	91.34	0.0967	0.0877	1.10282	EOY15506	E3 ubiquitin-protein ligase UPL2 isoform 1 [Theobroma cacao]	114	5e-34
ColeSingleton12522	HP763472.1	98.87	0.0127	0.0085	1.49643	XP_002276375	PREDICTED: uncharacterized protein LOC100256309 [Vitis vinifera] unnamed protein product [Vitis vinifera]	190	2e-46
ColeSingleton56	HP763461.1	97.68	0.0247	0.0209	1.18505	EMJ18215	hypothetical protein PRUPE_ppa002092mg [Prunus persica]	160	1e-46
ColeSingleton57251	HP763299.1	97.53	0.0268	0.0237	1.12742	EOX95839	Programmed cell death protein 7 isoform 1 [Theobroma cacao]	169	3e-40
ColeSingleton63913	HP763239.1	96.36	0.0339	0.0261	1.29868	XP_002285434	PREDICTED: uncharacterized protein KIAA0930 homolog [Vitis vinifera] unnamed protein product [Vitis vinifera]	191	9e-47
ColeSingleton47386	HP763171.1	88.58	0.1266	0.1253	1.01037	XP_004241795	PREDICTED: uncharacterized protein LOC101267416 [Solanum lycopersicum]	108	6e-22
ColeSingleton62025	HP763094.1	96.65	0.0405	0.026	1.55592	XP_002264617	PREDICTED: uncharacterized protein LOC100256296 [Vitis vinifera] unnamed protein product [Vitis vinifera]	179	4e-43
ColeIsotig8384	HP762927.1	97.78	0.0231	0.0228	1.01123	XP_003632868	PREDICTED: polyphosphoinositide phosphatase-like isoform 2 [Vitis vinifera]	172	8e-41
ColeSingleton60955	HP762571.1	97.46	0.0272	0.0256	1.06415	XP_002285171	PREDICTED: double-stranded RNA-binding protein 2-like [Vitis vinifera]	136	3e-30
ColeIsotig7256	HP762284.1	96.45	0.0409	0.0266	1.53821	XP_002270971	PREDICTED: uncharacterized protein LOC100241217 [Vitis vinifera] unnamed protein product [Vitis vinifera]	95.9	1e-17
ColeSingleton6749	HP762189.1	98.97	0.0114	0.0084	1.36316	XP_004230304	PREDICTED: probable dimethyladenosine transferase-like [Solanum lycopersicum]	254	7e-66
ColeIsotig8964	HP762128.1	97.1	0.0306	0.0286	1.06884	XP_004251647	PREDICTED: putative dual specificity protein phosphatase DSP8-like [Solanum lycopersicum]	219	5e-55
ColeIsotig3703	HP761881.1	97.28	0.0288	0.0254	1.13561	EOY18559	IQ-domain 3 isoform 5 [Theobroma cacao]	125	6e-27
ColeSingleton61975	HP761880.1	98.76	0.0128	0.0121	1.05509	XP_002273873	PREDICTED: uncharacterized protein LOC100255678 [Vitis vinifera]	187	1e-45
ColeIsotig5241	HP761841.1	98.18	0.0215	0.0126	1.70701	XP_002267092	PREDICTED: dof zinc finger protein DOF5.4-like [Vitis vinifera]	279	1e-72
ColeIsotig6291	HP761715.1	98.55	0.0167	0.0109	1.53596	BAJ53105	JHL20J20.12 [Jatropha curcas]	95.9	1e-17
ColeIsotig4928	HP761358.1	97.19	0.0326	0.0177	1.84053	EOY00319	NAD(P)-linked oxidoreductase superfamily protein isoform 1 [Theobroma cacao]	451	1e-124
ColeIsotig5598	HP761094.1	97.51	0.0257	0.0248	1.03809	XP_004228686	PREDICTED: 5'-adenylylsulfate reductase-like 5-like [Solanum lycopersicum]	256	1e-69
ColeSingleton55011	HP760964.1	98.08	0.0243	0.0086	2.82535	EOY21928	Sensory transduction histidine kinase, putative isoform 1 [Theobroma cacao]	177	8e-43
ColeSingleton23907	HP760551.1	97.06	0.0354	0.0207	1.71514	EOX98348	Sodium:hydrogen antiporter 1 isoform 3 [Theobroma cacao]	120	2e-25
ColeSingleton8432	HP760538.1	98.08	0.0213	0.0156	1.36405	XP_002273762	PREDICTED: UNC93-like protein-like [Vitis vinifera] hypothetical protein VITISV_029718 [Vitis vinifera] unnamed protein product [Vitis vinifera]	201	3e-50
ColeSingleton1867	HP760267.1	92.37	0.0919	0.062	1.4823	XP_004252604	PREDICTED: uncharacterized protein LOC101245739 isoform 1 [Solanum lycopersicum] PREDICTED: uncharacterized protein LOC101245739 isoform 2 [Solanum lycopersicum]	150	1e-34
ColeSingleton12579	HP759795.1	97.3	0.031	0.0183	1.69977	XP_002532157	hypothetical protein RCOM_1158870 [Ricinus communis] hypothetical protein RCOM_1158870 [Ricinus communis]	108	5e-22
ColeSingleton54594	HP759709.1	94.74	0.0555	0.0549	1.01059	XP_004308475	PREDICTED: 8-amino-7-oxononanoate synthase-like [Fragaria vesca subsp. vesca]	202	7e-54
ColeSingleton48386	HP759301.1	98.35	0.0196	0.0095	2.06866	CBI19167	unnamed protein product [Vitis vinifera]	182	1e-47
ColeIsotig1218	HP759286.1	99.07	0.0103	0.009	1.13447	AGG39699	aquaporin protein AQU21 [Camellia sinensis]	499	1e-139
ColeIsotig7624	HP759115.1	98.91	0.0137	0.0066	2.06559	EOY33973	Pumilio 2 isoform 1 [Theobroma cacao]	291	1e-114
ColeSingleton65534	HP759064.1	98.08	0.0211	0.015	1.40916	XP_002269161	PREDICTED: uncharacterized protein LOC100264734 [Vitis vinifera]	121	9e-26
ColeSingleton67214	HP758897.1	98.8	0.0123	0.0122	1.00433	EOY12854	NAC domain transcriptional regulator superfamily protein isoform 2 [Theobroma cacao] NAC domain transcriptional regulator superfamily protein isoform 2 [Theobroma cacao]	106	2e-21
ColeIsotig8188	HP758814.1	98.36	0.0192	0.0097	1.97465	CAN63666	hypothetical protein VITISV_013183 [Vitis vinifera]	167	6e-58
ColeSingleton41755	HP758783.1	95.72	0.0607	0.0103	5.87285	XP_003631569	PREDICTED: LOW QUALITY PROTEIN: 3-hydroxybenzoate 6-hydroxylase 1-like [Vitis vinifera]	209	2e-52
ColeIsotig3385	HP758615.1	97.04	0.0321	0.0258	1.24165	XP_002279073	PREDICTED: uncharacterized protein LOC100247382 [Vitis vinifera]	116	2e-24
ColeSingleton26968	HP758586.1	97.35	0.0304	0.0208	1.46217	XP_002267683	PREDICTED: uncharacterized protein LOC100249836 [Vitis vinifera]	58.9	1e-16
ColeSingleton12626	HP758437.1	98.33	0.0197	0.0115	1.71049	XP_004310200	PREDICTED: lipoxygenase 6, choloroplastic-like [Fragaria vesca subsp. vesca]	174	4e-58
ColeSingleton43365	HP758340.1	90.25	0.108	0.0964	1.12113	EOY09114	Purple acid phosphatase 16 isoform 2 [Theobroma cacao]	209	3e-52
ColeIsotig5741	HP758152.1	92.82	0.0861	0.0529	1.62792	XP_004139155	PREDICTED: uncharacterized protein LOC101203466 [Cucumis sativus]	198	2e-48
ColeIsotig6774	HP757890.1	99.15	0.0112	0.0045	2.47946	CBI16487	unnamed protein product [Vitis vinifera]	294	2e-98
ColeSingleton77784	HP757884.1	99.03	0.0112	0.0074	1.51699	XP_002276364	PREDICTED: N-alpha-acetyltransferase 30 [Vitis vinifera] hypothetical protein VITISV_011004 [Vitis vinifera] unnamed protein product [Vitis vinifera]	248	4e-64
ColeIsotig6596	HP756936.1	99.22	0.0082	0.0072	1.13984	EOY13662	Heat stress transcription factor B-4b, putative [Theobroma cacao]	101	2e-19
ColeIsotig10722	HP756825.1	97.78	0.0239	0.0192	1.24439	XP_004303736	PREDICTED: GDSL esterase/lipase 1-like [Fragaria vesca subsp. vesca]	196	2e-48
ColeSingleton21126	HP755075.1	97.42	0.0302	0.0173	1.74516	CBI19280	unnamed protein product [Vitis vinifera]	199	3e-49
ColeIsotig6151	HP754883.1	98.57	0.017	0.0109	1.55117	XP_002322551	predicted protein [Populus trichocarpa] predicted protein [Populus trichocarpa]	218	1e-103
ColeSingleton63926	HP754664.1	98.86	0.0119	0.0109	1.09358	XP_002331561	predicted protein [Populus trichocarpa] predicted protein [Populus trichocarpa]	205	5e-51
ColeSingleton55323	HP754636.1	98.99	0.0112	0.0079	1.41862	XP_002266396	PREDICTED: protein brittle-1, chloroplastic/amyloplastic isoform 1 [Vitis vinifera] unnamed protein product [Vitis vinifera]	249	2e-64
ColeIsotig4875	HP754113.1	98.04	0.0203	0.0195	1.0386	AGD98702	bZIP transcription factor family protein 4 [Camellia sinensis]	610	1e-172
ColeSingleton78421	HP753739.1	34.35	2.5367	1.4368	1.76554	XP_002276726	PREDICTED: regulation of nuclear pre-mRNA domain-containing protein 2-like [Vitis vinifera]	145	4e-33
ColeSingleton83554	HP753560.1	89.97	0.1152	0.0866	1.3299	CBI32767	unnamed protein product [Vitis vinifera]	94.7	9e-18
ColeSingleton6064	HP753233.1	96.43	0.0436	0.0213	2.04385	NP_001239045	calcineurin B-like 10 [Solanum lycopersicum] calcineurin B-like 10 [Solanum lycopersicum] calcineurin B-like molecule [Solanum lycopersicum]	158	7e-37
ColeIsotig4738	HP753205.1	92.75	0.0779	0.0762	1.02212	AFN26936	arginine decarboxylase [Camellia sinensis]	506	1e-141
ColeSingleton58641	HP752573.1	96.85	0.0363	0.0163	2.23383	XP_002269412	PREDICTED: uncharacterized protein LOC100254466 [Vitis vinifera]	124	4e-29
ColeIsotig10208	HP738815.1	98.98	0.011	0.0083	1.32371	XP_002285044	PREDICTED: protein kinase PINOID 2-like [Vitis vinifera]	235	3e-60
ColeSingleton10736	HP752007.1	99.01	0.0111	0.0074	1.49446	XP_003554185	PREDICTED: chaperone protein dnaJ 6-like [Glycine max]	249	2e-64
ColeSingleton70623	HP752001.1	98.12	0.0255	0.0084	3.02257	CAN77661	hypothetical protein VITISV_037698 [Vitis vinifera]	150	1e-36
ColeIsotig602	HP751779.1	98.91	0.0129	0.0084	1.53582	XP_002268768	PREDICTED: syntaxin-31-like [Vitis vinifera]	203	1e-50
ColeIsotig8893	HP751623.1	99.07	0.0097	0.0086	1.12981	XP_002283219	PREDICTED: probable WRKY transcription factor 7-like [Vitis vinifera]	224	2e-56
ColeSingleton86896	HP751253.1	97.44	0.0272	0.0255	1.06558	XP_002263085	PREDICTED: methyl-CpG-binding domain-containing protein 2 [Vitis vinifera] unnamed protein product [Vitis vinifera]	85.9	4e-15
ColeSingleton59545	HP750622.1	94.94	0.0552	0.048	1.15145	CBI17437	unnamed protein product [Vitis vinifera]	247	1e-63
ColeSingleton19992	HP750564.1	98.19	0.0207	0.0156	1.3328	AEZ00872	putative hypersensitive-induced response protein, partial [Elaeis guineensis]	259	2e-67
ColeSingleton17440	HP750454.1	98.8	0.0133	0.0103	1.28547	ABP02014	acetyl-CoA carboxylase [Jatropha curcas]	226	3e-57
ColeSingleton58502	HP750193.1	95.96	0.0455	0.0362	1.25851	EMJ16489	hypothetical protein PRUPE_ppa004961mg [Prunus persica]	104	1e-20
ColeSingleton2950	HP749832.1	95.48	0.0522	0.0328	1.59131	CBI33027	unnamed protein product [Vitis vinifera]	116	2e-24
ColeSingleton30273	HP749158.1	98.73	0.0144	0.0085	1.69777	XP_002265622	PREDICTED: zeaxanthin epoxidase, chloroplastic-like [Vitis vinifera] unnamed protein product [Vitis vinifera]	281	5e-74
ColeSingleton61497	HP748526.1	96.15	0.0433	0.0368	1.1744	CAN75715	hypothetical protein VITISV_034017 [Vitis vinifera] unnamed protein product [Vitis vinifera]	221	5e-56
ColeSingleton43744	HP748331.1	98.8	0.0138	0.0085	1.62728	XP_002528353	conserved hypothetical protein [Ricinus communis] conserved hypothetical protein [Ricinus communis]	109	3e-22
ColeSingleton15016	HP738464.1	97.98	0.025	0.0096	2.60976	XP_002277555	PREDICTED: DNA-directed RNA polymerase I subunit RPA1-like [Vitis vinifera]	122	3e-26
ColeIsotig8544	HP747724.1	99.49	0.0055	0.0043	1.29513	XP_002266128	PREDICTED: nucleolar complex protein 3 homolog [Vitis vinifera]	259	4e-67
ColeSingleton16715	HP747471.1	98.02	0.0243	0.0023	10.7713	XP_004248215	PREDICTED: conserved oligomeric Golgi complex subunit 5-like [Solanum lycopersicum]	164	1e-38
ColeSingleton56023	HP738429.1	96.69	0.0393	0.0207	1.89514	XP_002273438	PREDICTED: zinc finger CCCH domain-containing protein 41-like [Vitis vinifera]	175	2e-50
ColeIsotig7036	HP747166.1	96.71	0.038	0.0291	1.30432	ABK95386	unknown [Populus trichocarpa]	153	4e-35
ColeSingleton56455	HP747121.1	98.5	0.0175	0.0101	1.73148	XP_002268471	PREDICTED: LOW QUALITY PROTEIN: villin-4 [Vitis vinifera]	253	4e-80
ColeIsotig7909	HP746744.1	97.02	0.0316	0.0292	1.0813	XP_002272136	PREDICTED: E3 ubiquitin-protein ligase RMA1H1-like isoform 2 [Vitis vinifera] PREDICTED: E3 ubiquitin-protein ligase RMA1H1-like isoform 1 [Vitis vinifera]	160	3e-37
ColeIsotig5265	HP746720.1	98.73	0.015	0.0078	1.91831	EOY28981	Heavy metal transport/detoxification superfamily protein isoform 3 [Theobroma cacao]	411	1e-112
ColeSingleton36187	HP746634.1	98.87	0.0118	0.0104	1.13737	XP_003634078	PREDICTED: inactive rhomboid protein 1 [Vitis vinifera]	230	1e-58
ColeSingleton9297	HP746547.1	98.28	0.0212	0.01	2.11143	EMJ12650	hypothetical protein PRUPE_ppa007303mg [Prunus persica]	117	1e-24
ColeSingleton6952	HP746461.1	96.23	0.0397	0.0375	1.06015	XP_002277269	PREDICTED: putative E3 ubiquitin-protein ligase RF298-like [Vitis vinifera]	123	1e-26
ColeSingleton67638	HP746397.1	96.15	0.0388	0.0319	1.21732	CAN63492	hypothetical protein VITISV_034681 [Vitis vinifera]	179	2e-51
ColeSingleton28789	HP745596.1	96.12	0.0497	0.0151	3.27946	EMJ11822	hypothetical protein PRUPE_ppa018626mg [Prunus persica]	165	4e-39
ColeSingleton10291	HP745574.1	97.15	0.0294	0.0157	1.86985	XP_002282259	PREDICTED: uncharacterized protein LOC100260255 [Vitis vinifera]	155	6e-36
ColeSingleton40301	HP745439.1	97.33	0.0305	0.0192	1.58622	XP_004247588	PREDICTED: uncharacterized protein LOC101252434 [Solanum lycopersicum]	186	3e-45
ColeIsotig6446	HP745289.1	98.11	0.0207	0.0182	1.13601	XP_004232563	PREDICTED: uncharacterized protein LOC101256829 [Solanum lycopersicum]	242	1e-61
ColeIsotig8935	HP745224.1	97.75	0.0271	0.0102	2.64452	CBI35920	unnamed protein product [Vitis vinifera]	189	3e-46
ColeIsotig11175	HP744776.1	98.77	0.0139	0.0101	1.37941	EOA12517	hypothetical protein CARUB_v10026411mg [Capsella rubella]	185	5e-45
ColeSingleton8306	HP744481.1	98.15	0.0197	0.0182	1.08008	CAN75526	hypothetical protein VITISV_043599 [Vitis vinifera]	218	3e-67
ColeSingleton55957	HP744391.1	98.76	0.0118	0.0077	1.54325	EOY16450	Kinase protein with adenine nucleotide alpha hydrolases-like domain [Theobroma cacao]	140	1e-31
ColeIsotig7076	HP738233.1	98.41	0.0176	0.0113	1.55362	XP_002281287	PREDICTED: uncharacterized protein LOC100266034 [Vitis vinifera] unnamed protein product [Vitis vinifera]	122	1e-27
ColeIsotig4939	HP744260.1	98.87	0.0126	0.0081	1.55543	XP_002270509	PREDICTED: cohesin subunit SA-1-like [Vitis vinifera]	441	1e-121
ColeSingleton53225	HP744230.1	98.57	0.0148	0.0075	1.9674	XP_002278370	PREDICTED: protein KIAA0664 homolog [Vitis vinifera]	196	2e-48
ColeSingleton61440	HP743503.1	98.37	0.0175	0.0151	1.15665	XP_002526335	conserved hypothetical protein [Ricinus communis] conserved hypothetical protein [Ricinus communis]	177	9e-57
ColeSingleton77682	HP743377.1	98.3	0.0176	0.0167	1.05391	CAN73747	hypothetical protein VITISV_032641 [Vitis vinifera]	182	3e-44
ColeSingleton24352	HP743289.1	98.31	0.0202	0.0101	2.00519	EMJ18193	hypothetical protein PRUPE_ppa002558mg [Prunus persica]	85.1	7e-15
ColeIsotig1566	HP743172.1	34.17	1.8796	1.8222	1.03147	XP_002275928	PREDICTED: protein argonaute 4 [Vitis vinifera] unnamed protein product [Vitis vinifera]	398	0
ColeSingleton44392	HP743061.1	98.04	0.0224	0.0128	1.74541	NP_001238668	uncharacterized protein LOC100306170 [Glycine max] unknown [Glycine max]	154	1e-35
ColeSingleton13960	HP737533.1	91.05	0.1117	0.0812	1.37425	XP_002264457	PREDICTED: uncharacterized protein LOC100263874 [Vitis vinifera]	112	5e-23
ColeIsotig8023	HP737065.1	99.35	0.0072	0.0055	1.31343	CBI32329	unnamed protein product [Vitis vinifera]	387	1e-105
ColeSingleton52141	HP736996.1	96.37	0.0389	0.0363	1.06993	EOY05162	HXXXD-type acyl-transferase family protein, putative [Theobroma cacao]	135	6e-30
ColeSingleton60323	HP736945.1	98.46	0.0159	0.0144	1.10298	CBI15161	unnamed protein product [Vitis vinifera]	179	2e-43
ColeSingleton30697	HP736812.1	99.13	0.0091	0.0079	1.14663	XP_002266542	PREDICTED: uncharacterized protein LOC100257160 [Vitis vinifera] unnamed protein product [Vitis vinifera]	176	2e-42
ColeSingleton24867	HP736747.1	98.8	0.0103	0.0097	1.06489	XP_002271978	PREDICTED: uncharacterized protein LOC100259633 [Vitis vinifera]	114	1e-23
ColeSingleton84012	HP742150.1	96.33	0.0463	0.0229	2.01801	XP_004252279	PREDICTED: protein BREAST CANCER SUSCEPTIBILITY 1 homolog [Solanum lycopersicum]	106	2e-21
ColeSingleton51895	HP736653.1	96.38	0.0347	0.0287	1.20933	XP_002275409	PREDICTED: pirin-like protein [Vitis vinifera] unnamed protein product [Vitis vinifera]	218	1e-70
ColeIsotig8215	HP736580.1	98.59	0.0156	0.0105	1.48611	CBI23309	unnamed protein product [Vitis vinifera]	92.4	2e-17
ColeIsotig7842	HP736162.1	97.69	0.0276	0.0128	2.14549	EMJ05510	hypothetical protein PRUPE_ppa003435mg [Prunus persica]	189	8e-46
ColeIsotig8879	HP736102.1	91.67	0.0955	0.0728	1.31197	EMJ12826	hypothetical protein PRUPE_ppa005691mg [Prunus persica]	102	9e-20
ColeIsotig5152	HP735867.1	98.65	0.0146	0.0111	1.31319	XP_002280767	PREDICTED: uncharacterized protein LOC100252615 [Vitis vinifera]	443	1e-122
ColeSingleton49176	HP735351.1	89.8	0.1132	0.1003	1.12821	XP_002304581	predicted protein [Populus trichocarpa] predicted protein [Populus trichocarpa]	219	4e-65
ColeIsotig5146	HP735342.1	98.74	0.0138	0.0107	1.29621	EMJ26594	hypothetical protein PRUPE_ppa000690mg [Prunus persica]	491	1e-136
ColeIsotig6220	HP734666.1	98.68	0.0146	0.0104	1.40615	XP_004143791	PREDICTED: probable inactive purple acid phosphatase 2-like [Cucumis sativus]	269	7e-70
ColeSingleton14548	HP734358.1	97.46	0.0304	0.013	2.33061	XP_002281198	PREDICTED: sodium/hydrogen exchanger 2-like [Vitis vinifera] unnamed protein product [Vitis vinifera]	141	3e-35
ColeSingleton1980	HP733669.1	95.68	0.0501	0.0342	1.46311	XP_002532358	BRASSINOSTEROID INSENSITIVE 1-associated receptor kinase 1 precursor, putative [Ricinus communis] BRASSINOSTEROID INSENSITIVE 1-associated receptor kinase 1 precursor, putative [Ricinus communis]	146	2e-33
ColeSingleton77062	HP741878.1	93.94	0.07	0.0411	1.70236	XP_004230386	PREDICTED: uncharacterized protein LOC101247758 [Solanum lycopersicum]	114	8e-25
ColeIsotig5015	HP732975.1	98.23	0.0185	0.0177	1.04316	EOX92782	Catalytic LigB subunit of aromatic ring-opening dioxygenase family isoform 1 [Theobroma cacao] Catalytic LigB subunit of aromatic ring-opening dioxygenase family isoform 1 [Theobroma cacao]	429	1e-118
ColeSingleton18341	HP741765.1	98.79	0.013	0.0115	1.12997	CAN83669	hypothetical protein VITISV_027696 [Vitis vinifera]	229	2e-58
ColeIsotig1616	HP732699.1	98.75	0.0134	0.0116	1.14761	XP_002266084	PREDICTED: uncharacterized LOC100260232 [Vitis vinifera] unnamed protein product [Vitis vinifera]	667	0
ColeSingleton67136	HP732120.1	98.96	0.011	0.0093	1.18352	CBI28411	unnamed protein product [Vitis vinifera]	237	6e-66
ColeIsotig6999	HP731586.1	98.57	0.0183	0.0059	3.09265	EOY28895	F-box and associated interaction domains-containing protein, putative [Theobroma cacao]	146	7e-33
ColeSingleton49127	HP731575.1	97.22	0.0322	0.0208	1.54912	XP_003612181	Vacuolar protein [Medicago truncatula] TPA_inf: ARO1-like protein 1 [Medicago truncatula] Vacuolar protein [Medicago truncatula]	203	2e-58
ColeSingleton72891	HP731209.1	98.15	0.0202	0.0083	2.41755	EOY26174	Enhancer of polycomb-like transcription factor protein isoform 1 [Theobroma cacao]	212	6e-69
