# Supplementary material for: Transcriptome Analysis of the Oil-Rich Tea Plant, Camellia oleifera, Reveals Candidate Genes Related to Lipid Metabolism
Source: PLoS One. 2014 Aug 19;9(8):e104150. doi: 10.1371/journal.pone.0104150 (PMC4138098; doi:10.1371/journal.pone.0104150)
Supplement: Table S7 — Detailed information of the lipid metabolism-related genes identified in the C. oleifera transcriptome. The pathway information, family name, family abbreviation, EC number, isoform/gene specific name, isoform/gene specific abbreviation, subcellular location, TAIR10 gene locus, number of unigenes, average unigene length and the corresponding unigene IDs are given. (XLS) [file pone.0104150.s008.xls]

## Sheet: Lipid_Genes
pathway	Protein Family Name	Protein Family Abbreviation	EC number	Isoform/Gene Specific Name	Isoform/Gene Specific Abbreviation	Subcellular location	TAIR10 Gene Locus	#Number of seq	#AvgLen	Sequence
Fatty Acid Synthesis	Pyruvate Dehydrogenase alpha subunit, E1a component of Pyruvate Dehydrogenase Complex	alpha-PDH	nd,1.2.4.1	Pyruvate Dehydrogenase alpha subunit, E1a component of Pyruvate Dehydrogenase Complex	PDH (E1 alpha)	Plastid	At1g01090	3	1168	ColeIsotig828 ColeIsotig829 ColeIsotig7585
Fatty Acid Synthesis	Pyruvate Dehydrogenase beta subunit, E1b component of Pyruvate Dehydrogenase Complex	beta-PDH	nd,1.2.4.1	Pyruvate Dehydrogenase beta subunit, E1b component of Pyruvate Dehydrogenase Complex	PDH (E1 beta)	Plastid	At1g30120	2	856	ColeIsotig4880 ColeIsotig11230
Fatty Acid Synthesis	Dihydrolipoamide Acetyltransferase, E2 component of Pyruvate Dehydrogenase Complex	DHLAT	nd,2.3.1.12	Dihydrolipoamide Acetyltransferase, E2 component of Pyruvate Dehydrogenase Complex	EMB3003 (E2)	Plastid	At1g34430	2	750	ColeSingleton17286 ColeIsotig5334
Fatty Acid Synthesis	Dihydrolipoamide Acetyltransferase, E2 component of Pyruvate Dehydrogenase Complex	DHLAT	nd,2.3.1.12	Dihydrolipoamide Acetyltransferase, E2 component of Pyruvate Dehydrogenase Complex	LTA2 (E2)	Plastid	At3g25860	1	768	ColeIsotig6909
Fatty Acid Synthesis	Dihydrolipoamide Dehydrogenase, E3 component of Pyruvate Dehydrogenase Complex	LPD	nd,1.8.1.4	Dihydrolipoamide Dehydrogenase, E3 component of Pyruvate Dehydrogenase Complex	LPD1 (E3)	Plastid	At3g16950	1	775	ColeIsotig6897
Fatty Acid Synthesis	Carboxyltransferase alpha Subunit of Heteromeric ACCase	alpha-CT	6.4.1.2,nd	Carboxyltransferase alpha Subunit of Heteromeric ACCase	alpha-CT	Plastid	At2g38040	11	314	ColeSingleton45 ColeSingleton982 ColeSingleton3372 ColeSingleton3943 ColeSingleton12684 ColeSingleton16143 ColeSingleton16480 ColeSingleton19598 ColeSingleton24109 ColeSingleton26843 ColeIsotig8375
Fatty Acid Synthesis	Acetyl-CoA Carboxylase	ACC	6.4.1.2 ,nd,6.3.4.14	Acetyl-CoA Carboxylase	ACC1	Cytosol, Homomeric	At1g36160	14	448	ColeSingleton2192 ColeSingleton16362 ColeSingleton17085 ColeSingleton19692 ColeSingleton19900 ColeSingleton36255 ColeSingleton38210 ColeSingleton46251 ColeSingleton52563 ColeSingleton57970 ColeSingleton67972 ColeSingleton82407 ColeIsotig4952 ColeIsotig11336
Fatty Acid Synthesis	Acetyl-CoA Carboxylase	ACC	6.4.1.2 ,nd,6.3.4.14	Acetyl-CoA Carboxylase	ACC2	Plastid, Homomeric	At1g36180	3	375	ColeSingleton6559 ColeSingleton17440 ColeSingleton21585
Fatty Acid Synthesis	Biotin Carboxyl Carrier Protein; subunit of Heteromeric ACCase	BCCP	6.4.1.2	Biotin Carboxyl Carrier Protein of Heteromeric ACCase	BCCP2	Plastid	At5g15530	3	425	ColeSingleton11498 ColeSingleton24103 ColeSingleton55234
Fatty Acid Synthesis	Biotin Carboxyl Carrier Protein; subunit of Heteromeric ACCase	BCCP	6.4.1.2	Biotin Carboxyl Carrier Protein of Heteromeric ACCase	BCCP1	Plastid	At5g16390	5	457	ColeSingleton6617 ColeSingleton57692 ColeSingleton57716 ColeSingleton70018 ColeIsotig3469
Fatty Acid Synthesis	Biotin Carboxylase; subunit of Heteromeric ACCase	BC	6.4.1.2 ,6.3.4.14	Biotin Carboxylase of Heteromeric ACCase	BC	Plastid	At5g35360	1	1199	ColeIsotig4905
Fatty Acid Synthesis	Malonyl-CoA : ACP Malonyltransferase	MCMT	2.3.1.39	Malonyl-CoA : ACP Malonyltransferase	MCMT	Plastid	At2g30200	3	318	ColeSingleton324 ColeSingleton25794 ColeSingleton67689
Fatty Acid Synthesis	Holo-ACP Synthase	HACPS	2.7.8.7	Holo-ACP Synthase		Plastid	At3g11470	3	399	ColeSingleton21652 ColeSingleton64485 ColeSingleton70916
Fatty Acid Synthesis	Ketoacyl-ACP Synthase I	KASI	2.3.1.41	Ketoacyl-ACP Synthase I	KASI	Plastid	At5g46290	7	614	ColeSingleton627 ColeSingleton10575 ColeSingleton45030 ColeSingleton68436 ColeSingleton81937 ColeIsotig4631 ColeIsotig6355
Fatty Acid Synthesis	Ketoacyl-ACP Synthase III	KASIII	2.3.1.180	Ketoacyl-ACP Synthase III	KASIII	Plastid	At1g62640	7	685	ColeSingleton7350 ColeSingleton18178 ColeSingleton39490 ColeIsotig689 ColeIsotig690 ColeIsotig691 ColeIsotig692
Fatty Acid Synthesis	Ketoacyl-ACP Reductase	KAR	1.1.1.100	Ketoacyl-ACP Reductase	KAR	Plastid	At1g24360	8	541	ColeSingleton4954 ColeSingleton7363 ColeSingleton31749 ColeSingleton44921 ColeSingleton60820 ColeIsotig4663 ColeIsotig7097 ColeSingleton34208
Fatty Acid Synthesis	Hydroxyacyl-ACP Dehydrase	HAD	4.2.1.*	Hydroxyacyl-ACP Dehydrase	HAD	Plastid	At2g22230	2	553	ColeSingleton21453 ColeIsotig8920
Fatty Acid Synthesis	Enoyl-ACP Reductase	EAR	1.3.1.9	Enoyl-ACP Reductase	EAR1 (MOD1)	Plastid	At2g05990	4	470	ColeSingleton16881 ColeSingleton77473 ColeIsotig7262 ColeIsotig11353
Fatty Acid Synthesis	Lipoate Synthase	LS	2.8.1.8	Lipoate Synthase	LS	Plastid	At5g08415	1	460	ColeSingleton55909
Fatty Acid Synthesis	Lipoyltransferase	LT	2.3.1.181	Lipoyltransferase	LT	Plastid	AT4G31050	1	220	ColeSingleton72892
Fatty Acid Synthesis	Acyl Carrier Protein	ACP		Acyl Carrier Protein	ACP2	Plastid	At1g54580	1	798	ColeIsotig6689
Fatty Acid Synthesis	Acyl Carrier Protein	ACP		Acyl Carrier Protein	ACP3	Plastid	At1g54630	2	368	ColeSingleton30669 ColeSingleton43794
Fatty Acid Synthesis	Acyl Carrier Protein	ACP		Acyl Carrier Protein	ACP4	Plastid	At4g25050	1	570	ColeIsotig9523
Fatty Acid Synthesis	AP2/EREBP Transcription Factors	Regulatory protein		AP2/EREBP Transcription Factors	WRI1		At3g54320	1	560	ColeSingleton82586
Fatty Acid Synthesis	PII/AtGLB1	Regulatory protein			PII	Plastid	At4g01900	1	743	ColeIsotig7197
Fatty Acid Elongation, Desaturation & Export From Plastid	Acyl-ACP Thioesterase A	FATA	3.1.2.14	Acyl-ACP Thioesterase A	FatA	Plastid	At3g25110	4	461	ColeSingleton7435 ColeIsotig9915 ColeSingleton977 ColeSingleton87113
Fatty Acid Elongation, Desaturation & Export From Plastid	Acyl-ACP Thioesterase B	FATB	3.1.2.14	Acyl-ACP Thioesterase B	FatB	Plastid	At1g08510	5	941	ColeIsotig1856 ColeIsotig1857 ColeIsotig2513 ColeIsotig2514 ColeIsotig5102
Fatty Acid Elongation, Desaturation & Export From Plastid	Ketoacyl-ACP Synthase II	KAS II	2.3.1.179	Ketoacyl-ACP Synthase II	KASII	Plastid	At1g74960	3	615	ColeSingleton20799 ColeSingleton82144 ColeIsotig5071
Fatty Acid Elongation, Desaturation & Export From Plastid	Long-Chain Acyl-CoA Synthetase	LACS	6.2.1.3	Long-Chain Acyl-CoA Synthetase	LACS9	Plastid envelope: proteomics	At1g77590	5	394	ColeSingleton61794 ColeSingleton72333 ColeSingleton74437 ColeSingleton80871 ColeIsotig8324
Fatty Acid Elongation, Desaturation & Export From Plastid	Long-Chain Acyl-CoA Synthetase	LACS	6.2.1.3	Long-Chain Acyl-CoA Synthetase	LACS8	Plastid envelope	At2g04350	1	1473	ColeIsotig4605
Fatty Acid Elongation, Desaturation & Export From Plastid	Stearoyl-ACP Desaturase	SAD	1.14.19.2	Stearoyl-ACP Desaturase	DES6	Plastid	At1g43800	2	625	ColeIsotig2965 ColeIsotig2966
Fatty Acid Elongation, Desaturation & Export From Plastid	Stearoyl-ACP Desaturase	SAD	1.14.19.2	Stearoyl-ACP Desaturase	FAB2	Plastid	At2g43710	7	475	ColeSingleton13671 ColeSingleton35553 ColeSingleton72674 ColeSingleton76074 ColeIsotig5316 ColeIsotig8192 ColeIsotig11627
Fatty Acid Elongation, Desaturation & Export From Plastid	Stearoyl-ACP Desaturase	SAD	1.14.19.2	Stearoyl-ACP Desaturase	DES5	Plastid	At3g02630	1	253	ColeSingleton58459
Fatty Acid Elongation, Desaturation & Export From Plastid	Enoyl-CoA Reductase	ECR	1.3.1.38	Enoyl-CoA Reductase	ECR/CER10	Endomembrane	At3g55360	4	591	ColeSingleton39902 ColeSingleton58523 ColeSingleton82271 ColeIsotig6470
Triacylglycerol Biosynthesis	Oleate Desaturase	FAD2	1.4.19.6	Oleate Desaturase	FAD2	Endomembrane	At3g12120	3	831	ColeSingleton23567 ColeIsotig4522 ColeIsotig8486
Triacylglycerol Biosynthesis	Linoleate Desaturase	FAD3	1.14.99.*	Linoleate Desaturase	FAD3	Endomembrane	At2g29980	2	494	ColeSingleton70277 ColeIsotig8438
Fatty Acid Elongation, Desaturation & Export From Plastid	ABC Acyl Transporter	ABCAT		ABC Acyl Transporter	ABCAT	Plastid	At1g54350	4	433	ColeSingleton17245 ColeSingleton37139 ColeSingleton39168 ColeSingleton78684
Fatty Acid Degradation	Long-Chain Acyl-CoA Synthetase	LACS	6.2.1.3	Long-Chain Acyl-CoA Synthetase	LACS6	Peroxisome	At3g05970	3	444	ColeSingleton21649 ColeSingleton86246 ColeIsotig11822
Fatty Acid Degradation	Long-Chain Acyl-CoA Synthetase	LACS	6.2.1.3	Long-Chain Acyl-CoA Synthetase	LACS7	Peroxisome	At5g27600	3	320	ColeSingleton7013 ColeSingleton81970 ColeIsotig11898
Fatty Acid Degradation	Acyl-CoA Thioesterase	ACT	3.1.2.2	Acyl-CoA Thioesterase	ACT2		At1g01710	4	453	ColeSingleton6847 ColeSingleton9828 ColeSingleton86106 ColeIsotig10474
Fatty Acid Degradation	Enoyl CoA isomerase	Isom	5.3.3.8	Enoyl CoA isomerase	ECI1	Peroxisome	At1g65520	2	474	ColeSingleton59568 ColeSingleton61240
Fatty Acid Degradation	Enoyl CoA isomerase	Isom	5.3.3.8	Enoyl CoA isomerase	ECI2	Peroxisome	At4g14430	2	362	ColeSingleton58260 ColeSingleton65358
Fatty Acid Degradation	Dienoyl CoA Isomerase	DCI	5.3.3.8 and 4.2.1.17	Dienoyl CoA Isomerase	DCI1	Peroxisome	At5g43280	1	460	ColeSingleton83918
Fatty Acid Degradation	Dienoyl-CoA Reductase	Red	1.3.1.34	Dienoyl-CoA Reductase	Red	Peroxisome	At3g12800	9	378	ColeSingleton6570 ColeSingleton22201 ColeSingleton22870 ColeSingleton26431 ColeSingleton36777 ColeSingleton46152 ColeSingleton57717 ColeSingleton60288 ColeIsotig7722
Fatty Acid Degradation	Acyl-CoA Oxidase	ACX	1.3.3.6	Acyl-CoA Oxidase	ACX3	Peroxisome	At1g06290	2	216	ColeSingleton13292 ColeSingleton77060
Fatty Acid Degradation	Acyl-CoA Oxidase	ACX	1.3.3.6	Acyl-CoA Oxidase	ACX6	Peroxisome	At1g06310	3	185	ColeSingleton11621 ColeSingleton12076 ColeSingleton89744
Fatty Acid Degradation	Acyl-CoA Oxidase	ACX	1.3.3.6	Acyl-CoA Oxidase	ACX4	Peroxisome	At3g51840	5	648	ColeSingleton1104 ColeSingleton76450 ColeIsotig5705 ColeIsotig6525 ColeIsotig7652
Fatty Acid Degradation	Acyl-CoA Oxidase	ACX	1.3.3.6	Acyl-CoA Oxidase	ACX1	Peroxisome	At4g16760	1	1151	ColeIsotig5040
Fatty Acid Degradation	Acyl-CoA Oxidase	ACX	1.3.3.6	Acyl-CoA Oxidase	ACX2	Peroxisome	At5g65110	1	457	ColeSingleton58474
Fatty Acid Degradation	Multifunctional Protein	MFP (=ECH +HACDH)	4.2.1.17 , 1.1.1.35 ,5.3.3.8,5.1.2.3	Multifunctional Protein	MFP2	Peroxisome	At3g06860	2	1554	ColeIsotig764 ColeIsotig765
Fatty Acid Degradation	Multifunctional Protein	MFP (=ECH +HACDH)	4.2.1.17 ,1.1.1.35	Multifunctional Protein	AIM1	Peroxisome	At4g29010	4	778	ColeSingleton5754 ColeSingleton12060 ColeSingleton54828 ColeIsotig1457
Fatty Acid Degradation	Ketoacyl-CoA Thiolase	KAT	2.3.1.16	Ketoacyl-CoA Thiolase	KAT1	Peroxisome	At1g04710	3	332	ColeSingleton31012 ColeSingleton40996 ColeSingleton52351
Fatty Acid Degradation	Ketoacyl-CoA Thiolase	KAT	2.3.1.16	Ketoacyl-CoA Thiolase	KAT2/PED1	Peroxisome	At2g33150	8	534	ColeSingleton15667 ColeSingleton36521 ColeSingleton48536 ColeSingleton50305 ColeSingleton69073 ColeIsotig4849 ColeIsotig7786 ColeIsotig9676
Fatty Acid Degradation	Ketoacyl-CoA Thiolase	KAT	2.3.1.16	Ketoacyl-CoA Thiolase	PKT1	Peroxisome	At5g48880	1	360	ColeSingleton49056
Fatty Acid Degradation	Peroxisomal Enoyl-CoA Hydratase 2	ECH2	4.2.1.17	Peroxisomal Enoyl-CoA Hydratase 2	ECH2	Peroxisome	At1g76150	5	477	ColeSingleton16603 ColeSingleton19264 ColeSingleton43234 ColeSingleton52880 ColeIsotig9059
Fatty Acid Degradation	CGI-58	CGI-58	2.3.1.51	CGI-58	CGI-58		At4g24160	3	522	ColeSingleton78060 ColeIsotig3065 ColeIsotig3066
Fatty Acid Degradation	Hydroxyisobutyryl-CoA Hydrolase	HIBCH	3.1.2.4	Hydroxyisobutyryl-CoA Hydrolase	HIBCH	Peroxisome	At2g30650	8	538	ColeSingleton43328 ColeSingleton89812 ColeIsotig3881 ColeIsotig3882 ColeIsotig12442 ColeSingleton68324 ColeIsotig4661 ColeSingleton57071
Fatty Acid Degradation	ABC Acyl Transporter	CTS		ABC Acyl Transporter	CTS	Peroxisome	At4g39850	5	549	ColeSingleton20513 ColeSingleton22174 ColeSingleton27019 ColeIsotig2192 ColeIsotig2193
Triacylglycerol Biosynthesis	NAD-dependent Glycerol-3-Phosphate Dehydrogenase	GPDH	1.1.1.8	NAD-dependent Glycerol-3-Phosphate Dehydrogenase	GPDHc1	Cytosol	At2g41540	5	478	ColeSingleton57032 ColeSingleton79773 ColeSingleton87867 ColeIsotig6624 ColeSingleton7186
Triacylglycerol Biosynthesis	Glycerol-3-Phosphate Acyltransferase	GPAT	2.3.1.15	Glycerol-3-Phosphate Acyltransferase (mammalian homologue)	GPAT9 (mammalian homologue)	Endomembrane	At5g60620	1	1421	ColeIsotig4639
Triacylglycerol Biosynthesis	1-Acylglycerol-3-Phosphate Acyltransferase	LPAAT	2.3.1.51	1-Acylglycerol-3-Phosphate Acyltransferase	LPAAT4	Endomembrane	At1g75020	3	393	ColeSingleton3996 ColeSingleton45878 ColeSingleton48244
Triacylglycerol Biosynthesis	1-Acylglycerol-3-Phosphate Acyltransferase	LPAAT	2.3.1.51	1-Acylglycerol-3-Phosphate Acyltransferase	LPAAT5	Endomembrane	At3g18850	3	285	ColeSingleton16382 ColeSingleton75377 ColeSingleton84305
Triacylglycerol Biosynthesis	1-Acylglycerol-3-Phosphate Acyltransferase	LPAAT	2.3.1.51	1-Acylglycerol-3-Phosphate Acyltransferase	LPAAT2	Endomembrane (GFP)	At3g57650	5	450	ColeSingleton13395 ColeSingleton14968 ColeSingleton42261 ColeSingleton64655 ColeIsotig7174
Triacylglycerol Biosynthesis	Phosphatidate Phosphatase	PP	3.1.3.4	Phosphatidate Phosphatase	PP	Endomembrane	At3g09560	5	341	ColeSingleton14956 ColeSingleton59707 ColeSingleton79980 ColeSingleton60660 ColeSingleton71884
Triacylglycerol Biosynthesis	Acyl-CoA : Diacylglycerol Acyltransferase	DGAT	2.3.1.20	Acyl-CoA : Diacylglycerol Acyltransferase	DGAT3	Endomembrane	At1g48300	1	1668	ColeIsotig4511
Triacylglycerol Biosynthesis	Acyl-CoA : Diacylglycerol Acyltransferase	DGAT	2.3.1.20	Acyl-CoA : Diacylglycerol Acyltransferase	DGAT1	Endomembrane	At2g19450	2	482	ColeSingleton67318 ColeIsotig3712
Triacylglycerol Biosynthesis	Acyl-CoA : Diacylglycerol Acyltransferase	DGAT	2.3.1.20	Acyl-CoA : Diacylglycerol Acyltransferase	DGAT2	Endomembrane	At3g51520	1	1218	ColeIsotig4890
Triacylglycerol Biosynthesis	Phospholipid : Diacylglycerol Acyltransferase	PDAT	2.3.1.158	Phospholipid : Diacylglycerol Acyltransferase	PDAT1	Endomembrane	At5g13640	13	366	ColeSingleton7830 ColeSingleton17068 ColeSingleton32384 ColeSingleton34653 ColeSingleton53401 ColeSingleton54040 ColeSingleton62874 ColeSingleton64686 ColeSingleton67312 ColeSingleton68168 ColeSingleton82938 ColeSingleton82975 ColeSingleton91237
Triacylglycerol Biosynthesis	Monoacylglycerol Acyltransferase	MAGAT	2.3.1.22	Monoacylglycerol Acyltransferase	MAGAT		At3g51520	1	1218	ColeIsotig4890
Triacylglycerol Biosynthesis	Diacylglycerol Cholinephosphotransferase	DAG-CPT	2.7.8.2	Diacylglycerol Cholinephosphotransferase	AAPT2 (DAG-CPT;DAG-EPT)		At3g25585	1	415	ColeSingleton4940
Triacylglycerol Biosynthesis	Phosphatidylcholine:diacylglycerol cholinephosphotransferase	PDCT	2.7.8.*	Phosphatidylcholine:diacylglycerol cholinephosphotransferase	PDCT/ROD1		At3g15820	1	989	ColeIsotig5554
Triacylglycerol Biosynthesis	1-Acylglycerol-3-Phosphocholine Acyltransferase	LPCAT	2.3.1.23	1-Acylglycerol-3-Phosphocholine Acyltransferase	LPLAT1/LPCAT1	Endomembrane	At1g12640	3	571	ColeSingleton22818 ColeSingleton24250 ColeIsotig7604
Triacylglycerol Biosynthesis	Choline Kinase	CK	2.7.1.32	Choline Kinase	CK1		At1g71697	4	732	ColeSingleton1186 ColeIsotig10726 ColeIsotig820 ColeIsotig873
Triacylglycerol Biosynthesis	Choline-Phosphate Cytidylyltransferase	CCT	2.7.7.15	Choline-Phosphate Cytidylyltransferase	CCT1		At2g32260	4	634	ColeSingleton12349 ColeSingleton79844 ColeIsotig5212 ColeIsotig5346
Triacylglycerol Biosynthesis	Caleosin	CALO		Caleosin		Oilbody	At4g26740	6	299	ColeSingleton4260 ColeSingleton10267 ColeSingleton11387 ColeSingleton71209 ColeIsotig10753 ColeSingleton20101
Triacylglycerol Biosynthesis	Oil-Body Oleosin	OBO		Oil-Body Oleosin		Oilbody	At3g18570	1	402	ColeSingleton25063
Triacylglycerol Biosynthesis	Pollen-surface Oleosin	PO		Pollen-surface Oleosin			At5g61610	1	374	ColeIsotig148
Triacylglycerol Biosynthesis	Steroleosin	STERO		Steroleosin		Oilbody	At4g10020	2	441	ColeSingleton43784 ColeSingleton28113
Triacylglycerol Biosynthesis	Transcriptional activator of genes required for both embryo maturation and cellular differentiation	Regulatory protein		Transcriptional activator of genes required for both embryo maturation and cellular differentiation	LEC1		At1g21970	1	236	ColeSingleton66661
Triacylglycerol Biosynthesis	Transcriptional factor with high similarity to the B3 region of the VP1/ABI3-like proteins	Regulatory protein		Transcriptional factor with high similarity to the B3 region of the VP1/ABI3-like proteins	FUS3		At3g26790	1	236	ColeSingleton79067
Triacylglycerol Biosynthesis	a member of a novel family of B3 domain proteins	Regulatory protein		a member of a novel family of B3 domain proteins	HSI2/VAL1		At2g30470	4	334	ColeSingleton34304 ColeSingleton65760 ColeSingleton78525 ColeSingleton81977
Triacylglycerol Biosynthesis	a member of a novel family of B3 domain proteins	Regulatory protein		a member of a novel family of B3 domain proteins	HSL1/VAL2		At4g32010	1	483	ColeSingleton31653
Triacylglycerol Biosynthesis	a SWI/SWF nuclear-localized chromatin remodeling factor of the CHD3 group	Regulatory protein		a SWI/SWF nuclear-localized chromatin remodeling factor of the CHD3 group	PKL		At2g25170	19	499	ColeSingleton441 ColeSingleton5346 ColeSingleton11572 ColeSingleton16365 ColeSingleton19574 ColeSingleton23065 ColeSingleton28729 ColeSingleton35504 ColeSingleton35828 ColeSingleton56649 ColeSingleton60376 ColeSingleton64717 ColeSingleton68112 ColeSingleton72372 ColeSingleton90075 ColeIsotig1683 ColeIsotig2542 ColeIsotig6263 ColeIsotig7021
Triacylglycerol Biosynthesis	AP2/EREBP Transcription Factors ( or is it AP2/ERWEBP)	Regulatory protein		AP2/EREBP Transcription Factors (or is it AP2/ERWEBP)	WRI1		At3g54320	1	560	ColeSingleton82586
Triacylglycerol Biosynthesis	Homologous to the maize transcription factor Viviparous-1	Regulatory protein		Homologous to the maize transcription factor Viviparous-1	ABI3		At3g24650	1	422	ColeSingleton7826
Triacylglycerol Degradation	Triacylglycerol Lipase (TAGL)	TAGL	3.1.1.3	Triacylglycerol Lipase (TAGL)	LIP1		At2g15230	2	386	ColeSingleton1446 ColeSingleton29029
Triacylglycerol Degradation	Triacylglycerol Lipase (TAGL)	TAGL	3.1.1.3	Triacylglycerol Lipase (TAGL)	SAG101		At5g14930	1	307	ColeSingleton83437
Triacylglycerol Degradation	Triacylglycerol Lipase (TAGL)	TAGL	3.1.1.3	Triacylglycerol Lipase (TAGL)	SDP1	Oilbody	At5g04040	3	375	ColeSingleton46660 ColeSingleton50431 ColeSingleton53695
Triacylglycerol Degradation	Triacylglycerol Lipase (TAGL)	TAGL	3.1.1.3	Triacylglycerol Lipase (TAGL)	TAGL_sim		At5g14180	12	513	ColeSingleton14358 ColeSingleton28175 ColeSingleton38421 ColeSingleton47641 ColeIsotig5563 ColeSingleton85912 ColeSingleton30536 ColeSingleton38796 ColeSingleton44731 ColeSingleton22463 ColeIsotig9301 ColeSingleton79575
Triacylglycerol Degradation	Monoacylglycerol Lipase (MAGL)	MAGL	3.1.1.23	Monoacylglycerol Lipase (MAGL)	MAGL		At1g11090	20	459	ColeSingleton16866 ColeSingleton52438 ColeSingleton65822 ColeSingleton60929 ColeIsotig7150 ColeSingleton41211 ColeSingleton51214 ColeSingleton67315 ColeSingleton15156 ColeSingleton34172 ColeIsotig5942 ColeSingleton25505 ColeSingleton67229 ColeSingleton18109 ColeSingleton58642 ColeSingleton12700 ColeSingleton86322 ColeSingleton76590 ColeIsotig10382 ColeSingleton85611
