# Supplementary material for: Transcriptome Analysis of the Oil-Rich Tea Plant, Camellia oleifera, Reveals Candidate Genes Related to Lipid Metabolism
Source: PLoS One. 2014 Aug 19;9(8):e104150. doi: 10.1371/journal.pone.0104150 (PMC4138098; doi:10.1371/journal.pone.0104150)
Supplement: Table S8 — Primer pairs of the candidate lipid-related unigenes designed for qRT-PCR. Specific primer pairs of seventeen candidate unigenes with potential roles in lipid metabolism designed for real time qRT-PCR using the Primer premier software (version 5.0) are shown. (XLS) [file pone.0104150.s009.xls]

## Sheet: Sheet1
Primers of the candidate unigenes designed for qRT-PCR
Unigene ID	Putative function	Abbreviation	Forward (5'-> 3')	Reverse (5'->3')	Length of PCR products (bp)
ColeIsotig4952	Acetyl-CoA Carboxylase	ACC1	TCACAAAGCTCCCCCTATTTCC	GGAACCATCAAGTCGAGCACA	176
ColeSingleton25794	Malonyl-CoA : ACP Malonyltransferase	MCMT	AAGCCCCAGCTACAGCCA	TGTCTCTGGAGGCGTGAAAG	95
ColeIsotig4631	Ketoacyl-ACP Synthase I	KASI	CTTGGGAGGTGCGGTAAACT	TCACCTCAGCTACATCCCCA	176
ColeIsotig690	Ketoacyl-ACP Synthase III	KASIII	GCAGAACCCCACGTAAGACC	TTCTCCATCAGGCAAACCGA	214
ColeIsotig7097	Ketoacyl-ACP Reductase	KAR	ATCAACGGTCAACACCTGTC	CTTGGGAAGGTACGGCCAAC	103
ColeIsotig8920	Hydroxyacyl-ACP Dehydrase	HAD	AGGATCCCGTGACAACTTCTTC	CGTTTCTGTAGCTTGATGAGCG	114
ColeIsotig7262	Enoyl-ACP Reductase	EAR	TAGGAGTTGACAGCCCGGTAT	CGTCCTTGTAAATGGGATGCG	201
ColeSingleton7435	Acyl-ACP Thioesterase A	FATA	CCAATCTTTCCTTCACTTTGGCAC	TCTTATATGGGTGACTGCTCGC	105
ColeIsotig1856	Acyl-ACP Thioesterase B	FATB	CGTTATCCTACTTGGGGCGATG	CAATCCAATCACGCCGCATAC	83
ColeIsotig5071	Ketoacyl-ACP Synthase II	KAS II	AGCATTGTTTAGAGCCAGGTTG	ACGAATGTGCTGGTCGGTC	152
ColeIsotig11627	Stearoyl-ACP Desaturase	SAD/FAB2	CCTCCCCTCCCTCAACATCT	GTTTGCTGATGGATGCTGCC	208
ColeIsotig8486	Oleate Desaturase	FAD2	CACAGATACTCATGTTGCTCACC	GGCTTAATCGCCTTTGTGGC	81
ColeIsotig4639	Glycerol-3-Phosphate Acyltransferase	GPAT9	ATTCAATGGCCGTCTCTCCAG	CTGCACTGTTTGCCCAATCG	179
ColeSingleton64655	1-Acylglycerol-3-Phosphate Acyltransferase	LPAAT2	AGTCAGGTCTTCAGCAGTTACAG	GCCTGTGTAAAGCGAGTTCC	82
ColeSingleton14956	Phosphatidate Phosphatase	PP	ATGCCGATTGCAGACCTTGAA	AAGAACCGAGCATCTTAGCCTC	168
ColeIsotig4890	Acyl-CoA : Diacylglycerol Acyltransferase	DGAT2	TCGTCGTCTTGGCTTCCTTC	ACCTCGCTAATTTCCTGCCC	126
ColeSingleton68168	Phospholipid : Diacylglycerol Acyltransferase	PDAT1	TGCGATTAGAACTGCCCATACA	ACCCTTATGCTGGGTTGAGC	142
ColeSingleton12023	Translation elongation factor 1-alpha	TEF	AAGACCCAGGCATACTTGAATGA	GCTTGGAGGTATTGACAAGCG	90
